# Supplementary material for: Annotation of the Giardia proteome through structure-based homology and machine learning
Source: Gigascience. 2018 Dec 6;8(1):giy150. doi: 10.1093/gigascience/giy150 (PMC6312909; doi:10.1093/gigascience/giy150)
Supplement: Supplemental Files [file giy150_supplemental_files.zip]

Archive with 11 entries (11 files):
- SF1.pdf
- SF2.pdf
- SF3.pdf
- SF4.pdf
- SF5.pdf
- SF6.pdf
- SF7.pdf
- SF8.pdf
- STable_1.xlsx
- STable_2.xlsx
- STable_3.xlsx
