# Supplementary material for: Annotation of the Giardia proteome through structure-based homology and machine learning
Source: Gigascience. 2018 Dec 6;8(1):giy150. doi: 10.1093/gigascience/giy150 (PMC6312909; doi:10.1093/gigascience/giy150)
Supplement: Supplemental Files [file giy150_supplemental_files.zip › STable_1.xlsx]

## Sheet: Sheet1
matchStatus	GeneID	TM	RMSD	AApc	Cov	Cscore	C_sd	TM_model	TM_model_sd	RMSD_model	RMSD_model_sd	lenRatio	SS_sd
nomatch	ENSG00000151849	0.7451	1.88	0.095	0.7731	-2.45	0.273013	0.43	0.14	14.1	3.9	1.22936	0.351246
nomatch	ENSG00000100342	0.9272	1.59	0.132	0.9662	-2.28	0.998967	0.45	0.14	12.3	4.3	0.882729	0.30932
IPRexact	ENSG00000139304	0.7174	1.12	0.242	0.7262	-2.48	0.112854	0.43	0.14	14.5	3.7	1.33391	0.160552
IPRexact	ENSG00000211788	0.8385	2.19	0.278	0.9375	-0.51	1.49993	0.65	0.13	5.2	3.3	0.442688	0.136386
nomatch	ENSG00000047346	0.7672	4.69	0.081	0.9407	-1.95	0.797381	0.48	0.15	12.2	4.4	0.923077	0.32695
nomatch	ENSG00000223533	0.9116	1.99	0.064	0.9448	-2.65	0.535836	0.41	0.14	15.3	3.4	1.01045	0.511634
nomatch	ENSG00000184898	0.8817	2.98	0.08	0.9664	-3.14	0.724861	0.36	0.12	14.2	3.8	0.52346	0.104958
nomatch	ENSG00000159314	0.7234	4.4	0.081	0.829	-1.24	0.365656	0.56	0.15	11.6	4.5	1.01716	0.345334
nomatch	ENSG00000102003	0.9065	1.78	0.119	0.9649	-2.43	0.991274	0.43	0.14	12	4.4	0.305664	0.200295
IPRexact	ENSG00000131171	0.9635	0.79	0.947	1	1.55	1.46609	0.93	0.06	1.4	1.3	0.942149	0.160073
nomatch	ENSG00000139133	0.8106	2.16	0.098	0.8626	-2.37	0.330551	0.44	0.14	12.9	4.2	0.540571	0.372095
IPRexact	ENSG00000156976	0.9493	0.73	0.697	0.9582	0.37	0.973846	0.76	0.1	6	3.7	0.985472	0.145966
IPRexact	ENSG00000224389	0.7691	2.75	0.269	0.8368	-2.18	0.149853	0.46	0.15	13	4.2	0.636066	0.130279
IPRexact	ENSG00000092108	0.843	1.47	0.2	0.8614	0.22	1.01977	0.74	0.11	7.4	4.2	0.987692	0.203443
nomatch	ENSG00000168288	0.8607	2.66	0.085	0.9493	-1.84	0.847396	0.49	0.15	10.4	4.6	0.360976	0.198329
nomatch	ENSG00000177374	0.7878	4.57	0.06	0.9277	-1.62	0.564553	0.52	0.15	12.1	4.4	0.757231	0.385089
nomatch	ENSG00000106689	0.3746	6.77	0.05	0.6133	-3.97	0.170458	0.29	0.09	16.9	2.8	0.530026	0.370789
IPRexact	ENSG00000149809	0.9089	0.96	0.422	0.9234	0.68	1.06299	0.81	0.09	5.5	3.5	0.978923	0.293707
IPRexact	ENSG00000141401	0.9449	0.52	0.536	0.9514	1	1.38227	0.85	0.08	4.1	2.7	1.03971	0.126295
nomatch	ENSG00000123352	0.7981	3.05	0.063	0.8899	-3.22	0.389543	0.35	0.12	15.6	3.3	1	0.289829
nomatch	ENSG00000152219	0.7751	1.89	0.078	0.8385	-3.89	0.657133	0.29	0.09	15.4	3.4	1.10169	0.253972
IPRexact	ENSG00000183378	0.4838	1.68	0.311	0.4991	-3.53	0.111427	0.33	0.11	16.6	2.9	1.51882	0.28332
IPRexact	ENSG00000156466	0.6911	2.31	0.194	0.7363	-2.41	0.358162	0.43	0.14	12.9	4.2	1.25344	0.232908
IPRexact	ENSG00000141527	0.6565	1.58	0.164	0.6799	-3.3	0.334221	0.35	0.12	15.6	3.3	1.27665	0.220938
nomatch	ENSG00000132622	0.6844	2.24	0.195	0.7187	-2.38	0.166301	0.44	0.14	14	3.9	1.13388	0.149474
IPRexact	ENSG00000117461	0.5311	1.31	0.243	0.5445	-3.46	0.229295	0.33	0.11	15.8	3.2	0.724843	0.186908
nomatch	ENSG00000277554	0.7777	1.25	0.305	0.7994	-0.99	0.714378	0.59	0.14	8.7	4.6	1.10443	0.257837
nomatch	ENSG00000158941	0.9191	2.8	0.094	0.9762	-2.03	0.664909	0.47	0.15	13.8	3.9	0.642758	0.246489
nomatch	ENSG00000278074	0.7154	1.44	0.412	0.7401	-2.72	0.321534	0.4	0.14	13.2	4.1	1.19304	0.268421
nomatch	ENSG00000185896	0.8226	2.85	0.078	0.9113	-2.61	0.398377	0.41	0.14	13.2	4.1	0.967517	0.2162
nomatch	ENSG00000170748	0.7882	2.53	0.078	0.8367	-3.31	0.31562	0.35	0.12	15	3.5	0.774704	0.467062
IPRexact	ENSG00000143515	0.7934	2.15	0.163	0.8347	-2.91	0.374412	0.38	0.13	15.1	3.5	0.614688	0.131508
nomatch	ENSG00000183574	0.7322	2.17	0.12	0.8278	-2.53	0.721426	0.42	0.14	10.9	4.6	1.16129	0.362987
IPRexact	ENSG00000175575	0.8097	1.24	0.181	0.8316	-1.04	1.22824	0.58	0.14	9.1	4.6	0.98	0.295636
nomatch	ENSG00000244486	0.4183	8.15	0.042	0.6372	-1.28	0.519985	0.56	0.15	11.7	4.5	0.915878	0.516931
IPRexact	ENSG00000123700	0.7434	1.29	0.561	0.7635	-2.54	0.194278	0.42	0.14	13.1	4.1	1.25588	0.134336
IPRexact	ENSG00000167535	0.6192	1.19	0.781	0.6322	-3.08	0.231378	0.37	0.12	14.9	3.6	1.4362	0.247816
nomatch	ENSG00000094975	0.8016	3.58	0.082	0.9076	-2.99	0.572098	0.38	0.13	15.4	3.4	1.0735	0.391967
IPRexact	ENSG00000138777	0.8296	1.05	0.502	0.8473	-0.03	0.829713	0.71	0.12	6.5	3.9	1.16783	0.233885
nomatch	ENSG00000115760	0.8278	3.08	0.095	0.9	-3.34	0.461068	0.34	0.12	17.1	2.7	0.877573	0.212615
nomatch	ENSG00000156735	0.8824	2.65	0.087	0.9475	-1.89	0.52358	0.49	0.15	11.6	4.5	0.227817	0.469998
nomatch	ENSG00000196218	0.9239	2.38	0.075	0.9714	-2.98	0.177494	0.38	0.13	16.2	3.1	0.910076	0.373417
nomatch	ENSG00000106415	0.6521	4.62	0.054	0.7934	-1.6	0.730381	0.52	0.15	11.3	4.5	0.935043	0.57735
IPRexact	ENSG00000183117	0.4843	7.07	0.133	0.6919	-1.73	0.445825	0.5	0.15	12.3	4.3	0.750789	0.343557
nomatch	ENSG00000159455	0.4596	4.57	0.089	0.8364	-3.65	0.23644	0.32	0.1	12.4	4.3	0.177419	0.51565
nomatch	ENSG00000135960	0.9193	2.11	0.08	0.9643	-1.63	0.769738	0.52	0.15	10.9	4.6	0.885375	0.317124
IPRexact	ENSG00000198826	0.4112	1.32	0.959	0.4207	-3.71	0.064622	0.31	0.1	16.8	2.8	1.88561	0.33021
IPRexact	ENSG00000140285	0.6979	0.97	0.525	0.7165	-1.91	0.195079	0.49	0.15	9.5	4.6	1.33793	0.268305
nomatch	ENSG00000013523	0.7029	4.41	0.082	0.8313	-2.7	0.251841	0.4	0.14	14.8	3.6	1.1453	0.272495
IPRexact	ENSG00000133112	0.9767	0.8	1	1	1.88	0.795	0.98	0.05	1.5	1.4	0.955556	0.0872739
nomatch	ENSG00000050327	0.7187	5.02	0.062	0.9134	-0.82	0.795221	0.61	0.14	9.7	4.6	1.04615	0.57735
IPRexact	ENSG00000198515	0.8642	2.46	0.174	0.9072	-0.82	0.890964	0.61	0.14	10	4.6	0.805134	0.270207
nomatch	ENSG00000282853	0.8336	0.51	0.829	0.8384	-1.58	0.596087	0.52	0.15	10	4.6	1.19273	0.193648
IPRexact	ENSG00000169271	0.8885	1.77	0.272	0.98	0.74	1.0824	0.81	0.09	3.3	2.3	0.857143	0.233619
IPRexact	ENSG00000167925	0.8735	2.58	0.2	0.9358	0.13	0.387474	0.73	0.11	7.1	4.2	0.91222	0.139894
IPRexact	ENSG00000143537	0.545	1.12	0.332	0.5516	-2.54	0.0800999	0.42	0.14	15	3.5	1.69216	0.303739
nomatch	ENSG00000102189	0.9125	2.66	0.087	0.976	-2.36	0.467059	0.44	0.14	14	3.9	0.84976	0.539823
IPRexact	ENSG00000116985	0.7862	1.94	0.204	0.8284	-0.86	0.927642	0.6	0.14	8.8	4.6	1.10744	0.203737
nomatch	ENSG00000166037	0.8919	2.73	0.073	0.978	-1.1	1.25707	0.58	0.14	9.8	4.6	0.917431	0.485215
nomatch	ENSG00000134595	0.9021	2.05	0.069	0.9417	-1.26	1.2355	0.56	0.15	10	4.6	0.881423	0.465728
IPRexact	ENSG00000169413	0.8062	1.31	0.953	0.8467	-0.23	0.889256	0.68	0.12	5.2	3.3	1.17188	0.22745
nomatch	ENSG00000185304	0.7855	3.83	0.066	0.8893	-0.21	1.30907	0.69	0.12	8.1	4.4	1.00342	0.288757
IPRexact	ENSG00000169230	0.7664	0.64	0.324	0.7763	-0.96	0.543213	0.59	0.14	7.6	4.3	1.15873	0.0734862
nomatch	ENSG00000277355	0.6801	2.34	0.414	0.7294	-2.84	0.342847	0.39	0.13	13.6	4	1.19304	0.273252
IPRexact	ENSG00000096433	0.9053	2.16	0.634	0.9493	-1.17	0.904734	0.57	0.15	10.7	4.6	0.244	0.346588
nomatch	ENSG00000189079	0.8759	2.79	0.074	0.9493	-1.32	0.651724	0.55	0.15	10.9	4.6	1.04615	0.57735
nomatch	ENSG00000146205	0.7246	4.93	0.048	0.866	-2.2	0.42136	0.45	0.15	14.3	3.8	0.869525	0.225649
IPRexact	ENSG00000145826	0.8319	1.33	0.992	0.8808	0.03	1.17761	0.72	0.11	4.7	3.1	1.11852	0.248528
nomatch	ENSG00000082074	0.9382	2.53	0.059	0.9911	-0.22	0.942287	0.68	0.12	8.8	4.6	0.895881	0.546477
nomatch	ENSG00000204928	0.7481	2.66	0.106	0.871	-3.81	0.395039	0.3	0.1	15.1	3.5	0.718841	0.320186
nomatch	ENSG00000078401	0.8306	2.46	0.07	0.9292	-3.55	0.627069	0.32	0.11	13.9	3.9	0.320242	0.291016
nomatch	ENSG00000171804	0.9119	2.82	0.112	0.9819	-2.33	0.428187	0.44	0.14	13.9	3.9	0.634598	0.285119
nomatch	ENSG00000277069	0.7672	1.38	0.254	0.7889	-2.12	0.53983	0.46	0.15	12.2	4.4	1.13285	0.269757
nomatch	ENSG00000151320	0.5632	6.34	0.053	0.7439	-2.81	0.442204	0.39	0.13	15.5	3.4	1.13676	0.414166
IPRexact	ENSG00000166840	0.7404	2.23	0.138	0.8078	-1.08	0.740016	0.58	0.14	8.9	4.6	1.06731	0.0902401
nomatch	ENSG00000109501	0.7833	2.54	0.075	0.8292	-2.27	0.577907	0.45	0.14	14.3	3.8	0.964247	0.230324
IPRexact	ENSG00000126259	0.8798	2.31	0.157	0.9294	-1.12	0.47026	0.57	0.14	10.8	4.6	0.867647	0.27066
IPRexact	ENSG00000058056	0.7662	1.56	0.646	0.7822	-1.17	0.186333	0.57	0.15	11.4	4.5	1.01054	0.197411
IPRexact	ENSG00000178695	0.4878	2.54	0.18	0.5477	-3.6	0.382413	0.32	0.11	15.2	3.4	1.60891	0.242459
nomatch	ENSG00000232945	0.8587	1.45	0.198	0.891	0.93	0.847741	0.84	0.08	4.4	2.9	0.639344	0.312874
IPRexact	ENSG00000178562	0.7666	2.38	0.157	0.8682	-0.8	1.25728	0.61	0.14	7.3	4.2	0.948276	0.173106
IPRexact	ENSG00000123610	0.7496	2.3	0.183	0.8303	-2.54	0.403911	0.42	0.14	12	4.4	0.968531	0.3039
nomatch	ENSG00000198246	0.7336	2.2	0.115	0.7874	-3.31	0.248628	0.35	0.12	15.5	3.3	1.01496	0.319045
IPRexact	ENSG00000117862	0.8587	1.27	0.949	0.8953	-0.19	0.995136	0.69	0.12	5.4	3.5	1.09554	0.189497
nomatch	ENSG00000136026	0.7668	2.61	0.078	0.8272	-3.45	0.5228	0.33	0.11	16.6	2.9	1.10459	0.498962
IPRexact	ENSG00000088882	0.5117	1.03	0.374	0.5177	-2.8	0.151182	0.39	0.13	15.3	3.4	1.68736	0.226135
nomatch	ENSG00000018869	0.3628	7.5	0.038	0.5938	-3.32	0.0228035	0.35	0.12	15.8	3.2	0.233093	0.313348
IPRexact	ENSG00000085563	0.8767	1.69	0.394	0.9031	0.22	1.55967	0.74	0.11	7.4	4.2	1.04575	0.279292
IPRexact	ENSG00000122756	0.7507	1.84	0.105	0.7957	-2.82	0.606201	0.39	0.13	13.5	4	0.956298	0.245022
IPRexact	ENSG00000037474	0.5636	1.93	0.226	0.5815	-2.65	0.14552	0.41	0.14	15	3.5	1.60125	0.198125
nomatch	ENSG00000171222	0.4424	5.71	0.037	0.7989	-3.34	0.331566	0.34	0.12	12.9	4.2	0.174294	0.37025
nomatch	ENSG00000138190	0.8556	2.89	0.061	0.9216	-1.6	0.686889	0.52	0.15	12.3	4.4	0.911565	0.384534
IPRexact	ENSG00000015171	0.4914	1.16	0.322	0.5	-2.98	0.150546	0.38	0.13	15.2	3.4	1.84663	0.267201
nomatch	ENSG00000132357	0.8138	3.29	0.111	0.9189	-2.94	0.189568	0.38	0.13	14.7	3.6	0.950459	0.219308
nomatch	ENSG00000173041	0.4217	7.38	0.049	0.6774	-3.37	0.0783326	0.34	0.11	16	3.2	0.214488	0.319762
IPRexact	ENSG00000168702	0.7604	1.38	0.296	0.7757	-2.29	0.242289	0.45	0.14	14	3.9	1.23114	0.298581
nomatch	ENSG00000157330	0.6806	3.66	0.071	0.9381	-3.21	0.541236	0.36	0.12	12.8	4.2	0.247449	0.343561
IPRexact	ENSG00000131941	0.5086	1.12	0.268	0.516	-3.11	0.306425	0.36	0.12	16	3.2	1.88981	0.23059
IPRexact	ENSG00000116141	0.526	1.63	0.331	0.5396	-3.43	0.0851822	0.33	0.11	17.3	2.7	1.61258	0.303458
nomatch	ENSG00000277726	0.5102	3.5	0.088	0.8833	-2.82	0.4598	0.39	0.13	8.9	4.6	0.291262	0.132288
