# Supplementary material for: Annotation of the Giardia proteome through structure-based homology and machine learning
Source: Gigascience. 2018 Dec 6;8(1):giy150. doi: 10.1093/gigascience/giy150 (PMC6312909; doi:10.1093/gigascience/giy150)
Supplement: Supplemental Files [file giy150_supplemental_files.zip › STable_2.xlsx]

## Sheet: key
GeneID	Gene identifier
Description	Gene function description from GiardiaDB.org (version 3.1)
code	Closest structural homologue in PDB (reference) database
chain	Closest structural homologue chain in PDB (reference) database
TM	Template modeling score - describes overall goodness of fit between query and reference structures
RMSD	Root mean squared deviation in alpha carbon atoms between query and reference
AA_%ID	Percentage amino acid identity between query and reference
Cov	Three dimensional coverage of query structure relative to reference
C_score	Convergence of simulated structures
C_sd	Error in C_score
TM_model	Expected TM score
TM_model_sd	Error in TM_model
RMSD_model	Expected RMSD
RMSD_model_sd	Error in RMSD_model
GDB_AA	Length of Giardia query peptide
PDB_AA	Length of PDB reference peptide
Species	Species encoding reference structure
Molecule	Description of PDB reference molecule
Length_ratio	Ratio of query peptide AA length to reference peptide AA length
Hprop	Proportion of peptide predicted to have helical secondary structure
Eprop	Proportion of peptide predicted to have extended beta sheet secondary structure
Cprop	Proportion of peptide predicted to have coil secondary structure
SS_sd	Standard deviation of secondary structure proportions (lower indicates greater complexity)
nPFAM_GDB	Number of unique PFAM domains assigned in Giardia query peptide
nPFAM_PDB	Number of unique PFAM domains assigned in reference peptide
n_Match	Number of unique PFAM domains matching exactly between query and reference peptides
Match_status	exactMatch: query and reference peptides are annotated with at least 1 identical PFAM code; noMatch: no matching PFAM codes
Annot_status	Binarized annotation status. Hyp: hypothetical protein; Annot: annotated protein
Exact_match_prediction		Likelihood of exactMatch between query and reference, output from random forest classifier
Confidence_category		Confidence in model (query) structure based on agreement between actual and predicted PFAM match status
			HiConf: Match_status = exactMatch and Exact_match_prediction >= 0.5;
			HiConf-like: Match_status = noMatch and Exact_match_prediction >= 0.5;
			LowerConf: Match_status = noMatch and Exact_match_prediction < 0.5;
			LowerConf-like: Match_status = exactMatch and Exact_match_prediction < 0.5

## Sheet: STable_2
GeneID	Description	code	chain	TM	RMSD	AA_%ID	Cov	C_score	C_sd	TM_model	TM_model_sd	RMSD_model	RMSD_model_sd	GDB_AA	PDB_AA	Species	Molecule	Length_ratio	Hprop	Eprop	Cprop	SS_sd	nPFAM_GDB	nPFAM_PDB	n_Match	Match_status	Annot_status	Exact_match_prediction	Confidence_category
GL50803_17063	Pyruvate-flavodoxin_oxidoreductase	1KEK	A	0.9644	0.95	0.459	0.9708	2.71	0	0.99	0.02	3.5	2.4	1199	1231	Desulfovibrio_africanus	Pyruvate-Ferredoxin_Oxidoreductase	0.974005	0.284404	0.029191	0.686405	0.331328	5	6	4	exactMatch	Annot	0.626	HiConf
GL50803_15228	Ribosomal_protein_S15A	2XZM	H	0.9683	0.68	0.566	0.9923	2.09	0	0.99	0.04	0.7	0.7	130	130	Tetrahymena_thermophila	RIBOSOMAL_PROTEIN_S8_CONTAINING_PROTEIN	1	0.523077	0	0.476923	0.289596	1	0	0	noMatch	Annot	0.868	HiConf-like
GL50803_10358	A-type_flavoprotein_lateral_transfer_candidate	2Q9U	A	0.9803	0.69	1	0.9879	2.08	0	0.99	0.04	2.7	2	414	414	Giardia_intestinalis	A-type_flavoprotein	1	0.44686	0.0217391	0.531401	0.273139	0	0	0	noMatch	Annot	0.936	HiConf-like
GL50803_8001	Ribosomal_protein_L15	4V8P	L	0.9828	0.6	0.616	0.9951	1.99	0	0.99	0.04	1.6	1.4	204	NA	Tetrahymena_thermophila|Tetrahymena_thermophila|Tetrahymena_thermophila	RIBOSOMAL_PROTEIN_L37|26S_RRNA|5.8S_RRNA|5S_RRNA|60S_RIBOSOMAL_PROTEIN_L10|60S_RIBOSOMAL_PROTEIN_L11|60S_RIBOSOMAL_PROTEIN_L13A|60S_RIBOSOMAL_PROTEIN_L21|60S_RIBOSOMAL_PROTEIN_L27A|60S_RIBOSOMAL_PROTEIN_L31|60S_RIBOSOMAL_PROTEIN_L32|60S_RIBOSOMAL_PROTEIN_L36|60S_RIBOSOMAL_PROTEIN_L36A|60S_RIBOSOMAL_PROTEIN_L5|60S_RIBOSOMAL_PROTEIN_L7|60S_RIBOSOMAL_PROTEIN_L9|RIBOSOMAL_PROTEIN_L15|RIBOSOMAL_PROTEI…	NA	0.578431	0.0294118	0.392157	0.279197	1	0	0	noMatch	Annot	NA
GL50803_16453	Carbamate_kinase	1E19	A	0.9748	0.65	0.498	0.9842	1.98	0	0.99	0.04	2.4	1.8	316	314	Pyrococcus_furiosus	CARBAMATE_KINASE	1.00637	0.471519	0.0379747	0.490506	0.255964	1	1	1	exactMatch	Annot	0.946	HiConf
GL50803_2053	Serine/threonine_protein_phosphatase_4	2NPP	C	0.9556	0.99	0.497	0.9706	1.97	0.78	0.99	0.04	2.4	1.8	306	309	Homo_sapiens	Serine/threonine-protein_phosphatase_2A_catalytic_subunit_alpha_isoform	0.990291	0.506536	0.00653595	0.486928	0.283185	1	1	1	exactMatch	Annot	0.776	HiConf
GL50803_40817	Actin_related_protein	3EKS	A	0.9876	0.81	0.594	0.9973	1.96	0	0.99	0.04	2.7	2	375	375	Drosophila_melanogaster	Actin-5C	1	0.450667	0.008	0.541333	0.285371	1	1	1	exactMatch	Annot	0.928	HiConf
GL50803_11043	Fructose-bisphosphate_aldolase	3GB6	A	0.9781	0.54	0.997	0.9845	1.93	0.598197	0.99	0.04	2.5	1.9	323	323	Giardia_intestinalis	Fructose-bisphosphate_aldolase	1	0.585139	0.00619195	0.408669	0.296735	1	1	1	exactMatch	Annot	0.85	HiConf
GL50803_14759	6-phosphogluconate_dehydrogenase_decarboxylating	2IZ1	B	0.9569	1.18	0.373	0.9766	1.93	0	0.99	0.04	3.2	2.3	471	474	Lactococcus_lactis	6-PHOSPHOGLUCONATE_DEHYDROGENASE,_DECARBOXYLATING	0.993671	0.558386	0.00849257	0.433121	0.288208	2	0	0	noMatch	Annot	0.36	LowerConf
GL50803_2925	Rho_GDI	1DOA	B	0.9609	0.87	0.217	0.9851	1.92	0.351147	0.99	0.04	1.7	1.5	201	219	Bos_taurus	PROTEIN_(GDP-DISSOCIATION_INHIBITOR_1)	0.917808	0.253731	0.104478	0.641791	0.27736	1	1	1	exactMatch	Annot	0.916	HiConf
GL50803_14285	Malic_enzyme	2AW5	B	0.9345	1.02	0.381	0.9479	1.91	0	0.99	0.04	3.6	2.5	557	575	Homo_sapiens	NADP-dependent_malic_enzyme	0.968696	0.447038	0.010772	0.54219	0.283369	2	0	0	noMatch	Annot	0.73	HiConf-like
GL50803_21942	NADP-specific_glutamate_dehydrogenase	2BMA	A	0.9779	1.05	0.578	0.9933	1.89	0	0.98	0.05	3.2	2.3	449	470	Plasmodium_falciparum	GLUTAMATE_DEHYDROGENASE_(NADP+)	0.955319	0.512249	0	0.487751	0.288935	2	2	2	exactMatch	Annot	0.938	HiConf
GL50803_27614	Ribose_5-phosphate_isomerase	3K7O	A	0.9672	0.86	0.428	1	1.87	0	0.98	0.05	1.2	1.2	145	179	Trypanosoma_cruzi	Ribose_5-phosphate_isomerase	0.810056	0.6	0.0344828	0.365517	0.284129	1	1	1	exactMatch	Annot	0.96	HiConf
GL50803_17163	Peptidyl-prolyl_cis-trans_isomerase_B_precursor	3EOV	A	0.9792	0.47	0.687	0.9881	1.86	0	0.98	0.05	1.5	1.4	168	172	Leishmania_donovani	PEPTIDYL-PROLYL_CIS-TRANS_ISOMERASE	0.976744	0.220238	0.00595238	0.77381	0.396225	1	1	1	exactMatch	Annot	0.96	HiConf
GL50803_5328	Sigma_adaptin	2JKT	I	0.9766	0.7	0.574	1	1.85	0	0.98	0.05	1.2	1.2	141	142	Mus_musculus	AP-2_COMPLEX_SUBUNIT_SIGMA-1	0.992958	0.687943	0.0425532	0.269504	0.327395	1	1	1	exactMatch	Annot	0.99	HiConf
GL50803_91198	Sigma_adaptin	1W63	Q	0.9769	0.71	0.333	1	1.85	0	0.98	0.05	1.3	1.3	147	158	Mus_musculus	ADAPTER-RELATED_PROTEIN_COMPLEX_1_SIGMA_1A_SUBUNIT	0.93038	0.707483	0.0408163	0.251701	0.340748	1	1	1	exactMatch	Annot	0.996	HiConf
GL50803_112885	Adenine_phosphoribosyltransferase	1L1Q	A	0.9713	0.99	0.994	0.9944	1.84	0	0.97	0.05	1.6	1.4	180	186	Giardia_intestinalis	Adenine_phosphoribosyltransferase	0.967742	0.511111	0.0166667	0.472222	0.27493	1	1	1	exactMatch	Annot	0.964	HiConf
GL50803_103887	Dicer	2FFL	A	0.962	0.78	0.995	0.9682	1.82	0.80408	0.97	0.05	4.3	2.9	754	756	Giardia_intestinalis	Dicer	0.997354	0.559682	0.0198939	0.420424	0.280234	2	2	2	exactMatch	Annot	0.948	HiConf
GL50803_15215	Phosphatase	2NPP	C	0.964	0.67	0.467	0.9742	1.82	1.09401	0.97	0.05	2.7	2	310	309	Homo_sapiens	Serine/threonine-protein_phosphatase_2A_catalytic_subunit_alpha_isoform	1.00324	0.512903	0.00645161	0.480645	0.283547	1	1	1	exactMatch	Annot	0.97	HiConf
GL50803_16076	Peroxiredoxin_1	1UUL	A	0.9506	0.67	0.443	0.9652	1.82	0	0.97	0.05	1.9	1.5	201	197	Trypanosoma_cruzi	Tryparedoxin_peroxidase	1.0203	0.368159	0.0248756	0.606965	0.292603	2	0	0	noMatch	Annot	0.998	HiConf-like
GL50803_14521	Peroxiredoxin_1	1UUL	A	0.9482	0.73	0.448	0.9652	1.81	0	0.97	0.05	1.9	1.6	201	197	Trypanosoma_cruzi	Tryparedoxin_peroxidase	1.0203	0.368159	0.0248756	0.606965	0.292603	2	0	0	noMatch	Annot	0.998	HiConf-like
GL50803_14456	Low_molecular_weight_protein-tyrosine-phosphatase	4ETM	A	0.9559	1.05	0.364	1	1.8	0	0.97	0.05	1.4	1.3	154	173	Bacillus_subtilis	Low_molecular_weight_protein-tyrosine-phosphatase_yfkJ	0.890173	0.655844	0.025974	0.318182	0.315208	1	1	1	exactMatch	Annot	0.96	HiConf
GL50803_17056	Ribosomal_protein_L9	4V7E	F	0.961	1.03	0.457	0.9946	1.79	0	0.97	0.05	1.8	1.5	185	NA	Triticum_aestivum|Triticum_aestivum|Triticum_aestivum	40S_ribosomal_protein_S24E|18S_ribosomal_RNA|40S_ribosomal_protein_S10|40S_ribosomal_protein_S10E|40S_ribosomal_protein_S11|40S_ribosomal_protein_S12|40S_ribosomal_protein_S12E|40S_ribosomal_protein_S13|40S_ribosomal_protein_S14|40S_ribosomal_protein_S15|40S_ribosomal_protein_S17|40S_ribosomal_protein_S17E|40S_ribosomal_protein_S19|40S_ribosomal_protein_S19E|40S_ribosomal_protein_S1E|40S_ribosoma…	NA	0.281081	0.135135	0.583784	0.228843	1	0	0	noMatch	Annot	NA
GL50803_11301	Nucleoside_diphosphate_kinase	3NGS	A	0.9896	0.48	0.589	1	1.78	0	0.97	0.05	1.5	1.3	151	151	Leishmania_major	Nucleoside_diphosphate_kinase	1	0.596026	0.0331126	0.370861	0.283327	1	1	1	exactMatch	Annot	0.998	HiConf
GL50803_13756	Proteasome_subunit_beta_type_3	1IRU	J	0.965	0.72	0.379	0.9807	1.78	0	0.97	0.05	2	1.6	207	205	Bos_taurus	20S_proteasome	1.00976	0.425121	0.0338164	0.541063	0.265788	1	1	1	exactMatch	Annot	0.998	HiConf
GL50803_2452	Ornithine_cyclodeaminase	1VLL	A	0.9535	0.72	0.332	0.9637	1.78	0.535	0.97	0.05	2.8	2.1	331	334	Archaeoglobus_fulgidus	alanine_dehydrogenase	0.991018	0.558912	0.0241692	0.416918	0.276997	1	1	1	exactMatch	Annot	0.994	HiConf
GL50803_4081	hypothetical_protein	2FDN	A	0.8625	0.78	0.291	0.9322	1.78	1.93906	0.96	0.05	0.5	0.5	59	55	Gottschalkia_acidurici	FERREDOXIN	1.07273	0.0677966	0.0508475	0.881356	0.474677	1	1	0	noMatch	Hyp	0.734	HiConf-like
GL50803_13889	Maf-like_protein_yhdE	4JHC	A	0.9188	1.3	0.273	0.9689	1.77	0	0.96	0.05	1.9	1.6	193	215	Escherichia_coli	Maf-like_protein_YceF	0.897674	0.512953	0.0725389	0.414508	0.231156	1	1	1	exactMatch	Annot	0.996	HiConf
GL50803_8913	Hydroxyacylglutathione_hydrolase	2XF4	A	0.9345	0.93	0.308	0.9585	1.77	0	0.96	0.05	2.1	1.7	217	210	Salmonella_enterica	HYDROXYACYLGLUTATHIONE_HYDROLASE	1.03333	0.345622	0.0460829	0.608295	0.281307	1	1	1	exactMatch	Annot	0.952	HiConf
GL50803_9848	Dynein_light_chain	3RJS	A	0.9039	1.38	0.724	0.9775	1.77	0	0.96	0.05	0.6	0.6	89	89	Toxoplasma_gondii	Dynein_light_chain_motor_protein	1	0.516854	0.134831	0.348315	0.191451	1	1	1	exactMatch	Annot	0.92	HiConf
GL50803_480	Translation_initiation_inhibitor	1ONI	A	0.9659	0.8	0.392	1	1.76	0	0.96	0.05	1.1	1.1	120	138	Homo_sapiens	14.5_kDa_translational_inhibitor_protein	0.869565	0.583333	0.025	0.391667	0.283701	1	1	1	exactMatch	Annot	0.992	HiConf
GL50803_5772	CDC72	3H5Z	A	0.9235	1.32	0.28	0.9511	1.76	0	0.96	0.05	3.3	2.3	409	438	Leishmania_major	Glycylpeptide_N-tetradecanoyltransferase	0.93379	0.493888	0.0244499	0.481663	0.267571	2	2	2	exactMatch	Annot	0.952	HiConf
GL50803_9827	Thioredoxin_reductase	4JNQ	A	0.9756	0.87	0.447	0.9904	1.76	0	0.96	0.05	2.8	2	314	345	Brucella_melitensis_bv._1_str._16M	Thioredoxin_reductase	0.910145	0.442675	0.0286624	0.528662	0.267333	1	1	1	exactMatch	Annot	0.998	HiConf
GL50803_16086	Ribosomal_protein_L2	4V7E	B	0.976	0.94	0.633	1	1.76	0	0.96	0.05	2.4	1.8	251	NA	Triticum_aestivum|Triticum_aestivum|Triticum_aestivum	40S_ribosomal_protein_S24E|18S_ribosomal_RNA|40S_ribosomal_protein_S10|40S_ribosomal_protein_S10E|40S_ribosomal_protein_S11|40S_ribosomal_protein_S12|40S_ribosomal_protein_S12E|40S_ribosomal_protein_S13|40S_ribosomal_protein_S14|40S_ribosomal_protein_S15|40S_ribosomal_protein_S17|40S_ribosomal_protein_S17E|40S_ribosomal_protein_S19|40S_ribosomal_protein_S19E|40S_ribosomal_protein_S1E|40S_ribosoma…	NA	0.266932	0.0318725	0.701195	0.339566	2	0	0	noMatch	Annot	NA
GL50803_15305	Hydroxyacylglutathione_hydrolase	2XF4	A	0.9003	1.26	0.281	0.9375	1.75	1.07169	0.96	0.05	2.2	1.7	224	210	Salmonella_enterica	HYDROXYACYLGLUTATHIONE_HYDROLASE	1.06667	0.352679	0.0401786	0.607143	0.283977	1	1	1	exactMatch	Annot	0.92	HiConf
GL50803_6563	Uracil_phosphoribosyltransferase	1I5E	A	0.9664	0.8	0.567	0.9858	1.75	0	0.96	0.05	2.1	1.7	211	209	[bacillus]_caldolyticus	URACIL_PHOSPHORIBOSYLTRANSFERASE	1.00957	0.393365	0.0189573	0.587678	0.289074	1	1	1	exactMatch	Annot	1	HiConf
GL50803_8003	Bet3-like_protein	1WC8	A	0.9551	0.6	0.311	0.9699	1.75	0	0.96	0.05	1.7	1.4	166	180	Mus_musculus	TRAFFICKING_PROTEIN_PARTICLE_COMPLEX_SUBUNIT3	0.922222	0.728916	0.0120482	0.259036	0.364163	1	1	1	exactMatch	Annot	0.976	HiConf
GL50803_6687	Glyceraldehyde_3-phosphate_dehydrogenase	3H9E	B	0.9784	0.99	0.549	0.997	1.74	0	0.96	0.05	2.9	2.1	336	346	Homo_sapiens	Glyceraldehyde-3-phosphate_dehydrogenase,_testis-specific	0.971098	0.404762	0.014881	0.580357	0.289426	2	0	0	noMatch	Annot	0.946	HiConf-like
GL50803_7246	FKBP-type_peptidyl-prolyl_cis-trans_isomerase	1R9H	A	0.9629	0.82	0.306	1	1.74	0	0.96	0.05	1	1	111	135	Caenorhabditis_elegans	FK506_Binding_protein_family	0.822222	0.117117	0.18018	0.702703	0.321434	1	1	1	exactMatch	Annot	0.888	HiConf
GL50803_93938	Triosephosphate_isomerase_cytosolic	2DP3	A	0.9822	0.62	0.992	0.9922	1.74	0	0.96	0.05	2.4	1.8	257	257	Giardia_intestinalis	Triosephosphate_isomerase	1	0.614786	0.0233463	0.361868	0.296751	1	1	1	exactMatch	Annot	0.996	HiConf
GL50803_10612	Phosphotyrosyl_phosphatase_activator_protein_putative	2HV7	A	0.9449	0.77	0.336	0.9578	1.73	0	0.96	0.05	2.8	2	308	323	Homo_sapiens	Protein_phosphatase_2A,_regulatory_subunit_B	0.95356	0.685065	0	0.314935	0.342903	1	1	1	exactMatch	Annot	0.982	HiConf
GL50803_17364	Ribosomal_protein_S26	4V6W	a	0.9579	0.61	0.533	0.9817	1.73	1.95204	0.96	0.05	1	1	109	NA	Drosophila_melanogaster|Drosophila_melanogaster|Drosophila_melanogaster	Elongation_factor_2|18S_ribosomal_RNA|28S_ribosomal_RNA|2S_ribosomal_RNA|40S_ribosomal_protein_S10a|40S_ribosomal_protein_S11|40S_ribosomal_protein_S12|40S_ribosomal_protein_S13|40S_ribosomal_protein_S14|40S_ribosomal_protein_S15,_isoform_A|40S_ribosomal_protein_S15Aa|40S_ribosomal_protein_S16|40S_ribosomal_protein_S17|40S_ribosomal_protein_S18|40S_ribosomal_protein_S19a|40S_ribosomal_protein_S2|…	NA	0.541284	0.00917431	0.449541	0.284453	1	0	0	noMatch	Annot	NA
GL50803_9008	Aldose_reductase	3KRB	A	0.9798	0.87	0.424	0.9967	1.72	0	0.96	0.05	2.8	2	303	334	Giardia_intestinalis	Aldose_reductase	0.907186	0.537954	0.00330033	0.458746	0.288548	1	1	1	exactMatch	Annot	0.968	HiConf
GL50803_5593	Ribosomal_protein_L11	4V7E	E	0.9097	1.54	0.571	0.9711	1.72	0.83	0.96	0.05	1.8	1.5	173	NA	Triticum_aestivum|Triticum_aestivum|Triticum_aestivum	40S_ribosomal_protein_S24E|18S_ribosomal_RNA|40S_ribosomal_protein_S10|40S_ribosomal_protein_S10E|40S_ribosomal_protein_S11|40S_ribosomal_protein_S12|40S_ribosomal_protein_S12E|40S_ribosomal_protein_S13|40S_ribosomal_protein_S14|40S_ribosomal_protein_S15|40S_ribosomal_protein_S17|40S_ribosomal_protein_S17E|40S_ribosomal_protein_S19|40S_ribosomal_protein_S19E|40S_ribosomal_protein_S1E|40S_ribosoma…	NA	0.456647	0	0.543353	0.291912	2	0	0	noMatch	Annot	NA
GL50803_11654	Alpha-1_giardin	4EVF	A	0.9851	0.76	1	0.9966	1.71	0	0.95	0.05	2.8	2	295	295	Giardia_intestinalis	Giardin_subunit_alpha-1	1	0.864407	0	0.135593	0.464893	1	1	1	exactMatch	Annot	0.964	HiConf
GL50803_7990	Translation_elongation_factor	2JGB	A	0.9652	0.66	0.224	0.9821	1.71	0	0.95	0.05	1.8	1.5	168	NA	Homo_sapiens|Homo_sapiens	EUKARYOTIC_TRANSLATION_INITIATION_FACTOR_4E_TYPE_2|EUKARYOTIC_TRANSLATION_INITIATION_FACTOR_4E-BINDING_PROTEIN_1	NA	0.494048	0.0297619	0.47619	0.263052	1	1	1	exactMatch	Annot	NA
GL50803_135885	hypothetical_protein	4IJ5	A	0.9519	0.8	0.273	0.9716	1.7	0	0.95	0.05	2.2	1.7	211	211	Hydrogenobacter_thermophilus_TK-6	Phosphoserine_phosphatase_1	1	0.549763	0.056872	0.393365	0.251869	1	1	1	exactMatch	Hyp	1	HiConf
GL50803_135886	hypothetical_protein	4IJ5	A	0.9518	0.82	0.273	0.9716	1.7	0	0.95	0.05	2.2	1.7	211	211	Hydrogenobacter_thermophilus_TK-6	Phosphoserine_phosphatase_1	1	0.549763	0.056872	0.393365	0.251869	1	1	1	exactMatch	Hyp	1	HiConf
GL50803_6757	Pyrazinamidase/nicotinamidase	2WTA	A	0.9474	1.22	0.392	0.9894	1.7	0.61	0.95	0.05	2	1.6	188	235	Acinetobacter_baumannii	NICOTINAMIDASE	0.8	0.393617	0.0744681	0.531915	0.234606	1	1	1	exactMatch	Annot	0.938	HiConf
GL50803_8245	Glucosamine-6-phosphate_deaminase	3HN6	A	0.9713	0.9	0.384	0.9887	1.7	0	0.95	0.05	2.6	1.9	266	289	Borreliella_burgdorferi	Glucosamine-6-phosphate_deaminase	0.920415	0.5	0.0075188	0.492481	0.282189	1	1	1	exactMatch	Annot	0.996	HiConf
GL50803_11118	Enolase	3OTR	A	0.9632	0.82	0.517	0.973	1.68	0	0.95	0.05	3.6	2.5	445	452	Toxoplasma_gondii	Enolase	0.984513	0.496629	0	0.503371	0.288695	2	2	2	exactMatch	Annot	0.968	HiConf
GL50803_15004	NADPH_oxidoreductase_putative	3F2V	A	0.9368	1.13	0.329	0.9817	1.68	0	0.95	0.05	1.8	1.5	164	192	Treponema_denticola	General_stress_protein_14	0.854167	0.54878	0.0365854	0.414634	0.2656	1	1	1	exactMatch	Annot	0.972	HiConf
GL50803_15041	hypothetical_protein_enzyme_with_a_TIM-barrel_fold	3R79	A	0.9154	0.87	0.349	0.9348	1.67	1.66763	0.95	0.05	2.4	1.8	230	244	Agrobacterium_fabrum_str._C58	uncharacterized_protein	0.942623	0.665217	0	0.334783	0.332611	1	1	1	exactMatch	Hyp	0.942	HiConf
GL50803_16924	20S_proteasome_alpha_subunit_1	3HYE	G	0.9564	0.88	0.349	0.9757	1.67	0	0.95	0.05	2.5	1.9	247	243	Saccharomyces_cerevisiae	Proteasome_component_C7-alpha	1.01646	0.538462	0.0242915	0.437247	0.272381	2	2	2	exactMatch	Annot	0.972	HiConf
GL50803_3171	UBCE14	2UCZ	A	0.974	0.79	0.46	0.9939	1.66	0	0.95	0.05	1.8	1.5	164	165	Saccharomyces_cerevisiae	UBIQUITIN_CONJUGATING_ENZYME	0.993939	0.396341	0.0304878	0.573171	0.276774	1	1	1	exactMatch	Annot	0.994	HiConf
GL50803_5517	Ribosomal_protein_L37a	4A17	Y	0.9391	0.93	0.527	0.9894	1.66	0	0.95	0.05	0.9	0.9	94	103	Tetrahymena_thermophila	RPL37A	0.912621	0.5	0.0319149	0.468085	0.261523	1	0	0	noMatch	Annot	0.956	HiConf-like
GL50803_1995	Proteasome_subunit_beta_type_4_precursor	1IRU	2	0.9618	0.84	0.329	0.9816	1.64	2.12326	0.94	0.05	2.3	1.8	217	219	Bos_taurus	20S_proteasome	0.990868	0.497696	0.0368664	0.465438	0.257254	1	1	1	exactMatch	Annot	0.96	HiConf
GL50803_7260	Aldose_reductase	3KRB	A	0.9681	0.66	0.993	0.9776	1.64	0	0.94	0.05	3	2.1	313	334	Giardia_intestinalis	Aldose_reductase	0.937126	0.536741	0.0127796	0.450479	0.280938	1	1	1	exactMatch	Annot	0.992	HiConf
GL50803_7796	Alpha-2_giardin	4EVF	A	0.9798	0.93	0.769	0.9932	1.64	0	0.94	0.05	2.9	2.1	296	295	Giardia_intestinalis	Giardin_subunit_alpha-1	1.00339	0.861486	0	0.138514	0.462608	1	1	1	exactMatch	Annot	0.886	HiConf
GL50803_9088	4-methyl-5-thiazole_monophosphate_biosynthesis_enzyme	4E08	A	0.9393	1.1	0.39	0.9785	1.64	0	0.94	0.05	2	1.6	186	190	Drosophila_melanogaster	DJ-1_beta	0.978947	0.494624	0.0430108	0.462366	0.251944	1	1	1	exactMatch	Annot	0.996	HiConf
GL50803_91056	Aspartate_aminotransferase_cytoplasmic	3MEB	A	0.9859	0.84	1	0.9977	1.64	0	0.94	0.05	3.6	2.5	427	448	Giardia_intestinalis	Aspartate_aminotransferase	0.953125	0.5363	0.0140515	0.449649	0.27988	1	1	1	exactMatch	Annot	0.974	HiConf
GL50803_17150	NADPH_oxidoreductase_putative	3EYW	B	0.9212	1.27	0.3	0.9756	1.62	0	0.94	0.05	1.9	1.5	164	413	Escherichia_coli	C-terminal_domain_of_Glutathione-regulated_potassium-efflux_system_protein_kefC_fused_to_full_length_Glutathione-regulated_potassium-efflux_system_ancillary_protein_kefF	0.397094	0.591463	0.0365854	0.371951	0.279448	1	0	0	noMatch	Annot	0.842	HiConf-like
GL50803_6184	Branched-chain_amino_acid_aminotransferase_lateral_transfer_candidate	4DQN	A	0.9496	0.67	0.432	0.9577	1.62	0	0.94	0.05	3.3	2.3	355	345	Streptococcus_mutans	Putative_branched-chain_amino_acid_aminotransferase_IlvE	1.02899	0.273239	0.0338028	0.692958	0.333661	1	1	1	exactMatch	Annot	0.964	HiConf
GL50803_14993	Pyrophosphate-fructose_6-phosphate_1-phosphotransferase_alpha_subunit	2F48	B	0.9755	0.98	0.458	0.9871	1.61	0.788452	0.94	0.05	4.1	2.8	544	555	Borreliella_burgdorferi	diphosphate--fructose-6-phosphate_1-phosphotransferase	0.98018	0.544118	0.0294118	0.426471	0.269697	1	0	0	noMatch	Annot	0.904	HiConf-like
GL50803_3313	Serine-pyruvate_aminotransferase	3ISL	A	0.9553	1.21	0.254	0.9739	1.61	0	0.94	0.05	3.4	2.4	383	416	Bacillus_subtilis	Purine_catabolism_protein_pucG	0.920673	0.530026	0.0208877	0.449086	0.273596	1	1	1	exactMatch	Annot	0.98	HiConf
GL50803_16623	hypothetical_protein	1NFS	B	0.9159	1.3	0.195	0.9762	1.6	0.71	0.94	0.05	1.9	1.6	168	183	Escherichia_coli	ISOPENTENYL-DIPHOSPHATE_DELTA-ISOMERASE	0.918033	0.434524	0.077381	0.488095	0.223274	1	0	0	noMatch	Hyp	0.898	HiConf-like
GL50803_7799	Alpha-4_giardin	4EVF	A	0.9767	0.75	0.348	0.9899	1.6	0	0.94	0.05	3	2.1	296	295	Giardia_intestinalis	Giardin_subunit_alpha-1	1.00339	0.851351	0	0.148649	0.454732	0	1	0	noMatch	Annot	0.926	HiConf-like
GL50803_90402	Adenylate_kinase	1UKZ	A	0.9625	0.8	0.321	0.9842	1.6	0	0.94	0.05	2.2	1.7	190	203	Saccharomyces_cerevisiae	URIDYLATE_KINASE	0.935961	0.626316	0.0473684	0.326316	0.289537	1	1	1	exactMatch	Annot	0.994	HiConf
GL50803_95269	Bet5-like_protein	2J3T	C	0.9201	1.32	0.26	0.985	1.6	0	0.94	0.05	1.5	1.4	133	145	Mus_musculus	TRAFFICKING_PROTEIN_PARTICLE_COMPLEX_SUBUNIT_1	0.917241	0.571429	0.105263	0.323308	0.233244	1	1	1	exactMatch	Annot	0.986	HiConf
GL50803_2825	Ribosomal_protein_L7Ae	3O85	A	0.9664	0.56	0.375	0.9836	1.59	0	0.94	0.05	1.4	1.3	122	122	Giardia_intestinalis	Ribosomal_protein_L7Ae	1	0.663934	0.00819672	0.327869	0.327903	1	1	1	exactMatch	Annot	0.992	HiConf
GL50803_16310	Ribosomal_protein_L27a	4V6W	a	0.9252	1.37	0.541	0.9933	1.59	0	0.94	0.05	1.7	1.5	149	NA	Drosophila_melanogaster|Drosophila_melanogaster|Drosophila_melanogaster	Elongation_factor_2|18S_ribosomal_RNA|28S_ribosomal_RNA|2S_ribosomal_RNA|40S_ribosomal_protein_S10a|40S_ribosomal_protein_S11|40S_ribosomal_protein_S12|40S_ribosomal_protein_S13|40S_ribosomal_protein_S14|40S_ribosomal_protein_S15,_isoform_A|40S_ribosomal_protein_S15Aa|40S_ribosomal_protein_S16|40S_ribosomal_protein_S17|40S_ribosomal_protein_S18|40S_ribosomal_protein_S19a|40S_ribosomal_protein_S2|…	NA	0.422819	0.033557	0.543624	0.266548	1	0	0	noMatch	Annot	NA
GL50803_12091	Macrophage_migration_inhibitory_factor	4DH4	A	0.9678	0.63	0.319	0.9912	1.58	0	0.94	0.06	1.3	1.3	114	114	Toxoplasma_gondii	MIF	1	0.464912	0.0438596	0.491228	0.251037	1	1	1	exactMatch	Annot	0.986	HiConf
GL50803_29307	UTP-glucose-1-phosphate_uridylyltransferase	2ICY	B	0.9682	0.96	0.398	0.9822	1.58	0	0.93	0.06	3.8	2.6	450	469	Arabidopsis_thaliana	Probable_UTP-glucose-1-phosphate_uridylyltransferase_2	0.959488	0.391111	0.0155556	0.593333	0.29319	1	0	0	noMatch	Annot	0.9	HiConf-like
GL50803_10255	Translation_initiation_factor_eIF-4A_putative	2HYI	I	0.985	0.62	0.477	0.9923	1.57	1.12131	0.93	0.06	3.6	2.5	391	413	Homo_sapiens	Probable_ATP-dependent_RNA_helicase_DDX48	0.946731	0.539642	0.0127877	0.44757	0.281392	2	0	0	noMatch	Annot	0.912	HiConf-like
GL50803_5568	hypothetical_protein	1ZSO	B	0.8999	1.55	0.199	0.9869	1.57	0.669734	0.93	0.06	1.8	1.5	153	164	Plasmodium_falciparum	hypothetical_protein	0.932927	0.254902	0.130719	0.614379	0.251188	1	0	0	noMatch	Hyp	0.916	HiConf-like
GL50803_27055	Ubiquitin-conjugating_enzyme_E2-17_kDa_3	4GPR	A	0.9731	0.53	0.224	0.9862	1.56	0	0.93	0.06	1.8	1.5	145	151	Entamoeba_histolytica	Ubiquitin-conjugating_enzyme_family_protein	0.960265	0.448276	0.00689655	0.544828	0.286795	1	1	1	exactMatch	Annot	0.934	HiConf
GL50803_16652	Ribosomal_protein_S13	4V88	N	0.9483	0.89	0.633	0.974	1.56	0	0.93	0.06	1.9	1.5	154	NA	Saccharomyces_cerevisiae|Saccharomyces_cerevisiae|Saccharomyces_cerevisiae	40S_ribosomal_protein_S0-A|18S_RIBOSOMAL_RNA|18S_rRNA|25S_rRNA|40S_ribosomal_protein_S1-A|40S_ribosomal_protein_S10-A|40S_ribosomal_protein_S11-A|40S_ribosomal_protein_S12|40S_ribosomal_protein_S13|40S_ribosomal_protein_S14-A|40S_ribosomal_protein_S15|40S_ribosomal_protein_S16-A|40S_ribosomal_protein_S17-A|40S_ribosomal_protein_S18-A|40S_ribosomal_protein_S19-A|40S_ribosomal_protein_S2|40S_riboso…	NA	0.675325	0	0.324675	0.337746	2	0	0	noMatch	Annot	NA
GL50803_10711	Serine/Threonine_protein_phosphatase	2NPP	C	0.9359	1	0.339	0.956	1.54	2.09851	0.93	0.06	3.2	2.3	318	309	Homo_sapiens	Serine/threonine-protein_phosphatase_2A_catalytic_subunit_alpha_isoform	1.02913	0.446541	0.00628931	0.54717	0.287663	1	1	1	exactMatch	Annot	0.786	HiConf
GL50803_11287	Ribosomal_protein_L7Ae	3O85	A	0.9721	0.45	1	0.9836	1.54	0	0.93	0.06	1.5	1.4	122	122	Giardia_intestinalis	Ribosomal_protein_L7Ae	1	0.663934	0	0.336066	0.331976	1	1	1	exactMatch	Annot	0.958	HiConf
GL50803_12942	hypothetical_protein	2P6C	A	0.9074	0.9	0.243	0.9379	1.54	0	0.93	0.06	1.8	1.5	145	137	Aquifex_aeolicus_VF5	aq_2013_protein	1.05839	0.455172	0.062069	0.482759	0.235326	1	1	1	exactMatch	Hyp	0.97	HiConf
GL50803_17151	NADPH_oxidoreductase_putative	3EYW	B	0.9551	0.74	0.311	0.9762	1.52	0	0.93	0.06	2.1	1.7	168	413	Escherichia_coli	C-terminal_domain_of_Glutathione-regulated_potassium-efflux_system_protein_kefC_fused_to_full_length_Glutathione-regulated_potassium-efflux_system_ancillary_protein_kefF	0.40678	0.559524	0.0357143	0.404762	0.269111	1	0	0	noMatch	Annot	0.794	HiConf-like
GL50803_4156	HIT_family_protein	3LB5	C	0.9554	0.86	0.344	0.985	1.51	1.03147	0.93	0.06	1.7	1.5	133	161	Bartonella_henselae	Hit-like_protein_involved_in_cell-cycle_regulation	0.826087	0.368421	0.0075188	0.62406	0.309765	1	0	0	noMatch	Annot	0.314	LowerConf
GL50803_17153	Alpha-11_giardin	2II2	A	0.9811	0.63	1	0.9902	1.5	0	0.92	0.06	3.2	2.3	307	310	Giardia_intestinalis	Alpha-11_giardin	0.990323	0.814332	0	0.185668	0.426776	0	0	0	noMatch	Annot	0.9	HiConf-like
GL50803_2933	Programmed_cell_death_protein-like_protein	1Y1X	A	0.9841	0.64	0.261	1	1.5	0.762775	0.92	0.06	2.2	1.7	180	191	Leishmania_major	Leishmania_Major_Homolog_of_Programmed_Cell_Death_6_Protein	0.942408	0.65	0	0.35	0.32532	2	2	0	noMatch	Annot	0.848	HiConf-like
GL50803_5871	Developmentally_regulated_GTP-binding_protein_1	4A9A	A	0.9534	0.78	0.487	0.9647	1.5	1.6071	0.92	0.06	3.6	2.5	368	376	Saccharomyces_cerevisiae	RIBOSOME-INTERACTING_GTPASE_1	0.978723	0.434783	0	0.565217	0.29595	3	3	3	exactMatch	Annot	0.926	HiConf
GL50803_17539	RNA_helicase_putative	3KX2	B	0.9265	1.19	0.282	0.9417	1.49	0.692058	0.92	0.06	4.8	3.1	686	767	Saccharomyces_cerevisiae	Pre-mRNA-splicing_factor_ATP-dependent_RNA_helicase_PRP43	0.894394	0.450437	0.00437318	0.54519	0.2888	3	0	0	noMatch	Annot	0.372	LowerConf
GL50803_10450	FKBP-type_peptidyl-prolyl_cis-trans_isomerase	1FKK	A	0.9526	0.59	0.519	0.9725	1.48	0	0.92	0.06	1.4	1.3	109	107	Bos_taurus	FK506_BINDING_PROTEIN	1.01869	0.12844	0.201835	0.669725	0.293626	1	1	1	exactMatch	Annot	0.964	HiConf
GL50803_3331	Malate_dehydrogenase	3D5T	C	0.9534	0.89	0.48	0.9698	1.48	0	0.92	0.06	3.4	2.4	331	331	Burkholderia_pseudomallei	Malate_dehydrogenase	1	0.495468	0.021148	0.483384	0.270428	2	0	0	noMatch	Annot	0.944	HiConf-like
GL50803_10428	Ribosomal_protein_L10	4V8M	K	0.9224	1.63	0.622	0.9952	1.48	0	0.92	0.06	2.6	1.9	210	NA	Trypanosoma_brucei|Trypanosoma_brucei|Trypanosoma_brucei	40S_RIBOSOMAL_PROTEIN_S3A,_PUTATIVE|18S_RRNA_OF_THE_SMALL_RIBOSOMAL_SUBUNIT|40S_RIBOSOMAL_PROTEINS_S11,_PUTATIVE|40S_RIBOSOMAL_PROTEIN_S10,_PUTATIVE|40S_RIBOSOMAL_PROTEIN_S12|40S_RIBOSOMAL_PROTEIN_S13,_PUTATIVE|40S_RIBOSOMAL_PROTEIN_S14|40S_RIBOSOMAL_PROTEIN_S15,_PUTATIVE|40S_RIBOSOMAL_PROTEIN_S15A,_PUTATIVE|40S_RIBOSOMAL_PROTEIN_S16,_PUTATIVE|40S_RIBOSOMAL_PROTEIN_S17,_PUTATIVE|40S_RIBOSOMAL_PRO…	NA	0.409524	0.0285714	0.561905	0.274709	1	0	0	noMatch	Annot	NA
GL50803_16200	Developmentally_regulated_GTP-binding_protein_1	4A9A	A	0.9407	0.77	0.552	0.9517	1.45	1.37696	0.92	0.06	3.7	2.5	373	376	Saccharomyces_cerevisiae	RIBOSOME-INTERACTING_GTPASE_1	0.992021	0.44504	0.00268097	0.552279	0.29133	3	3	3	exactMatch	Annot	0.942	HiConf
GL50803_6436	Guanine_phosphoribosyltransferase	1DQN	A	0.9824	0.77	1	1	1.45	1.4137	0.92	0.06	2.8	2	230	230	Giardia_intestinalis	GUANINE_PHOSPHORIBOSYLTRANSFERASE	1	0.517391	0.00869565	0.473913	0.281984	1	1	1	exactMatch	Annot	0.98	HiConf
GL50803_112932	hypothetical_protein	3BCZ	A	0.9497	1.29	0.269	0.9789	1.44	1.64927	0.91	0.06	3.2	2.3	285	293	Homo_sapiens	Protein_MEMO1	0.972696	0.529825	0.0491228	0.421053	0.252071	1	1	1	exactMatch	Hyp	0.96	HiConf
GL50803_17294	Degreening_related_gene_dee76_protein	3GNI	A	0.9454	1.17	0.351	0.9699	1.44	1.19843	0.91	0.06	3.5	2.4	332	341	Homo_sapiens	Protein_Mo25	0.973607	0.888554	0	0.111446	0.484053	1	1	1	exactMatch	Annot	0.906	HiConf
GL50803_19436	Ribosomal_protein_L7	4V7E	e	0.9752	0.98	0.472	1	1.44	1.35933	0.91	0.06	2.8	2.1	235	NA	Triticum_aestivum|Triticum_aestivum|Triticum_aestivum	40S_ribosomal_protein_S24E|18S_ribosomal_RNA|40S_ribosomal_protein_S10|40S_ribosomal_protein_S10E|40S_ribosomal_protein_S11|40S_ribosomal_protein_S12|40S_ribosomal_protein_S12E|40S_ribosomal_protein_S13|40S_ribosomal_protein_S14|40S_ribosomal_protein_S15|40S_ribosomal_protein_S17|40S_ribosomal_protein_S17E|40S_ribosomal_protein_S19|40S_ribosomal_protein_S19E|40S_ribosomal_protein_S1E|40S_ribosoma…	NA	0.617021	0.0170213	0.365957	0.301327	1	0	0	noMatch	Annot	NA
GL50803_15500	hypothetical_protein	1XBS	A	0.9333	0.63	0.279	0.951	1.43	0.882528	0.91	0.06	2	1.6	143	149	Homo_sapiens	Dim1-like_protein	0.959732	0.629371	0.041958	0.328671	0.293734	1	1	1	exactMatch	Hyp	0.926	HiConf
GL50803_17625	Kinase_CMGC_GSK	3I4B	A	0.9713	1.03	0.435	0.9914	1.43	0	0.91	0.06	3.6	2.5	350	414	Homo_sapiens	Glycogen_synthase_kinase-3_beta	0.845411	0.422857	0	0.577143	0.298805	1	1	1	exactMatch	Annot	0.946	HiConf
GL50803_16431	Ribosomal_protein_L19	4V8M	T	0.9535	1.13	0.431	0.9949	1.43	0	0.91	0.06	2.5	1.9	196	NA	Trypanosoma_brucei|Trypanosoma_brucei|Trypanosoma_brucei	40S_RIBOSOMAL_PROTEIN_S3A,_PUTATIVE|18S_RRNA_OF_THE_SMALL_RIBOSOMAL_SUBUNIT|40S_RIBOSOMAL_PROTEINS_S11,_PUTATIVE|40S_RIBOSOMAL_PROTEIN_S10,_PUTATIVE|40S_RIBOSOMAL_PROTEIN_S12|40S_RIBOSOMAL_PROTEIN_S13,_PUTATIVE|40S_RIBOSOMAL_PROTEIN_S14|40S_RIBOSOMAL_PROTEIN_S15,_PUTATIVE|40S_RIBOSOMAL_PROTEIN_S15A,_PUTATIVE|40S_RIBOSOMAL_PROTEIN_S16,_PUTATIVE|40S_RIBOSOMAL_PROTEIN_S17,_PUTATIVE|40S_RIBOSOMAL_PRO…	NA	0.826531	0	0.173469	0.435839	1	0	0	noMatch	Annot	NA
GL50803_33689	Dipeptidyl-peptidase_III	3FVY	A	0.96	1.2	0.283	0.9743	1.42	1.06736	0.91	0.06	5	3.2	701	728	Homo_sapiens	Dipeptidyl-peptidase_3	0.962912	0.526391	0.0256776	0.447932	0.26931	1	1	1	exactMatch	Annot	0.948	HiConf
GL50803_33762	WD-40_repeat_protein	3OW8	A	0.954	0.65	0.197	0.9635	1.42	0	0.91	0.06	3.3	2.3	301	321	Homo_sapiens	WD_repeat-containing_protein_61	0.937695	0.299003	0.0598007	0.641196	0.292214	1	1	1	exactMatch	Annot	0.906	HiConf
GL50803_3822	Dipeptidyl-peptidase_III	3FVY	A	0.9669	1.28	0.306	0.9841	1.42	1.10154	0.91	0.06	5	3.2	694	728	Homo_sapiens	Dipeptidyl-peptidase_3	0.953297	0.550432	0.0273775	0.42219	0.272614	1	1	1	exactMatch	Annot	0.956	HiConf
GL50803_100955	Mitotic_spindle_checkpoint_protein_MAD2	2V64	A	0.969	0.72	0.42	0.9852	1.41	1.635	0.91	0.06	2.6	1.9	203	213	Homo_sapiens	MITOTIC_SPINDLE_ASSEMBLY_CHECKPOINT_PROTEIN_MAD2A	0.953052	0.665025	0.0344828	0.300493	0.316551	1	1	1	exactMatch	Annot	0.836	HiConf
GL50803_14651	Glucosamine_6-phosphate_N-acetyltransferase	3FB3	B	0.9756	0.79	0.324	1	1.41	0	0.91	0.06	2.1	1.6	148	161	Trypanosoma_brucei	N-acetyltransferase	0.919255	0.533784	0.0878378	0.378378	0.22636	1	0	0	noMatch	Annot	0.964	HiConf-like
GL50803_16760	Phenylalanyl-tRNA_synthetase_beta_chain	3L4G	B	0.9385	1.22	0.356	0.9542	1.41	0.734602	0.91	0.06	4.7	3.1	589	589	Homo_sapiens	Phenylalanyl-tRNA_synthetase_beta_chain	1	0.373514	0.0679117	0.558574	0.247787	2	2	2	exactMatch	Annot	0.892	HiConf
GL50803_90872	Phosphoglycerate_kinase	1KF0	A	0.9785	0.99	0.558	0.9951	1.41	0	0.91	0.06	3.9	2.7	409	416	Sus_scrofa	Phosphoglycerate_Kinase	0.983173	0.479218	0.00977995	0.511002	0.280656	1	1	1	exactMatch	Annot	0.966	HiConf
GL50803_14329	Ribosomal_protein_S7	3ZEY	4	0.9295	1.37	0.298	0.9895	1.4	0	0.91	0.06	2.5	1.9	190	202	Trypanosoma_brucei	RIBOSOMAL_PROTEIN_S7,_PUTATIVE	0.940594	0.6	0.0473684	0.352632	0.276821	1	0	0	noMatch	Annot	0.936	HiConf-like
GL50803_3570	Ribosomal_protein_S28	4V88	c	0.8999	0.94	0.683	0.9844	1.4	1.50428	0.91	0.06	0.6	0.6	64	NA	Saccharomyces_cerevisiae|Saccharomyces_cerevisiae|Saccharomyces_cerevisiae	40S_ribosomal_protein_S0-A|18S_RIBOSOMAL_RNA|18S_rRNA|25S_rRNA|40S_ribosomal_protein_S1-A|40S_ribosomal_protein_S10-A|40S_ribosomal_protein_S11-A|40S_ribosomal_protein_S12|40S_ribosomal_protein_S13|40S_ribosomal_protein_S14-A|40S_ribosomal_protein_S15|40S_ribosomal_protein_S16-A|40S_ribosomal_protein_S17-A|40S_ribosomal_protein_S18-A|40S_ribosomal_protein_S19-A|40S_ribosomal_protein_S2|40S_riboso…	NA	0.375	0.109375	0.515625	0.206305	1	0	0	noMatch	Annot	NA
GL50803_12082	hypothetical_protein	2E41	A	0.9051	1.29	0.198	0.9458	1.39	0	0.91	0.06	3	2.1	240	235	Pyrococcus_horikoshii_OT3	biotin[acetyl-CoA-carboxylase]_ligase	1.02128	0.420833	0.1	0.479167	0.204167	1	2	1	exactMatch	Hyp	0.982	HiConf
GL50803_8407	Aminoacyl-histidine_dipeptidase	3MRU	A	0.9388	1.15	0.342	0.9545	1.39	1.1827	0.91	0.06	4.4	2.9	506	490	Vibrio_alginolyticus	Aminoacyl-histidine_dipeptidase	1.03265	0.369565	0.0316206	0.598814	0.285327	2	2	2	exactMatch	Annot	0.922	HiConf
GL50803_9662	Ferredoxin_Fd1_Fd2	1CLF	A	0.8616	0.72	0.259	0.9153	1.39	2.295	0.91	0.06	0.5	0.5	59	55	Clostridium_pasteurianum	FERREDOXIN	1.07273	0.237288	0.0508475	0.711864	0.340814	1	1	0	noMatch	Annot	0.71	HiConf-like
GL50803_16525	Ribosomal_protein_L3	4V7E	C	0.9521	1.81	0.516	0.9974	1.39	1.43824	0.91	0.06	3.8	2.6	379	NA	Triticum_aestivum|Triticum_aestivum|Triticum_aestivum	40S_ribosomal_protein_S24E|18S_ribosomal_RNA|40S_ribosomal_protein_S10|40S_ribosomal_protein_S10E|40S_ribosomal_protein_S11|40S_ribosomal_protein_S12|40S_ribosomal_protein_S12E|40S_ribosomal_protein_S13|40S_ribosomal_protein_S14|40S_ribosomal_protein_S15|40S_ribosomal_protein_S17|40S_ribosomal_protein_S17E|40S_ribosomal_protein_S19|40S_ribosomal_protein_S19E|40S_ribosomal_protein_S1E|40S_ribosoma…	NA	0.337731	0.0184697	0.643799	0.312688	1	0	0	noMatch	Annot	NA
GL50803_10091	Ribosomal_protein_L23	2OTJ	K	0.9111	0.66	0.402	0.9296	1.38	2.38463	0.91	0.06	2	1.6	142	132	Haloarcula_marismortui	50S_ribosomal_protein_L14P	1.07576	0.380282	0	0.619718	0.312515	1	1	1	exactMatch	Annot	0.938	HiConf
GL50803_10606	CCR4-NOT_transcription_complex_subunit_7	2P51	A	0.9387	0.9	0.365	0.9577	1.38	0	0.91	0.06	3.1	2.2	260	333	Schizosaccharomyces_pombe	SPCC18.06c_protein	0.780781	0.596154	0.0230769	0.380769	0.289468	1	1	1	exactMatch	Annot	0.776	HiConf
GL50803_14497	20S_proteasome_alpha_subunit_3	1IRU	O	0.9535	1.08	0.31	0.9795	1.38	0	0.91	0.06	3	2.2	244	246	Bos_taurus	20S_proteasome	0.99187	0.627049	0.0245902	0.348361	0.301511	2	0	0	noMatch	Annot	0.878	HiConf-like
GL50803_15214	Ser/Thr_phosphatase	2NPP	C	0.9394	1.36	0.458	0.9643	1.38	0.739421	0.91	0.06	3.5	2.4	308	309	Homo_sapiens	Serine/threonine-protein_phosphatase_2A_catalytic_subunit_alpha_isoform	0.996764	0.487013	0.00649351	0.506494	0.283219	1	1	1	exactMatch	Annot	0.98	HiConf
GL50803_14551	Alpha-6_giardin	4EVF	A	0.9606	0.96	0.361	0.9798	1.37	0	0.9	0.06	3.4	2.4	297	295	Giardia_intestinalis	Giardin_subunit_alpha-1	1.00678	0.861953	0	0.138047	0.462972	0	1	0	noMatch	Annot	0.778	HiConf-like
GL50803_15124	Dynein_light_chain	1Y4O	A	0.8797	1.36	0.396	0.96	1.37	0	0.9	0.06	1.4	1.3	99	104	Mus_musculus	Dynein_light_chain_2A,_cytoplasmic	0.961538	0.48	0.12	0.4	0.189033	1	1	1	exactMatch	Annot	0.938	HiConf
GL50803_3209	Proteasome_subunit_beta_type_2	1IRU	Y	0.9204	0.88	0.315	0.9426	1.37	0.845331	0.9	0.06	2.7	2	209	201	Bos_taurus	20S_proteasome	1.0398	0.5311	0.0287081	0.440191	0.2677	1	0	0	noMatch	Annot	0.93	HiConf-like
GL50803_32531	hypothetical_protein	2K0A	A	0.9309	0.93	0.326	0.9773	1.37	0.840842	0.9	0.06	1.2	1.2	88	109	Saccharomyces_cerevisiae	Pre-mRNA-splicing_factor_RDS3	0.807339	0.420455	0	0.579545	0.299434	1	1	1	exactMatch	Hyp	0.606	HiConf
GL50803_7950	26S_protease_regulatory_subunit_6B	4B4T	K	0.9341	1.25	0.451	0.9564	1.36	1.83089	0.9	0.06	3.9	2.7	390	428	Saccharomyces_cerevisiae	26S_PROTEASE_REGULATORY_SUBUNIT_6B_HOMOLOG	0.911215	0.479487	0	0.520513	0.289403	1	0	0	noMatch	Annot	0.692	HiConf-like
GL50803_12981	Ribosomal_protein_S5	2XZM	G	0.9139	1.64	0.511	0.9895	1.35	0.355	0.9	0.06	2.6	1.9	190	200	Tetrahymena_thermophila	RIBOSOMAL_PROTEIN_S7_CONTAINING_PROTEIN	0.95	0.768421	0.0263158	0.205263	0.387274	1	0	0	noMatch	Annot	0.336	LowerConf
GL50803_4558	Deoxyguanosine_kinase/deoxyadenosine_kinase_subunit_putative	2JAS	C	0.8592	1.29	0.249	0.8977	1.35	1.15262	0.9	0.06	2.8	2.1	215	206	Mycoplasma_mycoides	DEOXYGUANOSINE_KINASE	1.04369	0.627907	0.0186047	0.353488	0.305151	1	0	0	noMatch	Annot	0.852	HiConf-like
GL50803_8462	Ribosomal_protein_L27	4V6W	Z	0.9465	0.72	0.336	0.9704	1.35	0	0.9	0.06	2	1.6	135	NA	Drosophila_melanogaster|Drosophila_melanogaster|Drosophila_melanogaster	Elongation_factor_2|18S_ribosomal_RNA|28S_ribosomal_RNA|2S_ribosomal_RNA|40S_ribosomal_protein_S10a|40S_ribosomal_protein_S11|40S_ribosomal_protein_S12|40S_ribosomal_protein_S13|40S_ribosomal_protein_S14|40S_ribosomal_protein_S15,_isoform_A|40S_ribosomal_protein_S15Aa|40S_ribosomal_protein_S16|40S_ribosomal_protein_S17|40S_ribosomal_protein_S18|40S_ribosomal_protein_S19a|40S_ribosomal_protein_S2|…	NA	0.62963	0.0592593	0.311111	0.285834	2	0	0	noMatch	Annot	NA
GL50803_15046	Ribosomal_protein_L26	4V6W	Y	0.9031	1.08	0.38	0.9556	1.35	0	0.9	0.06	2	1.6	135	NA	Drosophila_melanogaster|Drosophila_melanogaster|Drosophila_melanogaster	Elongation_factor_2|18S_ribosomal_RNA|28S_ribosomal_RNA|2S_ribosomal_RNA|40S_ribosomal_protein_S10a|40S_ribosomal_protein_S11|40S_ribosomal_protein_S12|40S_ribosomal_protein_S13|40S_ribosomal_protein_S14|40S_ribosomal_protein_S15,_isoform_A|40S_ribosomal_protein_S15Aa|40S_ribosomal_protein_S16|40S_ribosomal_protein_S17|40S_ribosomal_protein_S18|40S_ribosomal_protein_S19a|40S_ribosomal_protein_S2|…	NA	0.614815	0	0.385185	0.31067	1	0	0	noMatch	Annot	NA
GL50803_10311	Ornithine_carbamoyltransferase	1A1S	A	0.9294	1.05	0.399	0.9511	1.34	0	0.9	0.06	3.6	2.5	327	314	Pyrococcus_furiosus	ORNITHINE_CARBAMOYLTRANSFERASE	1.0414	0.547401	0.0458716	0.406728	0.258695	2	2	2	exactMatch	Annot	0.968	HiConf
GL50803_16387	Ribosomal_protein_L18a	4V88	S	0.939	0.98	0.435	0.9711	1.34	0	0.9	0.06	2.5	1.9	173	NA	Saccharomyces_cerevisiae|Saccharomyces_cerevisiae|Saccharomyces_cerevisiae	40S_ribosomal_protein_S0-A|18S_RIBOSOMAL_RNA|18S_rRNA|25S_rRNA|40S_ribosomal_protein_S1-A|40S_ribosomal_protein_S10-A|40S_ribosomal_protein_S11-A|40S_ribosomal_protein_S12|40S_ribosomal_protein_S13|40S_ribosomal_protein_S14-A|40S_ribosomal_protein_S15|40S_ribosomal_protein_S16-A|40S_ribosomal_protein_S17-A|40S_ribosomal_protein_S18-A|40S_ribosomal_protein_S19-A|40S_ribosomal_protein_S2|40S_riboso…	NA	0.635838	0.0289017	0.33526	0.303473	1	0	0	noMatch	Annot	NA
GL50803_17579	Inositol-3-phosphate_synthase	1P1J	A	0.9282	1.14	0.382	0.9435	1.33	1.38395	0.9	0.06	4.7	3.1	549	533	Saccharomyces_cerevisiae	Inositol-3-phosphate_synthase	1.03002	0.482696	0.00910747	0.508197	0.281077	2	2	2	exactMatch	Annot	0.912	HiConf
GL50803_15520	Ribosomal_protein_L21	4V6I	U	0.9281	1.35	0.462	0.9937	1.33	1.16392	0.9	0.06	2.3	1.8	159	NA	Saccharomyces_cerevisiae|Saccharomyces_cerevisiae|Saccharomyces_cerevisiae	40S_ribosomal_protein_RACK1_(RACK1)|18S_rRNA|25S_rRNA|40S_ribosomal_protein_S24|40S_ribosomal_protein_rpS0_(S2p)|40S_ribosomal_protein_rpS11_(S17p)|40S_ribosomal_protein_rpS13_(S15p)|40S_ribosomal_protein_rpS14_(S11p)|40S_ribosomal_protein_rpS15_(S19p)|40S_ribosomal_protein_rpS16_(S9p)|40S_ribosomal_protein_rpS17_(S17e)|40S_ribosomal_protein_rpS18_(S13p)|40S_ribosomal_protein_rpS19_(S19e)|40S_rib…	NA	0.427673	0.00628931	0.566038	0.291555	1	0	0	noMatch	Annot	NA
GL50803_11884	hypothetical_protein	1WGK	A	0.874	1.41	0.287	0.9895	1.32	0	0.9	0.06	1.4	1.3	95	114	Mus_musculus	RIKEN_cDNA_2900073H19_protein	0.833333	0.4	0.0947368	0.505263	0.213228	1	1	1	exactMatch	Hyp	0.914	HiConf
GL50803_13200	RNA_helicase_putative	3KX2	B	0.9132	0.93	0.278	0.923	1.32	0.897231	0.9	0.06	5	3.2	636	767	Saccharomyces_cerevisiae	Pre-mRNA-splicing_factor_ATP-dependent_RNA_helicase_PRP43	0.829205	0.45283	0.00786164	0.539308	0.285164	3	0	0	noMatch	Annot	0.73	HiConf-like
GL50803_17482	TCP-1_chaperonin_subunit_alpha	3P9D	D	0.9751	1.2	0.453	0.9923	1.32	0	0.9	0.06	4.6	3	517	528	Saccharomyces_cerevisiae	T-complex_protein_1_subunit_delta	0.979167	0.562863	0.0154739	0.421663	0.284184	1	0	0	noMatch	Annot	0.89	HiConf-like
GL50803_24636	Replication_factor_C_subunit_3	1SXJ	B	0.9612	0.81	0.339	0.9751	1.32	0	0.9	0.06	3.6	2.5	321	323	Saccharomyces_cerevisiae	Activator_1_37_kDa_subunit	0.993808	0.676012	0.0218069	0.302181	0.328214	2	2	2	exactMatch	Annot	0.936	HiConf
GL50803_17244	Ribosomal_protein_L7a	4V6X	G	0.9398	1.44	0.42	0.9956	1.32	0	0.9	0.06	3	2.1	225	NA	Homo_sapiens|Homo_sapiens|Homo_sapiens	Elongation_factor_2|18S_ribosomal_RNA|28S_ribosomal_RNA|40S_ribosomal_protein_S10|40S_ribosomal_protein_S11|40S_ribosomal_protein_S12|40S_ribosomal_protein_S13|40S_ribosomal_protein_S14|40S_ribosomal_protein_S15|40S_ribosomal_protein_S15a|40S_ribosomal_protein_S16|40S_ribosomal_protein_S17|40S_ribosomal_protein_S18|40S_ribosomal_protein_S19|40S_ribosomal_protein_S2|40S_ribosomal_protein_S20|40S_r…	NA	0.622222	0	0.377778	0.313483	1	0	0	noMatch	Annot	NA
GL50803_103437	Alpha-9_giardin	4EVF	A	0.9626	0.72	0.396	0.9734	1.31	0	0.89	0.06	3.6	2.5	301	295	Giardia_intestinalis	Giardin_subunit_alpha-1	1.02034	0.850498	0	0.149502	0.454073	0	1	0	noMatch	Annot	0.834	HiConf-like
GL50803_114787	Alpha-7.3_giardin	4EVF	A	0.9435	1.47	0.315	0.9898	1.31	0	0.89	0.06	3.5	2.4	295	295	Giardia_intestinalis	Giardin_subunit_alpha-1	1	0.857627	0	0.142373	0.459598	1	1	1	exactMatch	Annot	0.908	HiConf
GL50803_15127	Deoxyribose-phosphate_aldolase_lateral_transfer_candidate	1O0Y	A	0.9273	1.13	0.421	0.9574	1.31	1.02549	0.9	0.06	3.3	2.3	258	260	Thermotoga_maritima	Deoxyribose-phosphate_aldolase	0.992308	0.604651	0	0.395349	0.307059	1	0	0	noMatch	Annot	0.34	LowerConf
GL50803_14614	Eukaryotic_translation_initiation_factor_5A	3ER0	A	0.9161	1.22	0.414	0.9732	1.3	0	0.89	0.07	2.3	1.8	149	167	Saccharomyces_cerevisiae	Eukaryotic_translation_initiation_factor_5A-2	0.892216	0.395973	0.0201342	0.583893	0.287052	1	1	1	exactMatch	Annot	0.948	HiConf
GL50803_11950	Ribosomal_protein_L18	4V8P	N	0.9224	1.51	0.39	0.9888	1.3	0	0.89	0.06	2.6	1.9	179	NA	Tetrahymena_thermophila|Tetrahymena_thermophila|Tetrahymena_thermophila	RIBOSOMAL_PROTEIN_L37|26S_RRNA|5.8S_RRNA|5S_RRNA|60S_RIBOSOMAL_PROTEIN_L10|60S_RIBOSOMAL_PROTEIN_L11|60S_RIBOSOMAL_PROTEIN_L13A|60S_RIBOSOMAL_PROTEIN_L21|60S_RIBOSOMAL_PROTEIN_L27A|60S_RIBOSOMAL_PROTEIN_L31|60S_RIBOSOMAL_PROTEIN_L32|60S_RIBOSOMAL_PROTEIN_L36|60S_RIBOSOMAL_PROTEIN_L36A|60S_RIBOSOMAL_PROTEIN_L5|60S_RIBOSOMAL_PROTEIN_L7|60S_RIBOSOMAL_PROTEIN_L9|RIBOSOMAL_PROTEIN_L15|RIBOSOMAL_PROTEI…	NA	0.581006	0.027933	0.391061	0.281019	0	0	0	noMatch	Annot	NA
GL50803_17591	hypothetical_protein	4EAH	D	0.8818	1.25	0.206	0.9055	1.29	0.251992	0.89	0.07	4	2.7	381	377	Oryctolagus_cuniculus	Actin,_alpha_skeletal_muscle	1.01061	0.48294	0.0131234	0.503937	0.277509	1	1	1	exactMatch	Hyp	0.942	HiConf
GL50803_98056	Ribosomal_protein_L17	4V7E	V	0.9277	1.42	0.417	0.9939	1.29	2.06611	0.89	0.07	2.5	1.9	164	NA	Triticum_aestivum|Triticum_aestivum|Triticum_aestivum	40S_ribosomal_protein_S24E|18S_ribosomal_RNA|40S_ribosomal_protein_S10|40S_ribosomal_protein_S10E|40S_ribosomal_protein_S11|40S_ribosomal_protein_S12|40S_ribosomal_protein_S12E|40S_ribosomal_protein_S13|40S_ribosomal_protein_S14|40S_ribosomal_protein_S15|40S_ribosomal_protein_S17|40S_ribosomal_protein_S17E|40S_ribosomal_protein_S19|40S_ribosomal_protein_S19E|40S_ribosomal_protein_S1E|40S_ribosoma…	NA	0.621951	0.00609756	0.371951	0.309738	1	0	0	noMatch	Annot	NA
GL50803_4192	ARL2	3DOF	A	0.9256	1.09	0.423	0.9594	1.28	1.38086	0.89	0.07	2.8	2	197	192	Homo_sapiens	ADP-ribosylation_factor-like_protein_2	1.02604	0.680203	0.00507614	0.314721	0.337948	1	1	1	exactMatch	Annot	0.884	HiConf
GL50803_8826	Glucokinase	3VPZ	A	0.9064	0.89	0.237	0.9213	1.28	1.33639	0.89	0.07	3.8	2.6	343	331	Pseudoalteromonas_sp._as-131	Glucokinase	1.03625	0.533528	0.0379009	0.428571	0.261178	1	1	1	exactMatch	Annot	0.866	HiConf
GL50803_91919	TCP-1_chaperonin_subunit_alpha	3P9D	A	0.9593	1.63	0.483	0.9836	1.28	1.75275	0.89	0.07	4.8	3.1	550	559	Saccharomyces_cerevisiae	T-complex_protein_1_subunit_alpha	0.9839	0.523636	0.00727273	0.469091	0.283691	1	0	0	noMatch	Annot	0.796	HiConf-like
GL50803_15551	Ribosomal_protein_S18	4V7E	M	0.9428	1.09	0.48	0.987	1.28	1.40184	0.89	0.07	2.4	1.8	154	NA	Triticum_aestivum|Triticum_aestivum|Triticum_aestivum	40S_ribosomal_protein_S24E|18S_ribosomal_RNA|40S_ribosomal_protein_S10|40S_ribosomal_protein_S10E|40S_ribosomal_protein_S11|40S_ribosomal_protein_S12|40S_ribosomal_protein_S12E|40S_ribosomal_protein_S13|40S_ribosomal_protein_S14|40S_ribosomal_protein_S15|40S_ribosomal_protein_S17|40S_ribosomal_protein_S17E|40S_ribosomal_protein_S19|40S_ribosomal_protein_S19E|40S_ribosomal_protein_S1E|40S_ribosoma…	NA	0.564935	0	0.435065	0.295888	1	0	0	noMatch	Annot	NA
GL50803_15326	hypothetical_protein	2ON7	A	0.9585	0.83	0.223	0.9806	1.26	0	0.89	0.07	2.9	2.1	206	206	Necator_americanus	Na_Glutathione_S-transferase_1	1	0.737864	0.0145631	0.247573	0.369198	0	2	0	noMatch	Hyp	0.418	LowerConf
GL50803_8394	hypothetical_protein	3DEX	H	0.8959	0.88	0.195	0.9506	1.24	0	0.88	0.07	1.3	1.3	81	107	Streptomyces_avermitilis	SAV_2001	0.757009	0.45679	0.148148	0.395062	0.163318	1	0	0	noMatch	Hyp	0.28	LowerConf
GL50803_9698	Riboflavin_kinase_FMN_adenylyltransferase	1Q9S	A	0.8509	2.1	0.38	0.9783	1.24	0	0.89	0.07	2.2	1.7	138	149	Homo_sapiens	hypothetical_protein_FLJ11149	0.926174	0.376812	0.108696	0.514493	0.206363	1	1	1	exactMatch	Annot	0.98	HiConf
GL50803_11247	Ribosomal_protein_L13a	4V7E	K	0.9392	1.77	0.426	0.9949	1.24	2.32346	0.88	0.07	2.9	2.1	197	NA	Triticum_aestivum|Triticum_aestivum|Triticum_aestivum	40S_ribosomal_protein_S24E|18S_ribosomal_RNA|40S_ribosomal_protein_S10|40S_ribosomal_protein_S10E|40S_ribosomal_protein_S11|40S_ribosomal_protein_S12|40S_ribosomal_protein_S12E|40S_ribosomal_protein_S13|40S_ribosomal_protein_S14|40S_ribosomal_protein_S15|40S_ribosomal_protein_S17|40S_ribosomal_protein_S17E|40S_ribosomal_protein_S19|40S_ribosomal_protein_S19E|40S_ribosomal_protein_S1E|40S_ribosoma…	NA	0.649746	0.0253807	0.324873	0.312269	1	0	0	noMatch	Annot	NA
GL50803_101291	Beta_tubulin	3HKE	D	0.9404	0.99	0.874	0.9553	1.23	0.566498	0.88	0.07	4.5	3	447	445	Ovis_aries	Tubulin_beta_chain	1.00449	0.55481	0.0111857	0.434004	0.285452	2	0	0	noMatch	Annot	0.352	LowerConf
GL50803_114609	Pyruvate-flavodoxin_oxidoreductase	1KEK	A	0.929	1.09	0.36	0.937	1.23	0.691508	0.88	0.07	6.6	4	1253	1231	Desulfovibrio_africanus	Pyruvate-Ferredoxin_Oxidoreductase	1.01787	0.256983	0.0335196	0.709497	0.344396	3	6	2	exactMatch	Annot	0.912	HiConf
GL50803_11683	Alpha-3_giardin	4EVF	A	0.9705	0.88	0.318	0.9865	1.23	0	0.88	0.07	3.7	2.5	296	295	Giardia_intestinalis	Giardin_subunit_alpha-1	1.00339	0.871622	0	0.128378	0.47057	0	1	0	noMatch	Annot	0.678	HiConf-like
GL50803_136020	Beta_tubulin	3HKE	D	0.941	0.95	0.878	0.9553	1.23	0.566498	0.88	0.07	4.5	3	447	445	Ovis_aries	Tubulin_beta_chain	1.00449	0.55481	0.0111857	0.434004	0.285452	2	0	0	noMatch	Annot	0.3	LowerConf
GL50803_136021	Beta_tubulin	3HKE	D	0.9423	0.91	0.878	0.9553	1.23	0.566498	0.88	0.07	4.5	3	447	445	Ovis_aries	Tubulin_beta_chain	1.00449	0.55481	0.0111857	0.434004	0.285452	2	0	0	noMatch	Annot	0.358	LowerConf
GL50803_14568	Ser/Thr_protein_phosphatase_PP1-alpha_2_catalytic_subunit	1S70	A	0.9239	0.85	0.715	0.9354	1.23	0.5306	0.88	0.07	3.9	2.6	325	330	Homo_sapiens	Serine/threonine_protein_phosphatase_PP1-beta_(or_delta)_catalytic_subunit	0.984848	0.433846	0	0.566154	0.296158	2	2	2	exactMatch	Annot	0.91	HiConf
GL50803_14091	Ribosomal_protein_L14	4V6X	M	0.9263	1.63	0.305	1	1.23	0	0.88	0.07	2.2	1.7	131	NA	Homo_sapiens|Homo_sapiens|Homo_sapiens	Elongation_factor_2|18S_ribosomal_RNA|28S_ribosomal_RNA|40S_ribosomal_protein_S10|40S_ribosomal_protein_S11|40S_ribosomal_protein_S12|40S_ribosomal_protein_S13|40S_ribosomal_protein_S14|40S_ribosomal_protein_S15|40S_ribosomal_protein_S15a|40S_ribosomal_protein_S16|40S_ribosomal_protein_S17|40S_ribosomal_protein_S18|40S_ribosomal_protein_S19|40S_ribosomal_protein_S2|40S_ribosomal_protein_S20|40S_r…	NA	0.610687	0.0610687	0.328244	0.274844	1	0	0	noMatch	Annot	NA
GL50803_11397	TCP-1_chaperonin_subunit_beta	3P9D	B	0.9588	1.3	0.533	0.9733	1.22	0	0.88	0.07	4.8	3.1	525	527	Saccharomyces_cerevisiae	T-complex_protein_1_subunit_beta	0.996205	0.540952	0.0133333	0.445714	0.28119	1	0	0	noMatch	Annot	0.802	HiConf-like
GL50803_3978	Ubiquitin-conjugating_enzyme_E2-17_kDa	4GPR	A	0.8952	0.96	0.306	0.9304	1.22	0	0.88	0.07	2.5	1.9	158	151	Entamoeba_histolytica	Ubiquitin-conjugating_enzyme_family_protein	1.04636	0.405063	0.0253165	0.56962	0.279151	1	1	1	exactMatch	Annot	0.926	HiConf
GL50803_10324	Ribulose-phosphate_3-epimerase	3OVP	A	0.8937	0.8	0.397	0.9087	1.21	1.2175	0.88	0.07	3.3	2.3	241	228	Homo_sapiens	Ribulose-phosphate_3-epimerase	1.05702	0.423237	0.0207469	0.556017	0.27873	1	1	1	exactMatch	Annot	0.93	HiConf
GL50803_7562	ARF2	3LVQ	E	0.8743	1.38	0.293	0.9345	1.21	1.5714	0.88	0.07	2.7	2	168	497	Homo_sapiens	Arf-GAP_with_SH3_domain,_ANK_repeat_and_PH_domain-containing_protein_3,_ADP-ribosylation_factor_6	0.338028	0.571429	0.0178571	0.410714	0.284783	1	0	0	noMatch	Annot	0.836	HiConf-like
GL50803_7871	hypothetical_protein	2LXF	A	0.8626	1.77	1	1	1.21	0.976045	0.88	0.07	1.7	1.5	100	121	Giardia_lamblia_ATCC_50803	Uncharacterized_protein	0.826446	0.41	0.06	0.53	0.244199	1	1	1	exactMatch	Hyp	0.726	HiConf
GL50803_6439	hypothetical_protein	1Y1X	A	0.944	1.05	0.223	0.9781	1.2	1.85556	0.88	0.07	2.8	2	183	191	Leishmania_major_strain_Friedlin	Leishmania_Major_Homolog_of_Programmed_Cell_Death_6_Protein	0.958115	0.612022	0	0.387978	0.309649	2	2	1	exactMatch	Hyp	0.674	HiConf
GL50803_8432	APC11_cyclin_metabolism	2HYE	D	0.8737	1.38	0.265	1	1.2	1.58558	0.88	0.07	1.4	1.3	83	108	Homo_sapiens	RING-box_protein_1	0.768519	0.325301	0.0963855	0.578313	0.241064	1	1	1	exactMatch	Annot	0.884	HiConf
GL50803_15429	Glutathione_synthetase_putative	3KAL	A	0.934	1.19	0.194	0.9536	1.19	0	0.88	0.07	4.6	3	453	499	Glycine_max	homoglutathione_synthetase	0.907816	0.631347	0.0331126	0.335541	0.299123	2	2	2	exactMatch	Annot	0.896	HiConf
GL50803_27147	hypothetical_protein	3GQQ	D	0.9035	1.43	0.202	0.9702	1.18	0.808866	0.88	0.07	2.7	2	168	195	Homo_sapiens	Protein_unc-119_homolog_A	0.861538	0.5	0.0297619	0.470238	0.263321	1	0	0	noMatch	Hyp	0.968	HiConf-like
GL50803_9116	Kinase_CMGC_GSK	3I4B	A	0.9532	0.99	0.465	0.9703	1.18	0.695	0.88	0.07	4.2	2.8	370	414	Homo_sapiens	Glycogen_synthase_kinase-3_beta	0.89372	0.410811	0.0027027	0.586486	0.299505	1	1	1	exactMatch	Annot	0.672	HiConf
GL50803_17327	Xaa-Pro_dipeptidase	2OKN	A	0.9677	1.22	0.383	0.9887	1.17	0.128323	0.87	0.07	4.6	3	444	494	Homo_sapiens	Xaa-Pro_dipeptidase	0.898785	0.427928	0.0135135	0.558559	0.284569	2	2	2	exactMatch	Annot	0.942	HiConf
GL50803_17454	hypothetical_protein	1MKJ	A	0.9587	1.28	0.171	0.9863	1.17	0.508746	0.87	0.07	3.9	2.7	320	349	Homo_sapiens	KINESIN_HEAVY_CHAIN	0.916905	0.53125	0.0125	0.45625	0.280369	1	1	1	exactMatch	Hyp	0.958	HiConf
GL50803_10038	Alpha-18_giardin	4EVF	A	0.9597	1.29	0.172	0.9965	1.16	0	0.87	0.07	3.7	2.5	286	295	Giardia_intestinalis	Giardin_subunit_alpha-1	0.969492	0.863636	0	0.136364	0.464289	0	1	0	noMatch	Annot	0.832	HiConf-like
GL50803_135231	Histone_H3	1KX5	A	0.8858	1.15	0.593	0.9247	1.16	1.45886	0.87	0.07	2.5	1.9	146	135	Xenopus_laevis	histone_H3	1.08148	0.80137	0	0.19863	0.417321	1	1	1	exactMatch	Annot	0.92	HiConf
GL50803_17520	ClpB_protein	1QVR	A	0.8908	1.46	0.443	0.9093	1.16	0.113772	0.87	0.07	6	3.7	882	854	Thermus_thermophilus	ClpB_protein	1.03279	0.455782	0.00907029	0.535147	0.28361	4	4	4	exactMatch	Annot	0.944	HiConf
GL50803_3861	Alcohol_dehydrogenase_3_lateral_transfer_candidate	4FR2	A	0.9121	1.08	0.261	0.9314	1.16	0	0.87	0.07	4.4	2.9	408	401	Oenococcus_oeni_ATCC_BAA-1163	1,3-propanediol_dehydrogenase	1.01746	0.617647	0.00980392	0.372549	0.305813	1	1	1	exactMatch	Annot	0.944	HiConf
GL50803_14256	Histone_H2A	1KX5	C	0.9269	1.18	0.423	0.9758	1.15	2.40052	0.87	0.07	2.2	1.7	124	128	Xenopus_laevis	histone_H2A.1	0.96875	0.709677	0	0.290323	0.356788	1	2	1	exactMatch	Annot	0.746	HiConf
GL50803_14620	Ribosomal_protein_S6	2XZM	Y	0.9208	0.95	0.41	0.9435	1.15	0	0.87	0.07	3.5	2.4	248	293	Tetrahymena_thermophila	RPS6E	0.846416	0.540323	0.0282258	0.431452	0.26978	1	0	0	noMatch	Annot	0.908	HiConf-like
GL50803_27521	Histone_H2A	1KX5	C	0.9269	1.18	0.423	0.9758	1.15	2.40052	0.87	0.07	2.2	1.7	124	128	Xenopus_laevis	histone_H2A.1	0.96875	0.709677	0	0.290323	0.356788	1	2	1	exactMatch	Annot	0.746	HiConf
GL50803_7797	Alpha-5_giardin	4EVF	A	0.9329	1.44	0.445	0.9669	1.14	0	0.87	0.07	3.9	2.6	302	295	Giardia_intestinalis	Giardin_subunit_alpha-1	1.02373	0.860927	0	0.139073	0.462171	1	1	1	exactMatch	Annot	0.8	HiConf
GL50803_14038	Hydrolase_haloacid_dehalogenase-like_family	3L5K	A	0.9261	1.31	0.256	0.9696	1.13	0.315	0.87	0.07	3.4	2.4	230	250	Homo_sapiens	Haloacid_dehalogenase-like_hydrolase_domain-containing_protein_1A	0.92	0.647826	0.00869565	0.343478	0.319686	1	1	1	exactMatch	Annot	0.98	HiConf
GL50803_15162	Ubiquitin-conjugating_enzyme_E2-17_kDa	1Z3D	A	0.9181	0.72	0.436	0.9371	1.13	0.314672	0.87	0.07	2.7	2	159	157	Caenorhabditis_elegans	Ubiquitin-conjugating_enzyme_E2_1	1.01274	0.446541	0.0440252	0.509434	0.252514	1	1	1	exactMatch	Annot	0.954	HiConf
GL50803_2860	hypothetical_protein	3OWO	A	0.8892	1.39	0.135	0.9211	1.13	0.873141	0.87	0.07	4.4	2.9	393	383	Zymomonas_mobilis	Alcohol_dehydrogenase_2	1.02611	0.661578	0.00254453	0.335878	0.329524	1	1	1	exactMatch	Hyp	0.942	HiConf
GL50803_8843	Ubiquitin	2ZVN	C	0.9263	1.38	0.395	1	1.13	0	0.87	0.07	1.4	1.3	76	154	Homo_sapiens	UBC_protein	0.493506	0.684211	0.0526316	0.263158	0.321584	1	0	0	noMatch	Annot	0.746	HiConf-like
GL50803_15606	Dynein_light_chain	1YGT	A	0.8902	1.2	0.172	0.9789	1.12	0	0.87	0.07	1.8	1.5	95	111	Drosophila_melanogaster	Cytoplasmic_dynein_light_chain	0.855856	0.694737	0.0526316	0.252632	0.328572	1	1	1	exactMatch	Annot	0.932	HiConf
GL50803_4463	Dynein_light_chain	1DS9	A	0.9166	1.61	0.535	1	1.12	1.15539	0.87	0.07	3	2.2	187	198	Chlamydomonas_reinhardtii	OUTER_ARM_DYNEIN	0.944444	0.716578	0.00534759	0.278075	0.35882	0	1	0	noMatch	Annot	0.726	HiConf-like
GL50803_4849	Adenylate_kinase	1UKZ	A	0.9329	1.46	0.213	0.9741	1.12	0.18	0.87	0.07	3.1	2.2	193	203	Saccharomyces_cerevisiae	URIDYLATE_KINASE	0.950739	0.642487	0.0725389	0.284974	0.288035	1	1	1	exactMatch	Annot	0.944	HiConf
GL50803_17395	Ribosomal_protein_L5	4V6W	D	0.8963	1.65	0.543	0.9495	1.12	0	0.87	0.07	3.9	2.6	297	NA	Drosophila_melanogaster|Drosophila_melanogaster|Drosophila_melanogaster	Elongation_factor_2|18S_ribosomal_RNA|28S_ribosomal_RNA|2S_ribosomal_RNA|40S_ribosomal_protein_S10a|40S_ribosomal_protein_S11|40S_ribosomal_protein_S12|40S_ribosomal_protein_S13|40S_ribosomal_protein_S14|40S_ribosomal_protein_S15,_isoform_A|40S_ribosomal_protein_S15Aa|40S_ribosomal_protein_S16|40S_ribosomal_protein_S17|40S_ribosomal_protein_S18|40S_ribosomal_protein_S19a|40S_ribosomal_protein_S2|…	NA	0.636364	0.016835	0.346801	0.309984	2	0	0	noMatch	Annot	NA
GL50803_17547	Ribosomal_protein_L4	3ZF7	r	0.9346	1.96	0.462	1	1.11	1.31586	0.87	0.07	4	2.7	316	374	Trypanosoma_brucei	60S_RIBOSOMAL_PROTEIN_L4	0.84492	0.512658	0.0221519	0.46519	0.270534	2	0	0	noMatch	Annot	0.856	HiConf-like
GL50803_8209	CCR4-NOT_transcription_complex_subunit_7	2P51	A	0.9032	1.24	0.395	0.9358	1.11	0.37	0.87	0.07	3.7	2.5	265	333	Schizosaccharomyces_pombe	SPCC18.06c_protein	0.795796	0.573585	0.0339623	0.392453	0.274626	1	1	1	exactMatch	Annot	0.948	HiConf
GL50803_29078	hypothetical_protein	3U0G	A	0.8968	1.67	0.199	0.9419	1.09	1.78	0.86	0.07	4	2.7	310	328	Burkholderia_pseudomallei	Putative_branched-chain_amino_acid_aminotransferase_IlvE	0.945122	0.506452	0.0225806	0.470968	0.269704	1	1	1	exactMatch	Hyp	0.92	HiConf
GL50803_940	RabD	1UKV	Y	0.9286	1.17	0.255	0.9608	1.09	1.81104	0.86	0.07	3.2	2.3	204	206	Saccharomyces_cerevisiae	GTP-binding_protein_YPT1	0.990291	0.52451	0.0245098	0.45098	0.269964	1	1	1	exactMatch	Annot	0.724	HiConf
GL50803_11319	U3_small_nucleolar_ribonucleoprotein_protein_IMP3_putative	4V6U	D	0.8756	1.37	0.199	0.9293	1.09	1.56556	0.86	0.07	3	2.2	184	NA	Pyrococcus_furiosus|Pyrococcus_furiosus|Pyrococcus_furiosus	30S_ribosomal_protein_S15P/S13e|16S_rRNA|23S_rRNA|30S_ribosomal_protein_S10P|30S_ribosomal_protein_S11P|30S_ribosomal_protein_S12P|30S_ribosomal_protein_S13P|30S_ribosomal_protein_S14P_type_Z|30S_ribosomal_protein_S17P|30S_ribosomal_protein_S17e|30S_ribosomal_protein_S19P|30S_ribosomal_protein_S24e|30S_ribosomal_protein_S27ae|30S_ribosomal_protein_S27e|30S_ribosomal_protein_S28e|30S_ribosomal_pro…	NA	0.706522	0.0108696	0.282609	0.350589	0	0	0	noMatch	Annot	NA
GL50803_14545	Serine/threonine_protein_phosphatase_PP1_isozyme_7	1S70	A	0.8821	1.12	0.297	0.9024	1.08	0.916284	0.86	0.07	4.2	2.8	328	330	Homo_sapiens	Serine/threonine_protein_phosphatase_PP1-beta_(or_delta)_catalytic_subunit	0.993939	0.396341	0.00914634	0.594512	0.297726	1	2	1	exactMatch	Annot	0.894	HiConf
GL50803_14748	hypothetical_protein	2JRF	A	0.9444	1.26	0.245	0.9937	1.08	1.46789	0.86	0.07	2.8	2	160	184	Homo_sapiens	Tubulin_polymerization-promoting_protein_family_member_3	0.869565	0.60625	0.025	0.36875	0.292239	1	1	1	exactMatch	Hyp	0.834	HiConf
GL50803_3593	Alcohol_dehydrogenase_lateral_transfer_candidate	4FR2	A	0.9155	1.06	0.245	0.9337	1.08	0	0.86	0.07	4.6	3	407	401	Oenococcus_oeni_ATCC_BAA-1163	1,3-propanediol_dehydrogenase	1.01496	0.614251	0.00737101	0.378378	0.305937	1	1	1	exactMatch	Annot	0.946	HiConf
GL50803_7569	GTP-binding_protein_Sar1	1F6B	B	0.902	1.13	0.506	0.9319	1.08	1.70924	0.86	0.07	3.1	2.2	191	198	Cricetulus_griseus	SAR1	0.964646	0.581152	0.0157068	0.403141	0.289114	1	0	0	noMatch	Annot	0.32	LowerConf
GL50803_16802	Kinase_CMGC_CDK	1V0B	A	0.9608	1.06	0.559	0.9828	1.07	0.405	0.86	0.07	3.9	2.7	291	288	Plasmodium_falciparum	CELL_DIVISION_CONTROL_PROTEIN_2_HOMOLOG	1.01042	0.512027	0	0.487973	0.288926	1	1	1	exactMatch	Annot	0.702	HiConf
GL50803_15307	Nitroreductase_family_protein	3M5K	A	0.884	1.2	0.261	0.92	1.06	0	0.86	0.07	3	2.1	175	172	Parabacteroides_distasonis_ATCC_8503	Putative_NADH_dehydrogenase/NAD(P)H_nitroreductase	1.01744	0.582857	0.0171429	0.4	0.288689	1	1	1	exactMatch	Annot	0.958	HiConf
GL50803_5845	Ribosomal_protein_S8	4V5O	2	0.9345	1.31	0.477	0.9885	1.06	2.375	0.86	0.07	3	2.1	174	NA	Tetrahymena_thermophila|Tetrahymena_thermophila|Tetrahymena_thermophila	RIBOSOMAL_PROTEIN_S28E_CONTAINING_PROTEIN|18S_RRNA|40S_RIBOSOMAL_PROTEIN_S12|40S_RIBOSOMAL_PROTEIN_S3A|40S_RIBOSOMAL_PROTEIN_S4|40S_RIBOSOMAL_PROTEIN_S8|EIF1|KH_DOMAIN_CONTAINING_PROTEIN|PLECTIN/S10_DOMAIN_CONTAINING_PROTEIN|RACK1|RIBOSOMAL_PROTEIN_L7AE_CONTAINING_PROTEIN|RIBOSOMAL_PROTEIN_S10_CONTAINING_PROTEIN|RIBOSOMAL_PROTEIN_S17_CONTAINING_PROTEIN|RIBOSOMAL_PROTEIN_S26E_CONTAINING_PROTEIN|RI…	NA	0.62069	0.00574713	0.373563	0.309439	1	0	0	noMatch	Annot	NA
GL50803_14049	Ribosomal_protein_L32	4V6W	e	0.89	1.53	0.447	0.9632	1.06	0.24	0.86	0.07	2.5	1.9	136	NA	Drosophila_melanogaster|Drosophila_melanogaster|Drosophila_melanogaster	Elongation_factor_2|18S_ribosomal_RNA|28S_ribosomal_RNA|2S_ribosomal_RNA|40S_ribosomal_protein_S10a|40S_ribosomal_protein_S11|40S_ribosomal_protein_S12|40S_ribosomal_protein_S13|40S_ribosomal_protein_S14|40S_ribosomal_protein_S15,_isoform_A|40S_ribosomal_protein_S15Aa|40S_ribosomal_protein_S16|40S_ribosomal_protein_S17|40S_ribosomal_protein_S18|40S_ribosomal_protein_S19a|40S_ribosomal_protein_S2|…	NA	0.661765	0	0.338235	0.33091	1	0	0	noMatch	Annot	NA
GL50803_12220	Hydrolase_putative	3QUQ	A	0.8979	1.59	0.21	0.9605	1.05	0.975	0.86	0.07	3.5	2.4	228	243	Bacteroides_thetaiotaomicron	INORGANIC_PYROPHOSPHATASE	0.938272	0.631579	0.00877193	0.359649	0.312236	1	1	1	exactMatch	Annot	0.962	HiConf
GL50803_14109	ATP-binding_protein	1YRA	B	0.9332	0.97	0.226	0.956	1.05	1.77024	0.86	0.07	3.7	2.5	250	262	Pyrococcus_abyssi	ATP(GTP)binding_protein	0.954198	0.552	0.028	0.42	0.272539	1	0	0	noMatch	Annot	0.304	LowerConf
GL50803_3036	RNA_polymerase_II_subunit_Rpb11	3H0G	K	0.8524	1.15	0.269	0.9084	1.05	1.94189	0.86	0.07	2.5	1.9	131	123	Schizosaccharomyces_pombe	DNA-directed_RNA_polymerase_II_subunit_RPB11	1.06504	0.496183	0.0687023	0.435115	0.231202	1	1	1	exactMatch	Annot	0.78	HiConf
GL50803_8157	RNA_polymerase_II_subunit_Rpb5b	3GTG	E	0.9671	1.2	0.234	1	1.05	0	0.86	0.07	3.3	2.3	201	215	Saccharomyces_cerevisiae	DNA-directed_RNA_polymerases_I,_II,_and_III_subunit_RPABC1	0.934884	0.706468	0.0248756	0.268657	0.345368	1	2	1	exactMatch	Annot	0.948	HiConf
GL50803_13996	Alpha-15_giardin	4EVF	A	0.9434	0.92	0.241	0.9604	1.04	0	0.86	0.07	4.1	2.7	303	295	Giardia_intestinalis	Giardin_subunit_alpha-1	1.02712	0.871287	0	0.128713	0.470306	0	1	0	noMatch	Annot	0.326	LowerConf
GL50803_15099	20S_proteasome_alpha_subunit_4	3IPM	C	0.9509	0.95	0.383	0.9766	1.03	0.405	0.85	0.08	3.4	2.4	214	233	Thermoplasma_acidophilum	Proteasome_subunit_alpha	0.918455	0.663551	0.0280374	0.308411	0.318489	2	0	0	noMatch	Annot	0.778	HiConf-like
GL50803_4236	Dynein_light_chain	1YGT	A	0.7986	2.01	0.427	0.9346	1.03	0	0.85	0.08	2.2	1.7	107	111	Drosophila_melanogaster	Cytoplasmic_dynein_light_chain	0.963964	0.682243	0.0186916	0.299065	0.3331	1	1	1	exactMatch	Annot	0.974	HiConf
GL50803_8329	hypothetical_protein	3CUQ	C	0.8946	0.95	0.257	0.9243	1.03	0.659375	0.85	0.08	3.2	2.2	185	176	Homo_sapiens	Vacuolar_protein-sorting-associated_protein_25	1.05114	0.659459	0.00540541	0.335135	0.327031	1	1	1	exactMatch	Hyp	0.95	HiConf
GL50803_11359	Ribosomal_protein_S4	4V6W	E	0.949	0.95	0.504	0.9701	1.03	0.212968	0.85	0.08	3.9	2.6	268	NA	Drosophila_melanogaster|Drosophila_melanogaster|Drosophila_melanogaster	Elongation_factor_2|18S_ribosomal_RNA|28S_ribosomal_RNA|2S_ribosomal_RNA|40S_ribosomal_protein_S10a|40S_ribosomal_protein_S11|40S_ribosomal_protein_S12|40S_ribosomal_protein_S13|40S_ribosomal_protein_S14|40S_ribosomal_protein_S15,_isoform_A|40S_ribosomal_protein_S15Aa|40S_ribosomal_protein_S16|40S_ribosomal_protein_S17|40S_ribosomal_protein_S18|40S_ribosomal_protein_S19a|40S_ribosomal_protein_S2|…	NA	0.279851	0.011194	0.708955	0.351942	3	0	0	noMatch	Annot	NA
GL50803_117436	hypothetical_protein	2QYJ	A	0.8983	1.37	0.303	0.966	1.02	0	0.85	0.08	2.7	2	147	166	synthetic	ankyrin_NI3C	0.885542	0.795918	0.0136054	0.190476	0.410255	1	2	1	exactMatch	Hyp	0.926	HiConf
GL50803_117437	hypothetical_protein	2QYJ	A	0.8983	1.37	0.303	0.966	1.02	0	0.85	0.08	2.7	2	147	166	synthetic	ankyrin_NI3C	0.885542	0.795918	0.0136054	0.190476	0.410255	1	2	1	exactMatch	Hyp	0.926	HiConf
GL50803_15869	GTP-binding_nuclear_protein_RAN/TC4	1A2K	E	0.8932	0.75	0.517	0.9071	1.02	1.54141	0.85	0.08	3.6	2.5	226	216	Canis_lupus	RAN	1.0463	0.39823	0.0442478	0.557522	0.262719	1	0	0	noMatch	Annot	0.346	LowerConf
GL50803_16779	Cathepsin_B_precursor	2PBH	A	0.9098	1.78	0.314	0.953	1.02	2.00535	0.85	0.08	4.1	2.8	298	317	Homo_sapiens	PROCATHEPSIN_B	0.940063	0.328859	0.0268456	0.644295	0.308749	1	2	1	exactMatch	Annot	0.898	HiConf
GL50803_5786	Ribosome_biogenesis_protein_NEP1_putative	2V3K	A	0.8817	1.22	0.443	0.9177	1.02	1.74369	0.85	0.08	3.6	2.5	231	258	Saccharomyces_cerevisiae	ESSENTIAL_FOR_MITOTIC_GROWTH_1	0.895349	0.519481	0.047619	0.4329	0.251194	1	1	1	exactMatch	Annot	0.896	HiConf
GL50803_103058	Methyltransferase_putative	4N48	A	0.9146	1	0.251	0.9303	1.01	1.38261	0.85	0.08	4.8	3.1	416	428	Homo_sapiens	Cap-specific_mRNA_(nucleoside-2'-O-)-methyltransferase_1	0.971963	0.639423	0.00240385	0.358173	0.319235	1	1	1	exactMatch	Annot	0.966	HiConf
GL50803_13575	Dynein_light_chain	1XDX	A	0.7887	2.36	0.477	1	1	0	0.85	0.08	2.2	1.7	107	114	Chlamydomonas_reinhardtii	Tctex1_Light_Chain_protein	0.938596	0.682243	0.0186916	0.299065	0.3331	1	1	1	exactMatch	Annot	0.952	HiConf
GL50803_135869	hypothetical_protein	3SO8	A	0.9111	0.95	0.205	0.9438	1	0	0.85	0.08	2.9	2.1	160	162	Homo_sapiens	Ankyrin_repeat_family_A_protein_2	0.987654	0.8875	0.0125	0.1	0.481912	1	2	1	exactMatch	Hyp	0.88	HiConf
GL50803_135870	hypothetical_protein	3SO8	A	0.9111	0.95	0.205	0.9438	1	0	0.85	0.08	2.9	2.1	160	162	Homo_sapiens	Ankyrin_repeat_family_A_protein_2	0.987654	0.8875	0.0125	0.1	0.481912	1	2	1	exactMatch	Hyp	0.88	HiConf
GL50803_14019	Cathepsin_B_precursor	2PBH	A	0.8967	1.67	0.331	0.94	1	1.74267	0.85	0.08	4.1	2.8	300	317	Homo_sapiens	PROCATHEPSIN_B	0.946372	0.356667	0.0433333	0.6	0.279066	1	2	1	exactMatch	Annot	0.96	HiConf
GL50803_15832	Aminoacyl-histidine_dipeptidase	3MRU	A	0.9193	1.1	0.343	0.9351	0.99	0.589596	0.85	0.08	5.3	3.4	524	490	Vibrio_alginolyticus	Aminoacyl-histidine_dipeptidase	1.06939	0.395038	0.0381679	0.566794	0.269661	1	2	1	exactMatch	Annot	0.98	HiConf
GL50803_6135	Ribosomal_protein_S17	4V7E	Q	0.8668	1.6	0.429	0.9708	0.99	1.1055	0.85	0.08	2.7	2	137	NA	Triticum_aestivum|Triticum_aestivum|Triticum_aestivum	40S_ribosomal_protein_S24E|18S_ribosomal_RNA|40S_ribosomal_protein_S10|40S_ribosomal_protein_S10E|40S_ribosomal_protein_S11|40S_ribosomal_protein_S12|40S_ribosomal_protein_S12E|40S_ribosomal_protein_S13|40S_ribosomal_protein_S14|40S_ribosomal_protein_S15|40S_ribosomal_protein_S17|40S_ribosomal_protein_S17E|40S_ribosomal_protein_S19|40S_ribosomal_protein_S19E|40S_ribosomal_protein_S1E|40S_ribosoma…	NA	0.737226	0	0.262774	0.373644	1	0	0	noMatch	Annot	NA
GL50803_100887	Methyltransferase_putative	4N48	A	0.909	1.2	0.243	0.9303	0.97	1.39045	0.85	0.08	4.9	3.2	416	428	Homo_sapiens	Cap-specific_mRNA_(nucleoside-2'-O-)-methyltransferase_1	0.971963	0.677885	0	0.322115	0.339082	1	1	1	exactMatch	Annot	0.972	HiConf
GL50803_16363	Alanine_aminotransferase_putative	3TCM	A	0.9496	1.64	0.367	0.977	0.97	0.866704	0.85	0.08	5.1	3.3	479	500	Hordeum_vulgare	Alanine_aminotransferase_2	0.958	0.509395	0.0125261	0.478079	0.278268	1	1	1	exactMatch	Annot	0.944	HiConf
GL50803_5010	Ser/Thr_phosphatase_PP2A-2_catalytic_subunit	2NPP	C	0.8806	0.95	0.623	0.8953	0.97	0.875479	0.85	0.08	4.5	3	344	309	Homo_sapiens	Serine/threonine-protein_phosphatase_2A_catalytic_subunit_alpha_isoform	1.11327	0.479651	0.00581395	0.514535	0.284176	1	1	1	exactMatch	Annot	0.864	HiConf
GL50803_7878	Ribosomal_protein_S14	2XZM	K	0.9157	1.24	0.571	0.9586	0.97	0.657218	0.85	0.08	2.8	2	145	151	Tetrahymena_thermophila	RPS14E|40S_RIBOSOMAL_PROTEIN_S12	0.960265	0.551724	0.0275862	0.42069	0.27277	1	0	0	noMatch	Annot	0.854	HiConf-like
GL50803_12119	SnRNP_Sm-like_protein_putative	4C8Q	B	0.8413	2.11	0.226	0.9789	0.96	0.916022	0.84	0.08	2.1	1.7	95	105	Saccharomyces_cerevisiae	U6_SNRNA-ASSOCIATED_SM-LIKE_PROTEIN_LSM2	0.904762	0.421053	0.0105263	0.568421	0.289107	1	1	1	exactMatch	Annot	0.964	HiConf
GL50803_14874	hypothetical_protein	3Q0X	A	0.9453	1	0.158	0.9735	0.96	1.49734	0.84	0.08	3.3	2.3	189	228	Chlamydomonas_reinhardtii	Centriole_protein	0.828947	0.772487	0.031746	0.195767	0.38906	1	1	1	exactMatch	Hyp	0.676	HiConf
GL50803_13672	Nicotinamide-nucleotide_adenylyltransferase	1KQO	A	0.8988	1.42	0.257	0.9427	0.95	0.362859	0.84	0.08	3.7	2.5	227	279	Homo_sapiens	NICOTINAMIDE_MONONUCLEOTIDE_ADENYLYL_TRANSFERASE	0.81362	0.603524	0.0704846	0.325991	0.266596	1	1	1	exactMatch	Annot	0.98	HiConf
GL50803_14581	Chaperone_protein_DnaK_HSP70	2KHO	A	0.8786	2.09	0.399	0.925	0.95	0.568929	0.84	0.08	5.8	3.6	640	605	Escherichia_coli	Heat_shock_protein_70	1.05785	0.445312	0.015625	0.539062	0.279108	1	1	1	exactMatch	Annot	0.972	HiConf
GL50803_22850	Kinase_CMGC_MAPK	2B9I	A	0.8995	1.1	0.399	0.9194	0.95	1.01338	0.84	0.08	4.6	3	360	353	Saccharomyces_cerevisiae	Mitogen-activated_protein_kinase_FUS3	1.01983	0.486111	0	0.513889	0.289009	1	1	1	exactMatch	Annot	0.888	HiConf
GL50803_10329	Ferredoxin_Fd3	2FDN	A	0.8068	0.78	0.273	0.8594	0.94	1.61254	0.84	0.08	1.4	1.3	64	55	Gottschalkia_acidurici	FERREDOXIN	1.16364	0.265625	0.046875	0.6875	0.325635	1	1	0	noMatch	Annot	0.314	LowerConf
GL50803_13550	Rho_GAP_putative	2OVJ	A	0.9073	1.6	0.222	0.9788	0.94	0	0.84	0.08	3.4	2.3	189	201	Homo_sapiens	Rac_GTPase-activating_protein_1	0.940299	0.62963	0	0.37037	0.316445	1	1	1	exactMatch	Annot	0.956	HiConf
GL50803_16468	Cathepsin_B_precursor	2PBH	A	0.8973	1.5	0.313	0.9311	0.94	1.79138	0.84	0.08	4.3	2.9	305	317	Homo_sapiens	PROCATHEPSIN_B	0.962145	0.354098	0.0262295	0.619672	0.297266	1	2	1	exactMatch	Annot	0.968	HiConf
GL50803_7962	20S_proteasome_alpha_subunit_6	1IRU	F	0.8842	1.53	0.363	0.9294	0.94	1.97366	0.84	0.08	3.9	2.7	255	263	Bos_taurus	20S_proteasome	0.969582	0.639216	0.0235294	0.337255	0.307862	2	2	2	exactMatch	Annot	0.954	HiConf
GL50803_10217	Cathepsin_B_precursor	2PBH	A	0.9077	1.37	0.318	0.9439	0.92	1.45109	0.84	0.08	4.3	2.9	303	317	Homo_sapiens	PROCATHEPSIN_B	0.955836	0.412541	0.0231023	0.564356	0.279185	1	2	1	exactMatch	Annot	0.954	HiConf
GL50803_10427	U2_small_nuclear_ribonucleoprotein_B_putative	2A3J	A	0.8852	1.66	0.214	1	0.92	0	0.84	0.08	1.9	1.6	84	127	Homo_sapiens	U1_small_nuclear_ribonucleoprotein_A	0.661417	0.619048	0.0238095	0.357143	0.298332	1	1	1	exactMatch	Annot	0.798	HiConf
GL50803_112682	hypothetical_protein	4EVF	A	0.9118	1.67	0.381	0.9763	0.92	0	0.84	0.08	4	2.7	253	295	Giardia_intestinalis	Giardin_subunit_alpha-1	0.857627	0.833992	0	0.166008	0.441457	0	1	0	noMatch	Hyp	0.872	HiConf-like
GL50803_13478	ARL1	2X77	A	0.8408	2.54	0.314	0.9609	0.92	1.45659	0.84	0.08	3.3	2.3	179	189	Leishmania_major	ADP-RIBOSYLATION_FACTOR	0.94709	0.687151	0	0.312849	0.344033	1	1	1	exactMatch	Annot	0.976	HiConf
GL50803_15076	hypothetical_protein	1XJL	A	0.894	1.6	0.128	0.9385	0.92	2.42244	0.84	0.08	4.5	2.9	325	319	Homo_sapiens	Annexin_A2	1.01881	0.855385	0	0.144615	0.457855	1	1	1	exactMatch	Hyp	0.736	HiConf
GL50803_23300	hypothetical_protein	3DBH	I	0.9007	1.43	0.163	0.9884	0.92	1.83282	0.84	0.08	2	1.6	86	88	Homo_sapiens	NEDD8	0.977273	0.662791	0.0232558	0.313953	0.320208	1	1	1	exactMatch	Hyp	0.932	HiConf
GL50803_87577	hypothetical_protein	2VDC	G	0.9178	2.07	0.141	0.9868	0.92	1.63593	0.84	0.08	4.3	2.9	302	456	Azospirillum_brasilense	GLUTAMATE_SYNTHASE_[NADPH]_SMALL_CHAIN	0.662281	0.208609	0.0562914	0.735099	0.356177	0	2	0	noMatch	Hyp	0.728	HiConf-like
GL50803_16953	Flap_structure-specific_endonuclease	1UL1	Z	0.9352	1.21	0.412	0.9612	0.91	1.33702	0.84	0.08	4.7	3.1	361	379	Homo_sapiens	Flap_endonuclease-1	0.952507	0.620499	0.0110803	0.368421	0.306221	2	0	0	noMatch	Annot	0.296	LowerConf
GL50803_19867	hypothetical_protein	2J6A	A	0.8663	1.78	0.266	0.9612	0.91	0.952554	0.84	0.08	2.7	2	129	141	Saccharomyces_cerevisiae	PROTEIN_TRM112	0.914894	0.488372	0.0310078	0.48062	0.26185	1	1	1	exactMatch	Hyp	0.97	HiConf
GL50803_41927	hypothetical_protein	2F9M	A	0.8995	1.74	0.149	0.9831	0.91	1.16104	0.84	0.08	3.3	2.3	178	199	Homo_sapiens	RAB11B,_member_RAS_oncogene_family	0.894472	0.640449	0.0505618	0.308989	0.295696	1	1	1	exactMatch	Hyp	0.958	HiConf
GL50803_14642	hypothetical_protein	1FXK	C	0.9471	0.95	0.11	0.9916	0.9	0	0.84	0.08	2.6	1.9	119	133	Methanothermobacter_thermautotrophicus	PROTEIN_(PREFOLDIN)	0.894737	0.655462	0.00840336	0.336134	0.323539	1	1	1	exactMatch	Hyp	0.83	HiConf
GL50803_6335	Isopentenyl-diphosphate_delta-isomerase_1	2PNY	A	0.8922	1.06	0.313	0.9195	0.9	0.275608	0.84	0.08	3.9	2.6	236	246	Homo_sapiens	Isopentenyl-diphosphate_Delta-isomerase_2	0.95935	0.516949	0.029661	0.45339	0.264901	1	1	1	exactMatch	Annot	0.91	HiConf
GL50803_7760	Sentrin	1WZ0	A	0.8728	1.71	0.337	0.9902	0.9	1.11124	0.84	0.08	2.3	1.8	102	104	Homo_sapiens	Ubiquitin-like_protein_SMT3B	0.980769	0.27451	0	0.72549	0.366305	1	1	1	exactMatch	Annot	0.918	HiConf
GL50803_9558	Rab1a	1UKV	Y	0.9046	1.14	0.467	0.9292	0.9	1.8533	0.84	0.08	3.7	2.5	212	206	Saccharomyces_cerevisiae	GTP-binding_protein_YPT1	1.02913	0.542453	0	0.457547	0.29178	1	1	1	exactMatch	Annot	0.802	HiConf
GL50803_8638	Ubiquitin-conjugating_enzyme_E2-28.4_kDa	2F4W	B	0.8448	1.31	0.294	0.8882	0.9	1.08426	0.84	0.08	3.1	2.2	161	187	Homo_sapiens	ubiquitin-conjugating_enzyme_E2,_J2	0.860963	0.360248	0.0248447	0.614907	0.29595	1	0	0	noMatch	Annot	0.922	HiConf-like
GL50803_3367	Histone_H3	1KX5	A	0.8029	1.39	0.422	0.8491	0.9	0.984228	0.84	0.08	3.1	2.2	159	NA	Xenopus_laevis|Homo_sapiens|Homo_sapiens|Xenopus_laevis	histone_H3|DNA_(5'(ATCAATATCCACCTGCAGATACTACCAAAAGTGTATTTGGAAACTGCTCCATCAAAAGGCATGTTCAGCTGGAATCCAGCTGAACATGCCTTTTGATGGAGCAGTTTCCAAATACACTTTTGGTAGTATCTGCAGGTGGATATTGAT)3')|DNA_(5'(ATCAATATCCACCTGCAGATACTACCAAAAGTGTATTTGGAAACTGCTCCATCAAAAGGCATGTTCAGCTGGATTCCAGCTGAACATGCCTTTTGATGGAGCAGTTTCCAAATACACTTTTGGTAGTATCTGCAGGTGGATATTGAT)3')|histone_H2A.1|histone_H2B.2|histone_H4	NA	0.805031	0	0.194969	0.419973	1	1	1	exactMatch	Annot	NA
GL50803_101501	Seryl-tRNA_synthetase	3QNE	A	0.9256	0.97	0.469	0.9387	0.89	0.726185	0.83	0.08	5.2	3.3	457	485	Candida_albicans	Seryl-tRNA_synthetase,_cytoplasmic	0.942268	0.540481	0.0109409	0.448578	0.282956	2	2	2	exactMatch	Annot	0.916	HiConf
GL50803_12853	Molybdopterin_biosynthesis_MoeB_protein	1ZKM	A	0.8742	0.75	0.267	0.8869	0.89	0.639469	0.83	0.08	4.2	2.8	274	253	Escherichia_coli	Adenylyltransferase_thiF	1.083	0.452555	0.00729927	0.540146	0.28573	1	1	1	exactMatch	Annot	0.97	HiConf
GL50803_13930	ARF3	3DOF	A	0.8285	1.74	0.294	0.9037	0.89	1.00005	0.83	0.08	3.4	2.4	187	192	Homo_sapiens	ADP-ribosylation_factor-like_protein_2	0.973958	0.657754	0.00534759	0.336898	0.326218	1	1	1	exactMatch	Annot	0.956	HiConf
GL50803_14670	Protein_disulfide_isomerase_PDI3	3BOA	A	0.8975	1.23	0.319	0.9741	0.89	1.82758	0.83	0.08	2.5	1.9	116	504	Saccharomyces_cerevisiae	Protein_disulfide-isomerase	0.230159	0.396552	0.0862069	0.517241	0.222363	1	0	0	noMatch	Annot	0.762	HiConf-like
GL50803_6242	Translationally_controlled_tumor_protein-like_protein	1TXJ	A	0.9043	1.58	0.275	0.9868	0.89	0.295	0.83	0.08	3	2.2	151	171	Plasmodium_knowlesi	translationally_controlled_tumour-associated_protein_(TCTP)_from_Plasmodium_knowlesi,_PKN_PFE0545c	0.883041	0.496689	0.125828	0.377483	0.189331	1	1	1	exactMatch	Annot	0.954	HiConf
GL50803_6289	FixW_protein_putative	1ZZO	A	0.8953	1.23	0.197	0.9549	0.89	0	0.83	0.08	2.8	2	133	136	Mycobacterium_tuberculosis	Rv1677	0.977941	0.421053	0.0827068	0.496241	0.220281	1	1	1	exactMatch	Annot	0.966	HiConf
GL50803_7639	hypothetical_protein	3CEQ	B	0.9096	1.08	0.138	0.9338	0.88	0.874222	0.83	0.08	4.3	2.9	287	283	Homo_sapiens	Kinesin_light_chain_2	1.01413	0.891986	0	0.108014	0.486812	2	0	0	noMatch	Hyp	0.814	HiConf-like
GL50803_6531	hypothetical_protein	1Q2R	A	0.8486	1.45	0.174	0.8813	0.87	0.619658	0.83	0.08	4.9	3.2	379	386	Queuine_tRNA-ribosyltransferase	Zymomonas	0.981865	0.419525	0.00791557	0.572559	0.292023	1	1	1	exactMatch	Hyp	0.916	HiConf
GL50803_14827	Ribosomal_protein_S11	4V88	L	0.8548	1.89	0.542	0.9481	0.87	0.274853	0.83	0.08	3.1	2.2	154	NA	Saccharomyces_cerevisiae|Saccharomyces_cerevisiae|Saccharomyces_cerevisiae	40S_ribosomal_protein_S0-A|18S_RIBOSOMAL_RNA|18S_rRNA|25S_rRNA|40S_ribosomal_protein_S1-A|40S_ribosomal_protein_S10-A|40S_ribosomal_protein_S11-A|40S_ribosomal_protein_S12|40S_ribosomal_protein_S13|40S_ribosomal_protein_S14-A|40S_ribosomal_protein_S15|40S_ribosomal_protein_S16-A|40S_ribosomal_protein_S17-A|40S_ribosomal_protein_S18-A|40S_ribosomal_protein_S19-A|40S_ribosomal_protein_S2|40S_riboso…	NA	0.506494	0	0.493506	0.288748	2	0	0	noMatch	Annot	NA
GL50803_10840	DNA-directed_RNA_polymerases_I_and_III_16_kDa_polypeptide	4C2M	K	0.8244	0.72	0.407	0.8515	0.86	1.64653	0.83	0.08	2.4	1.8	101	142	Saccharomyces_cerevisiae	DNA-DIRECTED_RNA_POLYMERASES_I_AND_III_SUBUNIT_RPAC2	0.711268	0.534653	0.118812	0.346535	0.208235	1	1	1	exactMatch	Annot	0.914	HiConf
GL50803_13109	RabA	1UKV	Y	0.9365	1.35	0.201	0.9844	0.85	1.6336	0.83	0.08	3.6	2.5	192	206	Saccharomyces_cerevisiae	GTP-binding_protein_YPT1	0.932039	0.703125	0.0260417	0.270833	0.342841	1	1	1	exactMatch	Annot	0.904	HiConf
GL50803_6497	Metal-dependent_hydrolase	2FK6	A	0.8636	1.52	0.199	0.9042	0.85	0.218321	0.83	0.08	4.6	3	334	320	Bacillus_subtilis	RIBONUCLEASE_Z	1.04375	0.422156	0.0419162	0.535928	0.258706	1	1	1	exactMatch	Annot	0.932	HiConf
GL50803_9287	Replication_factor_C_sub_2	1SXJ	D	0.901	0.93	0.354	0.9174	0.85	1.04848	0.83	0.08	4.7	3.1	351	353	Saccharomyces_cerevisiae	Activator_1_41_kDa_subunit	0.994334	0.669516	0.011396	0.319088	0.329291	1	2	1	exactMatch	Annot	0.952	HiConf
GL50803_9810	Ribosomal_protein_L44	3J39	o	0.7816	2.29	0.549	0.9623	0.84	1.16029	0.83	0.08	2.5	1.9	106	104	Drosophila_melanogaster	60S_ribosomal_protein_L36A	1.01923	0.566038	0.0188679	0.415094	0.282599	1	0	0	noMatch	Annot	0.928	HiConf-like
GL50803_8896	hypothetical_protein	2Q8K	A	0.9531	1.08	0.182	0.9759	0.83	1.64394	0.83	0.08	4.7	3.1	332	401	Homo_sapiens	Proliferation-associated_protein_2G4	0.82793	0.409639	0.00903614	0.581325	0.293676	0	1	0	noMatch	Hyp	0.302	LowerConf
GL50803_9349	hypothetical_protein_similar_to_AMMECR1	1VAJ	A	0.91	1.35	0.228	0.9442	0.83	1.3156	0.83	0.08	3.6	2.5	197	214	Pyrococcus_horikoshii	Hypothetical_protein_PH0010	0.920561	0.472081	0.0406091	0.48731	0.253621	1	1	1	exactMatch	Hyp	0.926	HiConf
GL50803_7082	Ribosomal_protein_S21	4V6I	T	0.8453	1.08	0.488	0.9213	0.83	0.983687	0.83	0.08	2.2	1.7	89	NA	Saccharomyces_cerevisiae|Saccharomyces_cerevisiae|Saccharomyces_cerevisiae	40S_ribosomal_protein_RACK1_(RACK1)|18S_rRNA|25S_rRNA|40S_ribosomal_protein_S24|40S_ribosomal_protein_rpS0_(S2p)|40S_ribosomal_protein_rpS11_(S17p)|40S_ribosomal_protein_rpS13_(S15p)|40S_ribosomal_protein_rpS14_(S11p)|40S_ribosomal_protein_rpS15_(S19p)|40S_ribosomal_protein_rpS16_(S9p)|40S_ribosomal_protein_rpS17_(S17e)|40S_ribosomal_protein_rpS18_(S13p)|40S_ribosomal_protein_rpS19_(S19e)|40S_rib…	NA	0.730337	0	0.269663	0.369308	1	0	0	noMatch	Annot	NA
GL50803_10367	Ribosomal_protein_S24	4V6W	Y	0.8139	1.94	0.405	0.9545	0.83	0.169378	0.83	0.08	2.9	2.1	132	NA	Drosophila_melanogaster|Drosophila_melanogaster|Drosophila_melanogaster	Elongation_factor_2|18S_ribosomal_RNA|28S_ribosomal_RNA|2S_ribosomal_RNA|40S_ribosomal_protein_S10a|40S_ribosomal_protein_S11|40S_ribosomal_protein_S12|40S_ribosomal_protein_S13|40S_ribosomal_protein_S14|40S_ribosomal_protein_S15,_isoform_A|40S_ribosomal_protein_S15Aa|40S_ribosomal_protein_S16|40S_ribosomal_protein_S17|40S_ribosomal_protein_S18|40S_ribosomal_protein_S19a|40S_ribosomal_protein_S2|…	NA	0.69697	0.0378788	0.265152	0.334794	1	0	0	noMatch	Annot	NA
GL50803_16114	Ribosomal_protein_L36-1	3ZF7	m	0.8717	1.83	0.356	1	0.82	0.921247	0.82	0.08	2.2	1.7	90	109	Trypanosoma_brucei	RIBOSOMAL_PROTEIN_L36,_PUTATIVE	0.825688	0.688889	0.0333333	0.277778	0.33129	1	0	0	noMatch	Annot	0.348	LowerConf
GL50803_17103	Orc1/CDC6	2QBY	A	0.9356	1.37	0.169	0.9677	0.81	0	0.82	0.08	5	3.2	372	386	Sulfolobus_solfataricus	Cell_division_control_protein_6_homolog_1	0.963731	0.626344	0.0188172	0.354839	0.304334	1	2	0	noMatch	Annot	0.826	HiConf-like
GL50803_20551	hypothetical_protein	4A41	A	0.8797	0.71	0.142	0.8993	0.81	1.11424	0.82	0.08	3.2	2.2	149	161	Clostridium_perfringens	ALPHA-N-ACETYLGLUCOSAMINIDASE_FAMILY_PROTEIN	0.925466	0.255034	0.100671	0.644295	0.280143	0	1	0	noMatch	Hyp	0.786	HiConf-like
GL50803_6430	14-3-3_protein	2O98	B	0.915	1.27	0.624	0.9435	0.81	1.04241	0.82	0.08	4.1	2.8	248	242	Nicotiana_tabacum	14-3-3-like_protein_C	1.02479	0.790323	0	0.209677	0.409415	1	0	0	noMatch	Annot	0.896	HiConf-like
GL50803_15260	Ribosomal_protein_S15	4V8M	I	0.8653	1.14	0.417	0.9103	0.81	0.61185	0.82	0.08	3.1	2.2	145	NA	Trypanosoma_brucei|Trypanosoma_brucei|Trypanosoma_brucei	40S_RIBOSOMAL_PROTEIN_S3A,_PUTATIVE|18S_RRNA_OF_THE_SMALL_RIBOSOMAL_SUBUNIT|40S_RIBOSOMAL_PROTEINS_S11,_PUTATIVE|40S_RIBOSOMAL_PROTEIN_S10,_PUTATIVE|40S_RIBOSOMAL_PROTEIN_S12|40S_RIBOSOMAL_PROTEIN_S13,_PUTATIVE|40S_RIBOSOMAL_PROTEIN_S14|40S_RIBOSOMAL_PROTEIN_S15,_PUTATIVE|40S_RIBOSOMAL_PROTEIN_S15A,_PUTATIVE|40S_RIBOSOMAL_PROTEIN_S16,_PUTATIVE|40S_RIBOSOMAL_PROTEIN_S17,_PUTATIVE|40S_RIBOSOMAL_PRO…	NA	0.524138	0	0.475862	0.289683	1	0	0	noMatch	Annot	NA
GL50803_103891	Chaperonin_60	2YNJ	A	0.9464	0.77	0.377	0.9543	0.8	0	0.82	0.08	5.8	3.6	547	524	Escherichia_coli	60_KDA_CHAPERONIN	1.04389	0.568556	0.00914077	0.422303	0.290126	1	1	1	exactMatch	Annot	0.898	HiConf
GL50803_121045	Histone_H2B	1KX5	D	0.7975	2.19	0.449	0.9077	0.8	1.19136	0.82	0.08	2.9	2.1	130	125	Xenopus_laevis	histone_H2B.2	1.04	0.823077	0	0.176923	0.433257	1	1	1	exactMatch	Annot	0.954	HiConf
GL50803_121046	Histone_H2B	1KX5	D	0.7975	2.19	0.449	0.9077	0.8	1.19136	0.82	0.08	2.9	2.1	130	125	Xenopus_laevis	histone_H2B.2	1.04	0.823077	0	0.176923	0.433257	1	1	1	exactMatch	Annot	0.954	HiConf
GL50803_14321	Ribosomal_protein_L30	1CN7	A	0.8424	1.63	0.471	0.9358	0.8	0.374767	0.82	0.08	2.6	1.9	109	104	Saccharomyces_cerevisiae	60S_RIBOSOMAL_PROTEIN_L30E	1.04808	0.715596	0.0275229	0.256881	0.35035	1	1	1	exactMatch	Annot	0.972	HiConf
GL50803_14457	Ripening_regulated_protein_DDTFR19	4V88	b	0.7672	1.9	0.386	0.9194	0.8	1.03736	0.82	0.08	1.6	1.4	62	NA	Saccharomyces_cerevisiae|Saccharomyces_cerevisiae|Saccharomyces_cerevisiae	40S_ribosomal_protein_S0-A|18S_RIBOSOMAL_RNA|18S_rRNA|25S_rRNA|40S_ribosomal_protein_S1-A|40S_ribosomal_protein_S10-A|40S_ribosomal_protein_S11-A|40S_ribosomal_protein_S12|40S_ribosomal_protein_S13|40S_ribosomal_protein_S14-A|40S_ribosomal_protein_S15|40S_ribosomal_protein_S16-A|40S_ribosomal_protein_S17-A|40S_ribosomal_protein_S18-A|40S_ribosomal_protein_S19-A|40S_ribosomal_protein_S2|40S_riboso…	NA	0.758065	0	0.241935	0.387209	1	0	0	noMatch	Annot	NA
GL50803_16172	Actin_related_protein	4EAH	D	0.8869	1.16	0.214	0.9099	0.79	2.23933	0.82	0.08	4.8	3.1	344	377	Oryctolagus_cuniculus	Actin,_alpha_skeletal_muscle	0.912467	0.561047	0	0.438953	0.295059	1	1	1	exactMatch	Annot	0.94	HiConf
GL50803_4355	Nif3-related_protein	2GX8	C	0.821	1.03	0.324	0.8509	0.79	0.856635	0.82	0.08	2.7	2	114	397	Bacillus_cereus	NIF3-related_protein	0.287154	0.45614	0.0175439	0.526316	0.275723	0	0	0	noMatch	Annot	0.75	HiConf-like
GL50803_7789	ADP-ribosylation_factor	1HUR	A	0.8543	1.79	0.687	0.9372	0.79	1.59974	0.82	0.08	3.7	2.5	191	180	Homo_sapiens	HUMAN_ADP-RIBOSYLATION_FACTOR_1	1.06111	0.649215	0.0052356	0.34555	0.322163	1	1	1	exactMatch	Annot	0.954	HiConf
GL50803_137609	RNA_polymerase_II_subunit_Rpb5a	2B63	E	0.8947	0.93	0.286	0.917	0.78	2.37775	0.82	0.08	4	2.7	229	215	Saccharomyces_cerevisiae	DNA-directed_RNA_polymerases_I,_II,_and_III_27_kDa_polypeptide	1.06512	0.720524	0.0131004	0.266376	0.358433	2	2	2	exactMatch	Annot	0.968	HiConf
GL50803_14299	hypothetical_protein	3I3F	A	0.9111	0.65	0.992	0.9291	0.78	0.895276	0.82	0.08	3.1	2.2	141	141	Giardia_lamblia_ATCC_50803	Hypothetical_protein	1	0.588652	0.0141844	0.397163	0.292505	1	1	1	exactMatch	Hyp	0.926	HiConf
GL50803_17345	Coatomer_zeta_subunit	1W63	Q	0.8312	1.73	0.108	0.9308	0.78	1.71297	0.82	0.08	3.3	2.3	159	158	Mus_musculus	ADAPTER-RELATED_PROTEIN_COMPLEX_1_SIGMA_1A_SUBUNIT	1.00633	0.63522	0.119497	0.245283	0.2689	0	1	0	noMatch	Annot	0.656	HiConf-like
GL50803_25011	Splicing_factor_3B_subunit_putative	2QFJ	B	0.9301	0.72	0.15	0.9474	0.78	1.25649	0.82	0.08	3.7	2.5	190	216	Homo_sapiens	FBP-interacting_repressor	0.87963	0.652632	0.00526316	0.342105	0.323773	1	0	0	noMatch	Annot	0.796	HiConf-like
GL50803_7717	hypothetical_protein	3H7H	A	0.7949	1.41	0.273	0.8889	0.78	1.13121	0.82	0.08	2.5	1.9	99	120	Homo_sapiens	Transcription_elongation_factor_SPT4	0.825	0.424242	0.0606061	0.515152	0.240523	1	1	1	exactMatch	Hyp	0.944	HiConf
GL50803_9382	Prenyltransferase	1FT1	B	0.899	1.47	0.239	0.9323	0.78	1.32775	0.82	0.08	5.2	3.3	399	437	Rattus_norvegicus	PROTEIN_FARNESYLTRANSFERASE	0.913043	0.666667	0	0.333333	0.333333	1	1	1	exactMatch	Annot	0.978	HiConf
GL50803_115444	hypothetical_protein	4B93	B	0.8845	1.81	0.23	0.9763	0.77	2.11646	0.82	0.09	3.5	2.4	169	269	Homo_sapiens	ANKYRIN_REPEAT_DOMAIN-CONTAINING_PROTEIN_27	0.628253	0.810651	0.00591716	0.183432	0.422791	2	2	1	exactMatch	Hyp	0.992	HiConf
GL50803_115445	hypothetical_protein	4B93	B	0.8826	1.82	0.236	0.9763	0.77	1.98675	0.82	0.09	3.5	2.4	169	269	Homo_sapiens	ANKYRIN_REPEAT_DOMAIN-CONTAINING_PROTEIN_27	0.628253	0.810651	0.00591716	0.183432	0.422791	2	2	1	exactMatch	Hyp	0.992	HiConf
GL50803_14095	Replication_factor_C_subunit_4	2CHV	A	0.87	2.41	0.362	0.9689	0.77	0	0.82	0.09	4.7	3.1	322	319	Archaeoglobus_fulgidus	REPLICATION_FACTOR_C_SMALL_SUBUNIT	1.0094	0.695652	0.0186335	0.285714	0.341012	1	2	1	exactMatch	Annot	0.95	HiConf
GL50803_14546	Phosphoglycolate_phosphatase	3SD7	A	0.8911	1.06	0.19	0.9211	0.77	2.68035	0.82	0.09	4.1	2.7	228	240	Clostridioides_difficile	Putative_phosphatase	0.95	0.675439	0.0175439	0.307018	0.329736	1	1	0	noMatch	Annot	0.81	HiConf-like
GL50803_37907	hypothetical_protein	1KVN	A	0.7551	2.21	0.24	0.8707	0.77	0.794264	0.82	0.09	2.8	2	116	104	Archaeoglobus_fulgidus	SRP19	1.11538	0.568966	0.0948276	0.336207	0.237082	1	1	1	exactMatch	Hyp	0.918	HiConf
GL50803_4349	Endothelin-converting_enzyme_2	2PXX	A	0.9151	1	0.305	0.939	0.77	1.95763	0.82	0.09	3.9	2.7	213	215	Homo_sapiens	Uncharacterized_protein_MGC2408	0.990698	0.399061	0.0892019	0.511737	0.218802	1	1	0	noMatch	Annot	0.874	HiConf-like
GL50803_8944	hypothetical_protein	1YHN	A	0.8601	1.37	0.189	0.9115	0.77	1.68185	0.82	0.08	3.7	2.5	192	207	Homo_sapiens	Ras-related_protein_Rab-7	0.927536	0.510417	0.0520833	0.4375	0.246283	0	1	0	noMatch	Hyp	0.35	LowerConf
GL50803_9355	hypothetical_protein	1ZZO	A	0.8517	1.51	0.206	0.9403	0.77	0	0.82	0.08	3	2.2	134	136	Mycobacterium_tuberculosis	Rv1677	0.985294	0.455224	0.0746269	0.470149	0.224171	1	1	1	exactMatch	Hyp	0.968	HiConf
GL50803_14841	Phosphoglycolate_phosphatase	2NYV	A	0.8659	1.84	0.27	0.9348	0.76	0.26386	0.82	0.09	4.1	2.8	230	222	Aquifex_aeolicus	Phosphoglycolate_phosphatase	1.03604	0.569565	0.0217391	0.408696	0.281581	1	1	1	exactMatch	Annot	0.942	HiConf
GL50803_15097	Alpha-14_giardin	3CHL	A	0.9265	0.64	0.943	0.9347	0.76	0.969701	0.82	0.09	4.8	3.2	337	337	Giardia_intestinalis	Alpha-14_giardin	1	0.830861	0	0.169139	0.439092	1	1	1	exactMatch	Annot	0.966	HiConf
GL50803_17516	Cathepsin_B_precursor	2PBH	A	0.8989	1.49	0.253	0.9383	0.76	1.67293	0.82	0.09	4.7	3.1	308	317	Homo_sapiens	PROCATHEPSIN_B	0.971609	0.357143	0.0324675	0.61039	0.289696	1	2	1	exactMatch	Annot	0.994	HiConf
GL50803_31530	NH3-dependent_NAD+_synthetase	2PZ8	A	0.878	1.11	0.22	0.9024	0.76	1.02531	0.82	0.09	4.5	3	287	284	Bacillus_anthracis	NH(3)-dependent_NAD(+)_synthetase	1.01056	0.595819	0.0139373	0.390244	0.295086	1	1	1	exactMatch	Annot	0.974	HiConf
GL50803_5013	Endothelin-converting_enzyme_2	2PXX	A	0.9118	1.05	0.245	0.9423	0.76	1.57242	0.82	0.09	3.9	2.6	208	215	Homo_sapiens	Uncharacterized_protein_MGC2408	0.967442	0.413462	0.0817308	0.504808	0.22263	1	1	0	noMatch	Annot	0.864	HiConf-like
GL50803_7296	U2_small_nuclear_ribonucleoprotein_A'_putative	1A9N	C	0.8694	1.16	0.244	0.9081	0.76	1.38157	0.82	0.09	3.7	2.5	185	176	Homo_sapiens	U2A'	1.05114	0.724324	0.0162162	0.259459	0.359788	1	0	0	noMatch	Annot	0.924	HiConf-like
GL50803_7511	HAM1_protein	2CAR	A	0.8847	0.92	0.446	0.9061	0.76	0.796728	0.82	0.09	3.9	2.7	213	196	Homo_sapiens	INOSINE_TRIPHOSPHATE_PYROPHOSPHATASE	1.08673	0.525822	0.0187793	0.455399	0.274678	1	1	1	exactMatch	Annot	0.968	HiConf
GL50803_117392	hypothetical_protein	4GS4	A	0.8168	1.17	0.304	0.855	0.75	1.32317	0.81	0.09	3.8	2.6	200	240	Homo_sapiens	Alpha-tubulin_N-acetyltransferase	0.833333	0.73	0.015	0.255	0.36388	1	1	1	exactMatch	Hyp	0.972	HiConf
GL50803_91911	Translation_initiation_factor_eIF-2B_alpha_subunit	3A11	A	0.8969	1.36	0.217	0.9277	0.75	0.687558	0.81	0.09	4.9	3.2	332	338	Thermococcus_kodakarensis	Translation_initiation_factor_eIF-2B,_delta_subunit	0.982249	0.596386	0.0210843	0.38253	0.290789	1	1	1	exactMatch	Annot	0.988	HiConf
GL50803_2661	Cyclin-dependent_kinases_regulatory_subunit	1CKS	B	0.837	1.31	0.538	0.9059	0.75	0.404129	0.82	0.09	2.2	1.7	85	79	Homo_sapiens	CYCLIN-DEPENDENT_KINASE_SUBUNIT,_TYPE_2	1.07595	0.505882	0.0235294	0.470588	0.268878	1	0	0	noMatch	Annot	0.898	HiConf-like
GL50803_106673	hypothetical_protein	1N0R	A	0.8407	1.4	0.297	0.9174	0.74	2.14924	0.81	0.09	2.9	2.1	121	126	synthetic	4_ankyrin_repeats	0.960317	0.892562	0.0165289	0.0909091	0.485732	1	2	1	exactMatch	Hyp	0.92	HiConf
GL50803_12157	RabB	2GF9	A	0.8968	1.28	0.218	0.9405	0.74	2.50331	0.81	0.09	3.7	2.5	185	189	Homo_sapiens	Ras-related_protein_Rab-3D	0.978836	0.605405	0.00540541	0.389189	0.303875	1	1	1	exactMatch	Annot	0.97	HiConf
GL50803_17480	tRNA_delta2-isopentenylpyrophosphate_transferase	3EPJ	A	0.8762	1.92	0.216	0.9201	0.74	1.06207	0.81	0.09	5.2	3.3	388	409	Saccharomyces_cerevisiae	tRNA_isopentenyltransferase	0.948655	0.726804	0.0103093	0.262887	0.363405	2	1	1	exactMatch	Annot	0.97	HiConf
GL50803_20037	Histone_H3	1KX5	A	0.835	0.96	0.348	0.8654	0.74	0.228561	0.81	0.09	3.4	2.4	156	135	Xenopus_laevis	histone_H3	1.15556	0.801282	0	0.198718	0.417258	1	1	1	exactMatch	Annot	0.886	HiConf
GL50803_6691	GA_binding_protein_beta-1_chain	3B95	A	0.9236	1.5	0.171	0.9814	0.74	0.09	0.81	0.09	4	2.7	215	237	Homo_sapiens	Euchromatic_histone-lysine_N-methyltransferase_1	0.907173	0.827907	0	0.172093	0.436871	1	2	1	exactMatch	Annot	0.94	HiConf
GL50803_103676	Alpha-tubulin	2BTO	B	0.9019	1.21	0.368	0.9229	0.73	1.03388	0.81	0.09	5.5	3.5	454	473	Prosthecobacter_dejongeii	TUBULIN_BTUBA	0.959831	0.486784	0.0110132	0.502203	0.279244	2	0	0	noMatch	Annot	0.382	LowerConf
GL50803_104063	hypothetical_protein	1N11	A	0.8465	1.37	0.239	0.9091	0.73	2.08757	0.81	0.09	2.9	2.1	121	437	Homo_sapiens	Ankyrin	0.276888	0.884298	0.0165289	0.0991736	0.478935	1	4	1	exactMatch	Hyp	0.784	HiConf
GL50803_112079	Alpha-tubulin	2BTO	B	0.9019	1.21	0.368	0.9229	0.73	1.03388	0.81	0.09	5.5	3.5	454	473	Prosthecobacter_dejongeii	TUBULIN_BTUBA	0.959831	0.486784	0.0110132	0.502203	0.279244	2	0	0	noMatch	Annot	0.382	LowerConf
GL50803_117393	Hypothetical_protein	4GS4	A	0.8319	0.91	0.298	0.855	0.73	1.39409	0.81	0.09	3.9	2.6	200	240	Homo_sapiens	Alpha-tubulin_N-acetyltransferase	0.833333	0.73	0.015	0.255	0.36388	1	1	1	exactMatch	Hyp	0.972	HiConf
GL50803_12164	Small_nuclear_ribonucleoprotein_Sm_D3_putative	4C8Q	B	0.8023	2.33	0.233	1	0.73	0.562757	0.81	0.09	2.4	1.8	90	105	Saccharomyces_cerevisiae	U6_SNRNA-ASSOCIATED_SM-LIKE_PROTEIN_LSM2	0.857143	0.566667	0.0333333	0.4	0.272845	1	1	1	exactMatch	Annot	0.954	HiConf
GL50803_1903	DNA_methyltransferase	2B3T	A	0.8736	1.01	0.197	0.9	0.73	1.89021	0.81	0.09	4.1	2.7	220	276	Escherichia_coli	Protein_methyltransferase_hemK	0.797101	0.568182	0.05	0.381818	0.262471	1	1	0	noMatch	Annot	0.826	HiConf-like
GL50803_11434	20S_proteasome_alpha_subunit_2	1IRU	P	0.9086	0.99	0.438	0.932	0.72	0.545696	0.81	0.09	4.3	2.9	250	233	Bos_taurus	20S_proteasome	1.07296	0.496	0.028	0.476	0.264615	2	0	0	noMatch	Annot	0.96	HiConf-like
GL50803_117391	hypothetical_protein	4GS4	A	0.8132	1.29	0.298	0.855	0.72	1.46134	0.81	0.09	3.9	2.6	200	240	Homo_sapiens	Alpha-tubulin_N-acetyltransferase	0.833333	0.73	0.015	0.255	0.36388	1	1	1	exactMatch	Hyp	0.962	HiConf
GL50803_33022	hypothetical_protein	4IFD	H	0.9154	1.98	0.278	0.9733	0.72	1.43799	0.81	0.09	4.4	2.9	262	361	Saccharomyces_cerevisiae_S288c	Exosome_complex_component_RRP4	0.725762	0.442748	0.0648855	0.492366	0.233803	0	2	0	noMatch	Hyp	0.924	HiConf-like
GL50803_33862	Ribosomal_protein_S12	4V8M	F	0.8506	1.79	0.215	0.968	0.72	0	0.81	0.09	3	2.1	125	NA	Trypanosoma_brucei|Trypanosoma_brucei|Trypanosoma_brucei	40S_RIBOSOMAL_PROTEIN_S3A,_PUTATIVE|18S_RRNA_OF_THE_SMALL_RIBOSOMAL_SUBUNIT|40S_RIBOSOMAL_PROTEINS_S11,_PUTATIVE|40S_RIBOSOMAL_PROTEIN_S10,_PUTATIVE|40S_RIBOSOMAL_PROTEIN_S12|40S_RIBOSOMAL_PROTEIN_S13,_PUTATIVE|40S_RIBOSOMAL_PROTEIN_S14|40S_RIBOSOMAL_PROTEIN_S15,_PUTATIVE|40S_RIBOSOMAL_PROTEIN_S15A,_PUTATIVE|40S_RIBOSOMAL_PROTEIN_S16,_PUTATIVE|40S_RIBOSOMAL_PROTEIN_S17,_PUTATIVE|40S_RIBOSOMAL_PRO…	NA	0.752	0	0.248	0.383194	1	0	0	noMatch	Annot	NA
GL50803_12162	Phenylalanyl-tRNA_synthetase_alpha_chain	3L4G	C	0.8921	1.38	0.426	0.915	0.71	0.887117	0.81	0.09	5.9	3.7	541	508	Homo_sapiens	Phenylalanyl-tRNA_synthetase_alpha_chain	1.06496	0.515712	0.0462107	0.438078	0.251667	1	0	0	noMatch	Annot	0.888	HiConf-like
GL50803_15386	Phosphatase_similar_to_the_C-terminal_domain_of_histone_macroH2A1	2FG1	A	0.7904	1.9	0.242	0.8817	0.71	0.92387	0.81	0.09	3.6	2.5	169	158	Bacteroides_thetaiotaomicron	conserved_hypothetical_protein_BT1257	1.06962	0.502959	0.106509	0.390533	0.204321	1	1	1	exactMatch	Annot	0.96	HiConf
GL50803_15955	DNA-directed_RNA_polymerase_II_RPB6	1QKL	A	0.7039	2.59	0.434	0.9327	0.71	1.63177	0.81	0.09	2.7	2	104	127	Homo_sapiens	DNA-DIRECTED_RNA_POLYMERASE_II_14.4_KD_POLYPEPTIDE	0.818898	0.471154	0.0192308	0.509615	0.2727	1	1	1	exactMatch	Annot	0.972	HiConf
GL50803_7231	CCAAT-binding_transcription_factor_subunit_A	1N1J	A	0.8494	0.92	0.391	0.8969	0.71	0.635843	0.81	0.09	2.5	1.9	97	93	Homo_sapiens	NF-YB	1.04301	0.85567	0	0.14433	0.458077	1	1	1	exactMatch	Annot	0.96	HiConf
GL50803_14699	Ribosomal_protein_S23	4V6U	N	0.9008	1.67	0.49	1	0.71	1.20172	0.81	0.09	3.3	2.3	143	NA	Pyrococcus_furiosus|Pyrococcus_furiosus|Pyrococcus_furiosus	30S_ribosomal_protein_S15P/S13e|16S_rRNA|23S_rRNA|30S_ribosomal_protein_S10P|30S_ribosomal_protein_S11P|30S_ribosomal_protein_S12P|30S_ribosomal_protein_S13P|30S_ribosomal_protein_S14P_type_Z|30S_ribosomal_protein_S17P|30S_ribosomal_protein_S17e|30S_ribosomal_protein_S19P|30S_ribosomal_protein_S24e|30S_ribosomal_protein_S27ae|30S_ribosomal_protein_S27e|30S_ribosomal_protein_S28e|30S_ribosomal_pro…	NA	0.524476	0.027972	0.447552	0.267233	1	0	0	noMatch	Annot	NA
GL50803_10056	Rho_GAP_putative	1GRN	B	0.8945	1.01	0.12	0.9242	0.7	0	0.81	0.09	3.9	2.6	198	203	Homo_sapiens	PROTEIN_(RHO_GTPASE_ACTIVATING_PROTEIN)	0.975369	0.70202	0	0.29798	0.352343	1	1	1	exactMatch	Annot	0.822	HiConf
GL50803_10521	Arginyl-tRNA_synthetase	1F7U	A	0.8646	2.51	0.269	0.9211	0.7	0.674015	0.81	0.09	6.2	3.8	621	607	Saccharomyces_cerevisiae	ARGINYL-TRNA_SYNTHETASE	1.02306	0.539452	0.0177134	0.442834	0.277571	2	3	2	exactMatch	Annot	0.924	HiConf
GL50803_15297	Ribokinase	1RK2	B	0.8689	1.04	0.334	0.8866	0.7	2.24241	0.81	0.09	5	3.2	344	309	Escherichia_coli	RIBOKINASE	1.11327	0.482558	0.0436047	0.473837	0.25095	1	0	0	noMatch	Annot	0.932	HiConf-like
GL50803_4369	Dual_specificity_phosphatase_Cdc25_putative	3FS5	A	0.7961	2.22	0.28	0.9583	0.7	1.57114	0.81	0.09	3	2.1	120	152	Saccharomyces_cerevisiae	Uncharacterized_protein_YGR203W	0.789474	0.45	0.0833333	0.466667	0.216667	1	1	1	exactMatch	Annot	0.986	HiConf
GL50803_93800	Ser/Thr_protein_kinase	1N11	A	0.9031	1.56	0.312	0.9719	0.7	1.75185	0.81	0.09	3.7	2.5	178	437	Homo_sapiens	Ankyrin	0.407323	0.803371	0.011236	0.185393	0.416274	1	4	1	exactMatch	Annot	0.964	HiConf
GL50803_11554	Kinase_NEK	2W5B	A	0.9229	1.24	0.287	0.956	0.69	0.720333	0.81	0.09	4.6	3	273	279	Homo_sapiens	SERINE/THREONINE-PROTEIN_KINASE_NEK2	0.978495	0.538462	0.010989	0.450549	0.282598	1	1	1	exactMatch	Annot	0.948	HiConf
GL50803_16612	Tyrosyl-tRNA_synthetase	3VGJ	A	0.898	0.84	0.452	0.9096	0.69	1.26078	0.81	0.09	5.3	3.4	387	373	Plasmodium_falciparum	Tyrosyl-tRNA_synthetase,_putative	1.03753	0.612403	0.0258398	0.361757	0.294313	1	1	1	exactMatch	Annot	0.97	HiConf
GL50803_11649	Alpha-8_giardin	4EVF	A	0.9266	0.76	0.332	0.9389	0.68	0.846607	0.81	0.09	4.8	3.2	311	295	Giardia_intestinalis	Giardin_subunit_alpha-1	1.05424	0.85209	0	0.14791	0.455303	1	1	1	exactMatch	Annot	0.98	HiConf
GL50803_221690	Small_nuclear_ribonucleoprotein_Sm_D3_putative	1D3B	L	0.8302	1.27	0.117	0.9677	0.68	0.324037	0.8	0.09	1.8	1.5	62	NA	Homo_sapiens|Homo_sapiens	PROTEIN_(SMALL_NUCLEAR_RIBONUCLEOPROTEIN_SM_D3)|PROTEIN_(SMALL_NUCLEAR_RIBONUCLEOPROTEIN_ASSOCIATED_PROTEIN_B)	NA	0.66129	0.0322581	0.306452	0.315377	1	0	0	noMatch	Annot	NA
GL50803_119191	hypothetical_protein	3SO8	A	0.8823	1.32	0.238	0.9408	0.66	2.625	0.8	0.09	3.5	2.4	152	162	Homo_sapiens	Ankyrin_repeat_family_A_protein_2	0.938272	0.815789	0.0131579	0.171053	0.425212	1	2	1	exactMatch	Hyp	0.958	HiConf
GL50803_17366	Pyridoxamine_5-phosphate_oxidase_putative	1JZT	A	0.8349	1.21	0.318	0.8645	0.66	1.53027	0.8	0.09	4.6	3	273	246	Saccharomyces_cerevisiae	Hypothetical_27.5_kDa_protein_in_SPX19-GCR2_intergenic_region	1.10976	0.417582	0.043956	0.538462	0.257793	1	1	1	exactMatch	Annot	0.906	HiConf
GL50803_6304	Fe-hydrogenase-1	1FEH	A	0.8991	1.12	0.313	0.9156	0.66	1.20607	0.8	0.09	5.8	3.6	474	574	Clostridium_pasteurianum	PROTEIN_(PERIPLASMIC_HYDROGENASE_1)	0.825784	0.362869	0.0232068	0.613924	0.296464	2	4	1	exactMatch	Annot	0.95	HiConf
GL50803_16368	Ribosomal_protein_L31B	4V8M	h	0.8428	1.43	0.378	0.9245	0.66	0.657133	0.8	0.09	2.8	2	106	NA	Trypanosoma_brucei|Trypanosoma_brucei|Trypanosoma_brucei	40S_RIBOSOMAL_PROTEIN_S3A,_PUTATIVE|18S_RRNA_OF_THE_SMALL_RIBOSOMAL_SUBUNIT|40S_RIBOSOMAL_PROTEINS_S11,_PUTATIVE|40S_RIBOSOMAL_PROTEIN_S10,_PUTATIVE|40S_RIBOSOMAL_PROTEIN_S12|40S_RIBOSOMAL_PROTEIN_S13,_PUTATIVE|40S_RIBOSOMAL_PROTEIN_S14|40S_RIBOSOMAL_PROTEIN_S15,_PUTATIVE|40S_RIBOSOMAL_PROTEIN_S15A,_PUTATIVE|40S_RIBOSOMAL_PROTEIN_S16,_PUTATIVE|40S_RIBOSOMAL_PROTEIN_S17,_PUTATIVE|40S_RIBOSOMAL_PRO…	NA	0.641509	0.0188679	0.339623	0.311368	1	0	0	noMatch	Annot	NA
GL50803_16519	AstB/chuR-related_protein	4K36	A	0.8985	1.49	0.16	0.9357	0.65	1.59507	0.8	0.09	5.3	3.4	373	392	Clostridium_perfringens	Anaerobic_sulfatase-maturating_enzyme	0.951531	0.538874	0.0348525	0.426273	0.264552	1	3	1	exactMatch	Annot	0.946	HiConf
GL50803_16988	Kinase_NEK	4APC	A	0.9289	1.32	0.199	0.9604	0.65	1.84094	0.8	0.09	4.7	3.1	278	350	Homo_sapiens	SERINE/THREONINE-PROTEIN_KINASE_NEK1	0.794286	0.510791	0.0539568	0.435252	0.244877	1	1	1	exactMatch	Annot	0.898	HiConf
GL50803_8513	ATP-binding_protein	1YRA	B	0.9128	0.92	0.241	0.9326	0.64	2.47854	0.8	0.09	4.6	3	267	262	Pyrococcus_abyssi	ATP(GTP)binding_protein	1.01908	0.531835	0.0187266	0.449438	0.275555	1	0	0	noMatch	Annot	0.904	HiConf-like
GL50803_120294	hypothetical_protein	2QYJ	A	0.8673	1.42	0.238	0.9633	0.63	2.03247	0.8	0.09	2.9	2.1	109	166	synthetic	ankyrin_NI3C	0.656627	0.862385	0.0183486	0.119266	0.460943	1	2	1	exactMatch	Hyp	0.974	HiConf
GL50803_15101	Alpha-17_giardin	4EVF	A	0.8861	1.78	0.205	0.9452	0.63	0.36	0.8	0.09	4.9	3.2	310	295	Giardia_intestinalis	Giardin_subunit_alpha-1	1.05085	0.864516	0	0.135484	0.464979	0	1	0	noMatch	Annot	0.884	HiConf-like
GL50803_17000	Peptidyl-prolyl_cis-trans_isomerase_B_precursor	1CYN	A	0.9028	0.77	0.54	0.9215	0.63	0.922028	0.8	0.09	4	2.7	191	178	Homo_sapiens	PEPTIDYL-PROLYL_CIS-TRANS_ISOMERASE_B	1.07303	0.167539	0.0157068	0.816754	0.425482	1	1	1	exactMatch	Annot	0.984	HiConf
GL50803_93548	Phospholipase_B	3FGW	A	0.9102	1.29	0.298	0.9301	0.63	0.910442	0.8	0.09	6.1	3.8	544	559	Mus_musculus	Putative_phospholipase_B-like_2	0.973166	0.553309	0.03125	0.415441	0.270541	1	1	1	exactMatch	Annot	0.87	HiConf
GL50803_4033	Protein_kinase	3SO8	A	0.8687	1.64	0.258	0.9624	0.63	1.38473	0.8	0.09	3.3	2.3	133	162	Homo_sapiens	Ankyrin_repeat_family_A_protein_2	0.820988	0.781955	0	0.218045	0.403524	1	2	1	exactMatch	Annot	0.956	HiConf
GL50803_14172	Kinase_CMGC_RCK	1V0B	A	0.9042	1.26	0.333	0.9338	0.63	1.39203	0.8	0.09	4.9	3.2	302	288	Plasmodium_falciparum	CELL_DIVISION_CONTROL_PROTEIN_2_HOMOLOG	1.04861	0.572848	0.0165563	0.410596	0.286081	1	1	1	exactMatch	Annot	0.954	HiConf
GL50803_102842	hypothetical_protein	1N11	A	0.8628	1.92	0.197	0.9786	0.62	2.00246	0.8	0.09	3.4	2.4	140	437	Homo_sapiens	Ankyrin	0.320366	0.842857	0	0.157143	0.448201	1	4	1	exactMatch	Hyp	0.886	HiConf
GL50803_120293	hypothetical_protein	2QYJ	A	0.862	1.47	0.229	0.9633	0.62	2.18045	0.8	0.09	2.9	2.1	109	166	synthetic	ankyrin_NI3C	0.656627	0.862385	0.0183486	0.119266	0.460943	1	2	1	exactMatch	Hyp	0.97	HiConf
GL50803_14842	Dimethyladenosine_transferase	1ZQ9	A	0.8596	1.05	0.428	0.8797	0.62	0.831586	0.8	0.09	5	3.2	316	285	Homo_sapiens	Probable_dimethyladenosine_transferase	1.10877	0.617089	0.0126582	0.370253	0.303902	1	1	1	exactMatch	Annot	0.984	HiConf
GL50803_6524	Ubiquitin-conjugating_enzyme_E2-28.4_kDa	2F4W	B	0.8128	1.26	0.336	0.8588	0.62	0.88513	0.8	0.09	3.9	2.6	177	187	Homo_sapiens	ubiquitin-conjugating_enzyme_E2,_J2	0.946524	0.389831	0.0225989	0.587571	0.286692	1	0	0	noMatch	Annot	0.33	LowerConf
GL50803_8708	Eukaryotic_translation_initiation_factor_1A	1D7Q	A	0.7718	2.07	0.345	0.8875	0.62	1.00225	0.8	0.09	3.7	2.5	160	143	Homo_sapiens	TRANSLATION_INITIATION_FACTOR_1A	1.11888	0.51875	0.025	0.45625	0.268847	1	1	1	exactMatch	Annot	0.954	HiConf
GL50803_9541	TRAPPC5/Trs31	2J3W	F	0.8066	1.08	0.269	0.8342	0.62	1.07467	0.8	0.09	4	2.7	187	188	Danio_rerio	ZGC_92866	0.994681	0.620321	0.0374332	0.342246	0.291546	1	0	0	noMatch	Annot	0.816	HiConf-like
GL50803_15009	Flavohemoprotein_lateral_transfer_candidate	1GVH	A	0.8477	1.17	0.386	0.8646	0.61	0.37617	0.8	0.09	5.8	3.6	458	396	Escherichia_coli	FLAVOHEMOPROTEIN	1.15657	0.558952	0.0218341	0.419214	0.278667	2	3	2	exactMatch	Annot	0.978	HiConf
GL50803_23420	Diphosphomevalonate_decarboxylase	2HK3	A	0.9061	1.03	0.29	0.9254	0.61	1.58186	0.79	0.09	5.2	3.3	335	331	Staphylococcus_aureus	Diphosphomevalonate_decarboxylase	1.01208	0.540299	0.0507463	0.408955	0.253386	1	2	1	exactMatch	Annot	0.904	HiConf
GL50803_92892	hypothetical_protein	1ZZM	A	0.8215	1.73	0.215	0.88	0.61	0.949071	0.8	0.09	4.7	3.1	275	259	Escherichia_coli	putative_deoxyribonuclease_yjjV	1.06178	0.643636	0.0254545	0.330909	0.309098	1	1	1	exactMatch	Hyp	0.942	HiConf
GL50803_17143	Pyruvate_kinase	2E28	A	0.8637	1.99	0.319	0.8969	0.61	0.649646	0.8	0.09	6.2	3.8	553	587	Geobacillus_stearothermophilus	Pyruvate_kinase	0.942078	0.392405	0.0433996	0.564195	0.265375	2	3	2	exactMatch	Annot	0.968	HiConf
GL50803_112937	hypothetical_protein	4O1O	A	0.8565	1.74	0.188	0.9094	0.6	2.11292	0.79	0.09	4.9	3.2	298	717	Sus_scrofa	Ribonuclease_L	0.415621	0.808725	0	0.191275	0.422663	1	0	0	noMatch	Hyp	0.796	HiConf-like
GL50803_1830	Ribosomal_large_subunit_pseudouridine_synthase_D	2IST	A	0.861	1.53	0.292	0.9	0.6	0.811739	0.79	0.09	4.6	3	250	325	Escherichia_coli	Ribosomal_large_subunit_pseudouridine_synthase_D	0.769231	0.432	0.016	0.552	0.281292	1	2	1	exactMatch	Annot	0.974	HiConf
GL50803_4912	Kinase_NEK	2W5B	A	0.8842	1.13	0.208	0.9088	0.6	1.05257	0.79	0.09	4.9	3.2	296	279	Homo_sapiens	SERINE/THREONINE-PROTEIN_KINASE_NEK2	1.06093	0.560811	0.0101351	0.429054	0.287546	1	1	1	exactMatch	Annot	0.974	HiConf
GL50803_8822	23-bisphosphoglycerate-independent_phosphoglycerate_mutase	3IGY	B	0.8744	1.91	0.412	0.9117	0.6	0.658009	0.79	0.09	6.3	3.9	589	561	Leishmania_mexicana	Cofactor-independent_phosphoglycerate_mutase	1.04991	0.324278	0.0169779	0.658744	0.320979	2	2	2	exactMatch	Annot	0.98	HiConf
GL50803_14171	Ribosomal_protein_L37	4V7E	l	0.7669	2.46	0.5	0.9663	0.6	0.935235	0.79	0.09	2.6	1.9	89	NA	Triticum_aestivum|Triticum_aestivum|Triticum_aestivum	40S_ribosomal_protein_S24E|18S_ribosomal_RNA|40S_ribosomal_protein_S10|40S_ribosomal_protein_S10E|40S_ribosomal_protein_S11|40S_ribosomal_protein_S12|40S_ribosomal_protein_S12E|40S_ribosomal_protein_S13|40S_ribosomal_protein_S14|40S_ribosomal_protein_S15|40S_ribosomal_protein_S17|40S_ribosomal_protein_S17E|40S_ribosomal_protein_S19|40S_ribosomal_protein_S19E|40S_ribosomal_protein_S1E|40S_ribosoma…	NA	0.662921	0.011236	0.325843	0.325907	1	0	0	noMatch	Annot	NA
GL50803_12238	hypothetical_protein	3SO8	A	0.8817	1.18	0.234	1	0.59	0	0.79	0.09	2	1.6	64	162	Homo_sapiens	Ankyrin_repeat_family_A_protein_2	0.395062	0.859375	0	0.140625	0.46096	1	0	0	noMatch	Hyp	0.76	HiConf-like
GL50803_135970	hypothetical_protein	3V30	A	0.8301	1.39	0.276	0.9158	0.59	1.5124	0.79	0.09	2.7	2	95	172	Homo_sapiens	DNA-binding_protein_RFXANK	0.552326	0.863158	0.0315789	0.105263	0.460318	1	0	0	noMatch	Hyp	0.94	HiConf-like
GL50803_14742	Kinase_NEK	2W5B	A	0.9137	0.88	0.247	0.9303	0.59	1.44463	0.79	0.09	4.9	3.2	287	279	Homo_sapiens	SERINE/THREONINE-PROTEIN_KINASE_NEK2	1.02867	0.522648	0.010453	0.466899	0.281009	1	1	1	exactMatch	Annot	0.988	HiConf
GL50803_3948	hypothetical_protein	2PXX	A	0.8623	1.69	0.181	0.9365	0.59	1.63692	0.79	0.09	4	2.7	189	215	Homo_sapiens	Uncharacterized_protein_MGC2408	0.87907	0.402116	0.0899471	0.507937	0.217318	1	1	1	exactMatch	Hyp	0.938	HiConf
GL50803_4547	Ribosomal_protein_S9	2XZM	D	0.9205	0.91	0.497	0.9471	0.59	0.12	0.79	0.09	4	2.7	189	181	Tetrahymena_thermophila	RIBOSOMAL_PROTEIN_S4_CONTAINING_PROTEIN	1.0442	0.661376	0	0.338624	0.33072	2	0	0	noMatch	Annot	0.914	HiConf-like
GL50803_5180	Peptide_methionine_sulfoxide_reductase_msrB	3E0M	C	0.8064	2.58	0.329	0.9304	0.59	0.698066	0.79	0.09	3.7	2.5	158	313	Streptococcus_pneumoniae	Peptide_methionine_sulfoxide_reductase_msrA/msrB_1	0.504792	0.449367	0.00632911	0.544304	0.287145	1	0	0	noMatch	Annot	0.89	HiConf-like
GL50803_8917	Mu_adaptin	2JKR	M	0.8664	2.31	0.325	0.9286	0.59	1.02249	0.79	0.09	5.7	3.6	434	435	Rattus_norvegicus	AP-2_COMPLEX_SUBUNIT_MU-1	0.997701	0.375576	0.0207373	0.603687	0.293761	2	2	2	exactMatch	Annot	0.976	HiConf
GL50803_24451	hypothetical_protein	1II4	A	0.9148	1.01	0.15	0.9568	0.58	0.932639	0.79	0.09	3.5	2.4	139	155	Homo_sapiens	HEPARIN-BINDING_GROWTH_FACTOR_2	0.896774	0.374101	0.107914	0.517986	0.208053	1	1	1	exactMatch	Hyp	0.926	HiConf
GL50803_9909	Pyruvate_phosphate_dikinase	2X0S	A	0.9483	2.11	0.521	0.9876	0.58	0.45	0.79	0.09	7.3	4.2	884	913	Trypanosoma_brucei	PYRUVATE_PHOSPHATE_DIKINASE	0.968237	0.373303	0.0158371	0.61086	0.299518	3	3	3	exactMatch	Annot	0.882	HiConf
GL50803_9196	Kinase_NEK	2W5B	A	0.8915	0.96	0.289	0.9091	0.57	1.1952	0.79	0.09	5	3.2	297	279	Homo_sapiens	SERINE/THREONINE-PROTEIN_KINASE_NEK2	1.06452	0.545455	0.013468	0.441077	0.281885	1	1	1	exactMatch	Annot	0.992	HiConf
GL50803_114246	GTP-binding_protein_putative	1NI3	A	0.8263	2.23	0.465	0.8892	0.56	1.11738	0.79	0.09	5.6	3.6	406	392	Schizosaccharomyces_pombe	YchF_GTP-binding_protein	1.03571	0.527094	0	0.472906	0.289944	2	2	2	exactMatch	Annot	0.978	HiConf
GL50803_15820	Rab_geranylgeranyltransferase	3DRA	A	0.8518	1.78	0.168	0.9058	0.56	0.801963	0.79	0.09	5.2	3.3	329	306	Candida_albicans	Protein_farnesyltransferase/geranylgeranyltransferase_type-1_subunit_alpha	1.07516	0.866261	0	0.133739	0.466348	1	1	1	exactMatch	Annot	0.948	HiConf
GL50803_7110	Ubiquitin	2W9N	A	0.897	0.81	0.831	0.939	0.56	0.403614	0.79	0.09	2.5	1.9	82	152	Homo_sapiens	UBIQUITIN	0.539474	0.707317	0	0.292683	0.355406	1	1	1	exactMatch	Annot	0.918	HiConf
GL50803_9478	Alpha_mitochondrial_protein_peptidase_like_protein	3HDI	A	0.9045	2.02	0.159	0.9457	0.56	1.46555	0.79	0.09	5.7	3.6	405	421	Bacillus_halodurans	Processing_protease	0.961995	0.646914	0.0197531	0.333333	0.31358	1	2	1	exactMatch	Annot	0.956	HiConf
GL50803_10829	Glucosamine-6-phosphate_deaminase	2WU1	A	0.916	1.41	0.359	0.9544	0.55	0.173269	0.79	0.09	4.8	3.1	263	266	Escherichia_coli	GLUCOSAMINE-6-PHOSPHATE_DEAMINASE	0.988722	0.513308	0.0114068	0.475285	0.279444	1	1	1	exactMatch	Annot	0.958	HiConf
GL50803_10661	Ubiquitin-conjugating_enzyme_E1	3CMM	C	0.8814	1.8	0.32	0.902	0.54	0.366966	0.79	0.09	7.8	4.4	1092	1015	Saccharomyces_cerevisiae	Ubiquitin-activating_enzyme_E1_1	1.07586	0.372711	0.0467033	0.580586	0.269111	3	0	0	noMatch	Annot	0.91	HiConf-like
GL50803_112304	Elongation_factor_1-alpha	3AGJ	A	0.9625	0.95	0.523	0.9774	0.54	0.165798	0.79	0.09	5.9	3.7	442	447	Aeropyrum_pernix	Elongation_factor_1-alpha	0.988814	0.384615	0.0135747	0.60181	0.297452	3	0	0	noMatch	Annot	0.322	LowerConf
GL50803_16069	Phosphoacetylglucosamine_mutase	1WQA	A	0.8627	1.38	0.316	0.8865	0.54	0.706954	0.79	0.09	6.2	3.8	511	455	Pyrococcus_horikoshii	phospho-sugar_mutase	1.12308	0.457926	0.0313112	0.510763	0.26289	4	4	4	exactMatch	Annot	0.982	HiConf
GL50803_20195	5-methylthioadenosine_nucleosidase_S-adenosylhomocysteine_nucleosidase	3NM4	A	0.8566	0.57	0.231	0.8642	0.54	0.834491	0.79	0.09	4.8	3.1	265	230	Helicobacter_pylori	MTA/SAH_nucleosidase	1.15217	0.562264	0.0188679	0.418868	0.281615	1	1	1	exactMatch	Annot	0.982	HiConf
GL50803_112312	Elongation_factor_1-alpha	3AGJ	A	0.9543	1.2	0.525	0.9774	0.53	0.159234	0.78	0.09	5.9	3.7	442	447	Aeropyrum_pernix	Elongation_factor_1-alpha	0.988814	0.384615	0.0135747	0.60181	0.297452	3	0	0	noMatch	Annot	0.488	LowerConf
GL50803_17224	Alpha-SNAP_putative	1QQE	A	0.8751	1.41	0.21	0.9094	0.53	1.26418	0.78	0.09	5.1	3.3	298	292	Saccharomyces_cerevisiae	VESICULAR_TRANSPORT_PROTEIN_SEC17	1.02055	0.90604	0	0.0939597	0.498199	1	1	1	exactMatch	Annot	0.976	HiConf
GL50803_2082	Kinase_NEK	2W5B	A	0.9065	0.98	0.26	0.9266	0.53	2.28997	0.78	0.09	5	3.2	286	279	Homo_sapiens	SERINE/THREONINE-PROTEIN_KINASE_NEK2	1.02509	0.520979	0.020979	0.458042	0.272331	1	1	1	exactMatch	Annot	0.906	HiConf
GL50803_29436	DNA-directed_RNA_polymerase_subunit_B	3H0G	B	0.8858	1.89	0.232	0.9077	0.53	0.278065	0.78	0.09	8.2	4.4	1235	1210	Schizosaccharomyces_pombe	DNA-directed_RNA_polymerase_II_subunit_RPB2	1.02066	0.161943	0.0574899	0.780567	0.390821	5	7	4	exactMatch	Annot	0.908	HiConf
GL50803_2980	20S_proteasome_alpha_subunit_5	3GPJ	O	0.8963	1.87	0.295	0.9673	0.53	2.74192	0.78	0.09	4.7	3.1	245	250	Saccharomyces_cerevisiae	Proteasome_component_Y7	0.98	0.563265	0.0244898	0.412245	0.277921	2	0	0	noMatch	Annot	0.822	HiConf-like
GL50803_3042	Hybrid_cluster_protein_lateral_transfer_candidate	1OA0	A	0.8973	1.21	0.36	0.9137	0.53	1.42748	0.78	0.09	6.4	3.9	568	544	Desulfovibrio_desulfuricans	PRISMANE_PROTEIN	1.04412	0.480634	0.00176056	0.517606	0.287745	1	1	1	exactMatch	Annot	0.956	HiConf
GL50803_3180	Dolichol-phosphate_mannosyltransferase_putative	3CKQ	A	0.8394	1.64	0.147	0.8893	0.53	0.417737	0.78	0.09	4.7	3.1	253	329	Mycobacterium_avium	Putative_uncharacterized_protein	0.768997	0.501976	0.0750988	0.422925	0.227104	1	1	1	exactMatch	Annot	0.78	HiConf
GL50803_12215	S-adenosylmethionine-dependent_methyltransferase_putative	1XTP	A	0.8132	1.6	0.273	0.8598	0.52	1.19496	0.78	0.09	4.8	3.2	264	254	Leishmania_major	LMAJ004091AAA	1.03937	0.522727	0.0227273	0.454545	0.271144	1	1	1	exactMatch	Annot	0.972	HiConf
GL50803_13667	Notchless	2YMU	A	0.9569	1.31	0.245	0.9805	0.52	1.68086	0.78	0.09	6.2	3.8	512	577	Nostoc_punctiforme	WD-40_REPEAT_PROTEIN	0.887348	0.328125	0.0527344	0.619141	0.283239	2	1	1	exactMatch	Annot	0.802	HiConf
GL50803_1695	Rab11	2F9M	A	0.8167	1.17	0.516	0.8426	0.52	0.878417	0.78	0.09	4.4	2.9	216	199	Homo_sapiens	RAB11B,_member_RAS_oncogene_family	1.08543	0.703704	0.0138889	0.282407	0.347716	1	1	1	exactMatch	Annot	0.97	HiConf
GL50803_8518	DNA-directed_RNA_polymerase_I_13.1_kDa_polypeptide	2B63	I	0.777	2.73	0.233	0.9903	0.52	1.05325	0.78	0.09	3	2.2	103	122	Saccharomyces_cerevisiae	DNA-directed_RNA_polymerase_II_subunit_9	0.844262	0.330097	0.0291262	0.640777	0.305838	1	2	1	exactMatch	Annot	0.948	HiConf
GL50803_137619	RNA_polymerase_III_subunit_C11	2B63	I	0.7449	2.88	0.24	0.9714	0.51	1.31755	0.78	0.1	3.1	2.2	105	122	Saccharomyces_cerevisiae	DNA-directed_RNA_polymerase_II_subunit_9	0.860656	0.32381	0.0190476	0.657143	0.319154	1	2	1	exactMatch	Annot	0.938	HiConf
GL50803_3349	hypothetical_protein	3TQ6	A	0.8981	1.48	0.2	0.9563	0.51	1.55331	0.78	0.1	4.1	2.8	183	214	Homo_sapiens	Transcription_factor_A,_mitochondrial	0.85514	0.786885	0	0.213115	0.406985	1	2	1	exactMatch	Hyp	0.924	HiConf
GL50803_6259	GA_binding_protein_beta-1_chain	2F8Y	A	0.9065	1.35	0.201	0.95	0.51	0.443504	0.78	0.1	4.5	3	220	223	Homo_sapiens	Notch_homolog_1,_translocation-associated_(Drosophila)	0.986547	0.8	0	0.2	0.416333	1	1	0	noMatch	Annot	0.892	HiConf-like
GL50803_6288	Ubiquitin-activating_enzyme_E1_1	3KYC	B	0.8961	1.4	0.255	0.9181	0.51	1.62276	0.78	0.1	6.3	3.9	537	660	Homo_sapiens	SUMO-activating_enzyme_subunit_2	0.813636	0.482309	0.0465549	0.471136	0.24842	1	3	1	exactMatch	Annot	0.926	HiConf
GL50803_5857	Pantothenate_kinase_4	2I7P	B	0.9014	1.54	0.257	0.9415	0.51	1.49001	0.78	0.1	5.5	3.5	359	362	Homo_sapiens	Pantothenate_kinase_3	0.991713	0.526462	0.0111421	0.462396	0.280859	1	0	0	noMatch	Annot	0.91	HiConf-like
GL50803_10856	Alpha-snap	1QQE	A	0.8863	1.25	0.167	0.915	0.5	0.507425	0.78	0.1	5.1	3.3	294	292	Saccharomyces_cerevisiae	VESICULAR_TRANSPORT_PROTEIN_SEC17	1.00685	0.904762	0	0.0952381	0.497157	1	1	1	exactMatch	Annot	0.926	HiConf
GL50803_23808	hypothetical_protein	3VVN	A	0.8896	1.53	0.178	0.9317	0.5	1.87244	0.78	0.1	4.4	2.9	205	461	Pyrococcus_furiosus_DSM_3638	Putative_uncharacterized_protein	0.444685	0.858537	0	0.141463	0.460306	0	1	0	noMatch	Hyp	0.834	HiConf-like
GL50803_88814	Protein_kinase	1N11	A	0.8895	2.13	0.259	0.9809	0.5	2.02996	0.78	0.1	4.4	2.9	209	437	Homo_sapiens	Ankyrin	0.478261	0.803828	0.00956938	0.186603	0.416964	1	4	1	exactMatch	Annot	0.958	HiConf
GL50803_91252	Nitric_oxide_synthase_inducible	1TLL	A	0.915	2.05	0.163	0.9503	0.5	0.621521	0.78	0.1	6.6	4	604	688	Rattus_norvegicus	Nitric-oxide_synthase,_brain	0.877907	0.458609	0.0198675	0.521523	0.273286	2	3	2	exactMatch	Annot	0.832	HiConf
GL50803_13874	hypothetical_protein	4KRC	B	0.8272	1.89	0.127	0.9162	0.49	1.3292	0.78	0.1	4	2.7	167	207	Saccharomyces_cerevisiae_S288c	PHO85_cyclin-10	0.806763	0.766467	0	0.233533	0.392859	1	1	1	exactMatch	Hyp	0.862	HiConf
GL50803_18713	U6_snRNA-associated_Sm-like_protein_LSm2_putative	4C8Q	B	0.7425	1.83	0.312	0.8692	0.49	1.04882	0.78	0.1	3.1	2.2	107	105	Saccharomyces_cerevisiae	U6_SNRNA-ASSOCIATED_SM-LIKE_PROTEIN_LSM2	1.01905	0.504673	0.00934579	0.485981	0.280737	1	1	1	exactMatch	Annot	0.872	HiConf
GL50803_5249	Biglycan_precursor	4FMZ	A	0.8857	2.01	0.178	0.9517	0.49	1.30904	0.78	0.1	5.1	3.3	290	347	Listeria_monocytogenes	Internalin	0.835735	0.634483	0.00689655	0.358621	0.314556	1	3	1	exactMatch	Annot	0.926	HiConf
GL50803_10231	TCP-1_chaperonin_subunit_zeta	3P9D	F	0.9262	1.02	0.497	0.9392	0.48	0.491797	0.78	0.1	6.5	3.9	559	546	Saccharomyces_cerevisiae	T-complex_protein_1_subunit_zeta	1.02381	0.515206	0.0125224	0.472272	0.278659	1	0	0	noMatch	Annot	0.878	HiConf-like
GL50803_13890	Phosphatidyl_synthase	3KC2	A	0.8717	1.42	0.283	0.9029	0.48	1.26239	0.78	0.1	5.4	3.5	340	352	Saccharomyces_cerevisiae	Uncharacterized_protein_YKR070W	0.965909	0.388235	0.0470588	0.564706	0.263154	2	2	2	exactMatch	Annot	0.97	HiConf
GL50803_17604	hypothetical_protein	1N11	A	0.8793	1.87	0.219	0.9598	0.47	1.67025	0.78	0.1	4.6	3	224	437	Homo_sapiens	Ankyrin	0.512586	0.794643	0	0.205357	0.41249	1	4	1	exactMatch	Hyp	0.924	HiConf
GL50803_32958	Protein_kinase	1N11	A	0.921	2.02	0.235	0.9876	0.47	1.03295	0.78	0.1	5.3	3.4	322	437	Homo_sapiens	Ankyrin	0.736842	0.813665	0	0.186335	0.426285	1	4	1	exactMatch	Annot	0.826	HiConf
GL50803_5744	Sec61-alpha	2WWB	A	0.9335	1.33	0.405	0.9571	0.47	1.30192	0.78	0.1	6.2	3.8	490	476	Canis_lupus	PROTEIN_TRANSPORT_PROTEIN_SEC61_SUBUNIT_ALPHA_ISOFORM_1	1.02941	0.64898	0	0.35102	0.324851	2	2	2	exactMatch	Annot	0.79	HiConf
GL50803_6616	RNA_helicase_putative	3KX2	B	0.8879	1.78	0.23	0.9129	0.47	0.712814	0.78	0.1	7.3	4.2	792	767	Saccharomyces_cerevisiae	Pre-mRNA-splicing_factor_ATP-dependent_RNA_helicase_PRP43	1.03259	0.458333	0.0126263	0.52904	0.279982	2	0	0	noMatch	Annot	0.858	HiConf-like
GL50803_14373	Dynamin	3SNH	A	0.8656	1.5	0.339	0.8825	0.46	0.69038	0.77	0.1	7.1	4.2	732	743	Homo_sapiens	Dynamin-1	0.985195	0.35929	0.00273224	0.637978	0.318417	3	4	3	exactMatch	Annot	0.978	HiConf
GL50803_15144	RNA_polymerase_II_subunit_Rpb8	1A1D	A	0.7949	2.24	0.254	0.9467	0.46	0.621817	0.78	0.1	3.8	2.6	150	146	Saccharomyces_cerevisiae	RNA_POLYMERASE	1.0274	0.466667	0.1	0.433333	0.202759	1	1	1	exactMatch	Annot	0.968	HiConf
GL50803_16521	Alpha-snap	1QQE	A	0.8912	1.41	0.17	0.9281	0.46	1.15073	0.78	0.1	5.2	3.3	292	292	Saccharomyces_cerevisiae	VESICULAR_TRANSPORT_PROTEIN_SEC17	1	0.931507	0	0.0684932	0.519164	1	1	1	exactMatch	Annot	0.914	HiConf
GL50803_2597	SnRNP_Sm-like_protein_putative	3CW1	E	0.7497	1.51	0.216	0.8706	0.46	0.217108	0.77	0.1	2.8	2	85	92	Homo_sapiens	Small_nuclear_ribonucleoprotein_E	0.923913	0.317647	0.0705882	0.611765	0.270929	1	1	1	exactMatch	Annot	0.864	HiConf
GL50803_29487	Protein_disulfide_isomerase_PDI1	3IDV	A	0.8685	1.8	0.236	0.9402	0.46	2.02158	0.77	0.1	4.7	3.1	234	241	Homo_sapiens	Protein_disulfide-isomerase_A4	0.970954	0.57265	0.0683761	0.358974	0.253113	1	1	1	exactMatch	Annot	0.976	HiConf
GL50803_9480	hypothetical_protein	4G91	C	0.8246	1.14	0.185	0.9	0.46	1.00316	0.77	0.1	2.9	2.1	90	119	Aspergillus_nidulans_FGSC_A4	HapE	0.756303	0.8	0	0.2	0.416333	1	1	1	exactMatch	Hyp	0.802	HiConf
GL50803_95064	tRNA-ribosyltransferase_putative	1Q2R	A	0.8968	1.21	0.4	0.9204	0.46	0.381188	0.78	0.1	5.8	3.6	402	386	Zymomonas_mobilis	Queuine_tRNA-ribosyltransferase	1.04145	0.412935	0.0174129	0.569652	0.284595	1	1	1	exactMatch	Annot	0.972	HiConf
GL50803_27910	hypothetical_protein	1YT8	A	0.8199	1.41	0.172	0.896	0.45	1.07717	0.77	0.1	3.5	2.4	125	539	Pseudomonas_aeruginosa	thiosulfate_sulfurtransferase	0.231911	0.472	0.08	0.448	0.219721	0	1	0	noMatch	Hyp	0.648	HiConf-like
GL50803_9704	Transketolase	2R8O	B	0.9013	1.02	0.392	0.911	0.45	0.374881	0.77	0.1	7.1	4.2	719	669	Escherichia_coli	Transketolase_1	1.07474	0.428373	0.0180807	0.553547	0.280099	2	0	0	noMatch	Annot	0.918	HiConf-like
GL50803_15598	Vacuolar_ATP_synthase_16_kDa_proteolipid_subunit	2CYD	A	0.8566	0.67	0.192	0.8715	0.44	1.40351	0.77	0.1	4.2	2.8	179	156	Enterococcus_hirae	V-type_sodium_ATP_synthase_subunit_K	1.14744	0.793296	0	0.206704	0.411529	1	1	1	exactMatch	Annot	0.94	HiConf
GL50803_4652	Ribosomal_protein_S16	2XZM	I	0.8498	1.22	0.493	0.8861	0.44	0.668898	0.77	0.1	4	2.7	158	145	Tetrahymena_thermophila	RPS16E,_40S_RIBOSOMAL_PROTEIN_RPS16E|RIBOSOMAL_PROTEIN_S10_CONTAINING_PROTEIN	1.08966	0.594937	0	0.405063	0.303885	1	0	0	noMatch	Annot	0.966	HiConf-like
GL50803_9087	hypothetical_protein	2JYN	A	0.8182	0.93	0.366	0.8452	0.44	0.402621	0.77	0.1	4.1	2.8	168	146	Saccharomyces_cerevisiae	UPF0368_protein_YPL225W	1.15068	0.696429	0	0.303571	0.349167	1	1	1	exactMatch	Hyp	0.926	HiConf
GL50803_11713	Prefoldin_subunit_2	2ZQM	A	0.971	1.14	0.241	1	0.43	1.15892	0.77	0.1	3.3	2.3	108	117	Thermococcus_sp._jcm_11816	Prefoldin_beta_subunit_1	0.923077	0.851852	0	0.148148	0.455119	1	1	1	exactMatch	Annot	0.916	HiConf
GL50803_6744	Centrin	3FWB	A	0.93	0.73	0.523	0.9503	0.43	1.62087	0.77	0.1	4	2.7	161	NA	Saccharomyces_cerevisiae|Saccharomyces_cerevisiae|Saccharomyces_cerevisiae	Cell_division_control_protein_31|Nuclear_mRNA_export_protein_SAC3|Protein_SUS1	NA	0.695652	0	0.304348	0.348731	2	1	1	exactMatch	Annot	NA
GL50803_7203	Guanylate_kinase	1EX7	A	0.8546	1.39	0.449	0.9024	0.42	0.133866	0.77	0.1	4.5	3	205	186	Saccharomyces_cerevisiae	GUANYLATE_KINASE	1.10215	0.526829	0.0487805	0.42439	0.251697	1	1	1	exactMatch	Annot	0.98	HiConf
GL50803_10822	WD-40_repeat_protein_family	4AV8	A	0.8934	1.12	0.24	0.9152	0.41	1.1701	0.77	0.1	5.6	3.5	342	339	Kluyveromyces_lactis	SVP1-LIKE_PROTEIN_2	1.00885	0.263158	0.0526316	0.684211	0.321584	0	0	0	noMatch	Annot	0.96	HiConf-like
GL50803_11495	Rab_GDI	1D5T	A	0.9104	0.78	0.406	0.9193	0.41	1.02704	0.77	0.1	6.3	3.8	471	433	Bos_taurus	GUANINE_NUCLEOTIDE_DISSOCIATION_INHIBITOR	1.08776	0.407643	0.029724	0.562633	0.274116	1	1	1	exactMatch	Annot	0.976	HiConf
GL50803_137698	Sec13	4L9O	A	0.8645	2.16	0.205	0.9456	0.41	1.72084	0.77	0.1	5.3	3.4	294	349	Komagataella_phaffii	Protein_transport_protein_SEC13,_COPII_coat_assembly_protein_SEC16_fusion_protein	0.842407	0.527211	0.0272109	0.445578	0.268233	1	1	1	exactMatch	Annot	0.932	HiConf
GL50803_14392	Metallo-beta-lactamase_superfamily_protein	2Q0J	A	0.9306	0.92	0.189	0.9489	0.41	0.984345	0.77	0.1	5.4	3.4	313	321	Pseudomonas_aeruginosa	Quinolone_signal_response_protein	0.975078	0.466454	0.0926518	0.440895	0.208828	1	1	1	exactMatch	Annot	0.944	HiConf
GL50803_102841	hypothetical_protein	3SO8	A	0.8262	1.55	0.208	0.9	0.4	0.815166	0.77	0.1	4.1	2.7	160	162	Homo_sapiens	Ankyrin_repeat_family_A_protein_2	0.987654	0.88125	0.0125	0.10625	0.476819	1	2	1	exactMatch	Hyp	0.984	HiConf
GL50803_13603	hypothetical_protein	4DL0	J	0.8604	2.04	0.196	0.9614	0.4	0.403515	0.77	0.1	4.6	3	207	233	Saccharomyces_cerevisiae_S288c	V-type_proton_ATPase_subunit_E	0.888412	0.772947	0.0193237	0.207729	0.392198	1	0	0	noMatch	Hyp	0.33	LowerConf
GL50803_13787	hypothetical_protein	2X7B	A	0.8277	0.79	0.258	0.847	0.4	1.12802	0.77	0.1	4.4	2.9	183	168	Sulfolobus_solfataricus_P2	N-ACETYLTRANSFERASE_SSO0209	1.08929	0.52459	0.0437158	0.431694	0.255081	1	1	1	exactMatch	Hyp	0.994	HiConf
GL50803_14544	hypothetical_protein	3N0U	A	0.9118	1.03	0.162	0.9381	0.4	1.11083	0.77	0.1	4.6	3	210	219	Thermotoga_maritima	Probable_N-glycosylase/DNA_lyase	0.958904	0.885714	0	0.114286	0.481777	0	0	0	noMatch	Hyp	0.85	HiConf-like
GL50803_91127	hypothetical_protein	1ZZM	A	0.8306	1.71	0.209	0.8873	0.4	0.695511	0.77	0.1	5.2	3.3	275	259	Escherichia_coli	putative_deoxyribonuclease_yjjV	1.06178	0.658182	0.0218182	0.32	0.318391	1	1	1	exactMatch	Hyp	0.992	HiConf
GL50803_9719	NADH_oxidase	3HF3	A	0.7644	1.06	0.183	0.7786	0.4	0.769275	0.77	0.1	6.1	3.8	429	349	Thermus_scotoductus	Chromate_reductase	1.22923	0.5338	0.025641	0.440559	0.270517	1	1	1	exactMatch	Annot	0.962	HiConf
GL50803_13832	D-tyrosyl-tRNA_deacylase	2OKV	B	0.8229	0.58	0.433	0.8333	0.39	0.936619	0.77	0.1	4.3	2.9	180	209	Homo_sapiens	Probable_D-tyrosyl-tRNA(Tyr)_deacylase_1	0.861244	0.488889	0.0277778	0.483333	0.264633	1	0	0	noMatch	Annot	0.914	HiConf-like
GL50803_15267	GPI-anchor_transamidase_putative	4AW9	A	0.9195	1.19	0.16	0.948	0.39	0.470302	0.77	0.1	5	3.2	250	284	Homo_sapiens	LEGUMAIN	0.880282	0.484	0.024	0.492	0.26792	1	1	1	exactMatch	Annot	0.954	HiConf
GL50803_28232	hypothetical_protein	2D3K	A	0.8522	1.43	0.286	0.918	0.39	0.924978	0.76	0.1	3.6	2.5	122	121	Pyrococcus_horikoshii_OT3	Peptidyl-tRNA_hydrolase	1.00826	0.639344	0.0163934	0.344262	0.311619	1	1	1	exactMatch	Hyp	0.978	HiConf
GL50803_7999	Ribosomal_protein_S3	4V6I	B	0.8269	2.06	0.38	0.9217	0.39	1.05405	0.76	0.1	4.7	3.1	217	NA	Saccharomyces_cerevisiae|Saccharomyces_cerevisiae|Saccharomyces_cerevisiae	40S_ribosomal_protein_RACK1_(RACK1)|18S_rRNA|25S_rRNA|40S_ribosomal_protein_S24|40S_ribosomal_protein_rpS0_(S2p)|40S_ribosomal_protein_rpS11_(S17p)|40S_ribosomal_protein_rpS13_(S15p)|40S_ribosomal_protein_rpS14_(S11p)|40S_ribosomal_protein_rpS15_(S19p)|40S_ribosomal_protein_rpS16_(S9p)|40S_ribosomal_protein_rpS17_(S17e)|40S_ribosomal_protein_rpS18_(S13p)|40S_ribosomal_protein_rpS19_(S19e)|40S_rib…	NA	0.571429	0.0184332	0.410138	0.284386	1	0	0	noMatch	Annot	NA
GL50803_4964	Mevalonate_kinase	2HFU	A	0.9144	1.19	0.193	0.9413	0.39	1.5009	0.77	0.1	5.6	3.5	341	332	Leishmania_major	Mevalonate_kinase,_putative	1.02711	0.639296	0.0469208	0.313783	0.296671	2	2	2	exactMatch	Annot	0.932	HiConf
GL50803_6942	Sir2_family_protein	4C0O	A	0.9526	1.87	0.101	0.9924	0.38	0.335	0.76	0.1	7.1	4.1	656	923	Homo_sapiens	TRANSPORTIN-3	0.710726	0.495427	0.0503049	0.454268	0.245972	0	1	0	noMatch	Annot	0.474	LowerConf
GL50803_7953	Arsenical_pump-driving_ATPase	2WOO	A	0.8445	0.85	0.446	0.8559	0.38	0.579503	0.76	0.1	5.7	3.6	354	329	Schizosaccharomyces_pombe	ATPASE_GET3	1.07599	0.576271	0.039548	0.384181	0.27195	1	1	1	exactMatch	Annot	0.992	HiConf
GL50803_11540	Hexose_transporter	4GBY	A	0.7905	2.76	0.196	0.875	0.37	1.32258	0.76	0.1	6.5	3.9	512	491	Escherichia_coli	D-xylose-proton_symporter	1.04277	0.71875	0.00585938	0.275391	0.35996	1	1	1	exactMatch	Annot	0.93	HiConf
GL50803_23325	hypothetical_protein	1H98	A	0.7367	2.44	0.176	0.9028	0.37	0.416912	0.76	0.1	2.6	1.9	72	78	Thermus_aquaticus	FERREDOXIN	0.923077	0.388889	0.0555556	0.555556	0.254588	1	1	0	noMatch	Hyp	0.778	HiConf-like
GL50803_4946	Peptide_methionine_sulfoxide_reductase_msrA	3PIL	A	0.8037	1.54	0.369	0.8502	0.37	0.276449	0.76	0.1	4.7	3.1	207	184	Saccharomyces_cerevisiae	Peptide_methionine_sulfoxide_reductase	1.125	0.497585	0.00483092	0.497585	0.284491	1	1	1	exactMatch	Annot	0.976	HiConf
GL50803_13876	WD-repeat_protein_5	2H9L	A	0.8587	1.78	0.225	0.9141	0.36	1.16713	0.76	0.1	5.6	3.5	326	329	Homo_sapiens	WD-repeat_protein_5	0.990881	0.358896	0.0337423	0.607362	0.287663	1	1	1	exactMatch	Annot	0.982	HiConf
GL50803_21592	hypothetical_protein	3KH1	A	0.7591	2.79	0.207	0.8905	0.36	1.2866	0.76	0.1	4.7	3.1	210	200	Magnetospirillum_magnetotacticum_MS-1	Predicted_metal-dependent_phosphohydrolase	1.05	0.8	0	0.2	0.416333	1	1	1	exactMatch	Hyp	0.874	HiConf
GL50803_29304	Cathepsin_B_precursor	2PBH	A	0.8915	1.92	0.242	0.9564	0.36	0.770179	0.76	0.1	5.4	3.4	298	317	Homo_sapiens	PROCATHEPSIN_B	0.940063	0.375839	0.0369128	0.587248	0.277619	1	2	1	exactMatch	Annot	0.946	HiConf
GL50803_94582	Ornithine_decarboxylase	2OO0	A	0.8689	1.14	0.345	0.8862	0.36	1.38692	0.76	0.1	6.3	3.8	448	471	Homo_sapiens	Ornithine_decarboxylase	0.951168	0.415179	0.03125	0.553571	0.270608	2	2	2	exactMatch	Annot	0.946	HiConf
GL50803_17422	RNA_polymerase_I_subunit_A43	4C3H	G	0.8815	2.16	0.114	0.9563	0.35	1.03647	0.76	0.1	4.9	3.2	229	326	Saccharomyces_cerevisiae	DNA-DIRECTED_RNA_POLYMERASE_I_SUBUNIT_RPA43	0.702454	0.401747	0.19214	0.406114	0.122297	0	1	0	noMatch	Annot	0.182	LowerConf
GL50803_106496	hypothetical_protein	1N11	A	0.8607	2.06	0.236	0.9617	0.34	2.14827	0.76	0.1	4.7	3.1	209	437	Homo_sapiens	Ankyrin	0.478261	0.808612	0.00956938	0.181818	0.420518	1	4	1	exactMatch	Hyp	0.838	HiConf
GL50803_14519	Cysteine_desulfurase	4EB5	A	0.8599	0.95	0.389	0.873	0.34	0.415471	0.76	0.1	6.2	3.8	433	382	Archaeoglobus_fulgidus	Probable_cysteine_desulfurase_2	1.13351	0.473441	0.0138568	0.512702	0.27737	1	1	1	exactMatch	Annot	0.98	HiConf
GL50803_17448	DNA-directed_RNA_polymerase_RPB2	3H0G	B	0.8574	1.92	0.376	0.8786	0.34	0.216518	0.76	0.1	8.7	4.5	1293	1210	Schizosaccharomyces_pombe	DNA-directed_RNA_polymerase_II_subunit_RPB2	1.0686	0.16396	0.0533643	0.782676	0.393051	7	7	7	exactMatch	Annot	0.96	HiConf
GL50803_9477	hypothetical_protein	2Q9Q	B	0.8535	1.5	0.175	0.8957	0.34	1.0227	0.76	0.1	4.8	3.1	211	223	Homo_sapiens	GINS_complex_subunit_4	0.946188	0.696682	0.0473934	0.255924	0.331494	0	2	0	noMatch	Hyp	0.922	HiConf-like
GL50803_11120	hypothetical_protein	2ZWA	B	0.8295	2.42	0.119	0.9219	0.33	1.15584	0.76	0.1	5.6	3.5	320	695	Saccharomyces_cerevisiae	Leucine_carboxyl_methyltransferase_2	0.460432	0.475	0.08125	0.44375	0.218869	1	0	0	noMatch	Hyp	0.558	HiConf-like
GL50803_114590	hypothetical_protein	1N11	A	0.8454	1.9	0.207	0.9324	0.33	1.44768	0.76	0.1	4.7	3.1	207	437	Homo_sapiens	Ankyrin	0.473684	0.864734	0	0.135266	0.46515	1	4	1	exactMatch	Hyp	0.924	HiConf
GL50803_7368	ATPases_of_the_PP-loop_superfamily	3VRH	A	0.8575	1.57	0.196	0.897	0.33	1.48921	0.76	0.1	5.5	3.5	301	310	Pyrococcus_horikoshii	Putative_uncharacterized_protein_PH0300	0.970968	0.478405	0	0.521595	0.289482	1	1	1	exactMatch	Annot	0.966	HiConf
GL50803_14223	Kinase_NEK	2W5B	A	0.8541	1.14	0.245	0.8775	0.32	1.2646	0.76	0.1	5.5	3.5	302	279	Homo_sapiens	SERINE/THREONINE-PROTEIN_KINASE_NEK2	1.08244	0.556291	0.0231788	0.42053	0.277046	1	1	1	exactMatch	Annot	0.992	HiConf
GL50803_17587	CTP_synthase	3NVA	A	0.8413	1.41	0.458	0.8597	0.32	0.625204	0.76	0.1	7.1	4.1	620	535	Sulfolobus_solfataricus	CTP_synthase	1.15888	0.327419	0.0177419	0.654839	0.31859	2	2	2	exactMatch	Annot	0.98	HiConf
GL50803_112519	hypothetical_protein	1N11	A	0.8792	2.27	0.163	0.9837	0.31	2.1192	0.75	0.1	4.5	3	184	437	Homo_sapiens	Ankyrin	0.421053	0.847826	0.00543478	0.146739	0.451131	0	4	0	noMatch	Hyp	0.734	HiConf-like
GL50803_17411	TCP-1_chaperonin_subunit_gamma	3P9D	E	0.8836	1.86	0.28	0.9149	0.31	0.875342	0.75	0.1	6.9	4.1	564	562	Saccharomyces_cerevisiae	T-complex_protein_1_subunit_epsilon	1.00356	0.491135	0.0177305	0.491135	0.27332	1	0	0	noMatch	Annot	0.372	LowerConf
GL50803_31918	hypothetical_protein	2B0O	F	0.7805	2.16	0.223	0.9307	0.31	1.83121	0.75	0.1	3.4	2.4	101	301	Homo_sapiens	UPLC1	0.335548	0.891089	0	0.108911	0.486091	0	0	0	noMatch	Hyp	0.802	HiConf-like
GL50803_112870	hypothetical_protein	2ZDI	C	0.8867	1.83	0.183	0.9917	0.3	0.846229	0.75	0.1	3.7	2.6	121	151	Pyrococcus_horikoshii	Prefoldin_subunit_alpha	0.801325	0.834711	0	0.165289	0.442001	1	1	0	noMatch	Hyp	0.708	HiConf-like
GL50803_13000	Vacuolar_ATP_synthase_subunit_d	1R5Z	A	0.8707	1.39	0.145	0.9031	0.3	1.28879	0.75	0.1	5.9	3.7	351	323	Thermus_thermophilus	V-type_ATP_synthase_subunit_C	1.08669	0.846154	0.011396	0.14245	0.448924	1	1	1	exactMatch	Annot	0.96	HiConf
GL50803_13864	Heat_shock_protein_HSP_90-alpha	3HJC	A	0.8588	1.32	0.516	0.8858	0.3	0.868046	0.75	0.1	5.7	3.6	324	444	Leishmania_major	Heat_shock_protein_83-1	0.72973	0.62963	0	0.37037	0.316445	1	1	1	exactMatch	Annot	0.952	HiConf
GL50803_7579	Kinase_NEK-frag	2W5B	A	0.8684	1.16	0.246	0.8933	0.3	0.92205	0.75	0.1	5.6	3.5	300	279	Homo_sapiens	SERINE/THREONINE-PROTEIN_KINASE_NEK2	1.07527	0.503333	0.02	0.476667	0.271682	1	1	1	exactMatch	Annot	0.986	HiConf
GL50803_90710	hypothetical_protein	1U5T	A	0.8371	1.34	0.167	0.8787	0.3	0.898301	0.75	0.1	5.1	3.3	239	233	Saccharomyces_cerevisiae	appears_to_be_functionally_related_to_SNF7;_Snf8p	1.02575	0.74477	0.0334728	0.221757	0.368541	1	1	1	exactMatch	Hyp	0.956	HiConf
GL50803_9073	Dual-specificity_protein_phosphatase	1WRM	A	0.849	0.94	0.296	0.8786	0.3	0.664921	0.75	0.1	4.4	2.9	173	165	Homo_sapiens	dual_specificity_phosphatase_22	1.04848	0.612717	0	0.387283	0.309901	1	1	1	exactMatch	Annot	0.972	HiConf
GL50803_95789	Deoxyribonuclease_TatD_family	2XIO	A	0.8339	1.19	0.34	0.8559	0.3	0.932502	0.75	0.1	5.8	3.6	340	301	Homo_sapiens	PUTATIVE_DEOXYRIBONUCLEASE_TATDN1	1.12957	0.502941	0.0411765	0.455882	0.254107	1	1	1	exactMatch	Annot	0.998	HiConf
GL50803_11178	Kinase_CAMK_CAMK1	2BDW	A	0.8927	0.9	0.296	0.9075	0.3	1.06353	0.75	0.1	5.8	3.6	335	362	Caenorhabditis_elegans	Hypothetical_protein_K11E8.1d	0.925414	0.531343	0.0208955	0.447761	0.273787	1	1	1	exactMatch	Annot	0.898	HiConf
GL50803_22802	Shwachman-Bodian-Diamond_syndrome_protein-like_protein	2WBM	A	0.8923	1.35	0.215	0.9283	0.29	0.151731	0.75	0.1	5.2	3.3	251	252	Methanothermobacter_thermautotrophicus	RIBOSOME_MATURATION_PROTEIN_SDO1_HOMOLOG	0.996032	0.677291	0.0478088	0.2749	0.318783	2	2	2	exactMatch	Annot	0.91	HiConf
GL50803_112696	hypothetical_protein	1N11	A	0.852	1.96	0.225	0.9479	0.28	1.69805	0.75	0.1	4.9	3.2	211	437	Homo_sapiens	Ankyrin	0.482838	0.805687	0.00947867	0.184834	0.418361	2	4	2	exactMatch	Hyp	0.974	HiConf
GL50803_17371	Dynein_light_chain	1XDX	A	0.8052	1.64	0.15	0.9113	0.28	0.461103	0.75	0.1	3.8	2.6	124	114	Chlamydomonas_reinhardtii	Tctex1_Light_Chain_protein	1.08772	0.693548	0.0322581	0.274194	0.334588	1	1	1	exactMatch	Annot	0.924	HiConf
GL50803_137675	hypothetical_protein	2XM6	A	0.7582	3.04	0.096	0.8568	0.27	1.09024	0.75	0.1	6.6	4	468	467	Escherichia_coli_CFT073	PROTEIN_CORRESPONDING_TO_LOCUS_C5321_FROM_CFT073_E.COLI_STRAIN	1.00214	0.895299	0	0.104701	0.489484	0	0	0	noMatch	Hyp	0.556	HiConf-like
GL50803_3287	Acetyl-CoA_acetyltransferase	2IB7	D	0.9019	1.55	0.29	0.9294	0.27	0.0744043	0.75	0.1	6.3	3.8	411	395	Homo_sapiens	Acetyl-CoA_acetyltransferase	1.04051	0.525547	0.00486618	0.469586	0.285834	2	0	0	noMatch	Annot	0.33	LowerConf
GL50803_8770	hypothetical_protein	1LQJ	C	0.8208	1.47	0.189	0.8605	0.27	1.01166	0.75	0.1	5.3	3.4	258	229	Escherichia_coli	URACIL-DNA_GLYCOSYLASE	1.12664	0.5	0.0193798	0.48062	0.272064	0	0	0	noMatch	Hyp	0.952	HiConf-like
GL50803_13998	Threonyl-tRNA_synthetase	1QF6	A	0.8815	1.72	0.363	0.9108	0.26	0.983288	0.75	0.1	7.5	4.3	695	642	Escherichia_coli	THREONYL-TRNA_SYNTHETASE	1.08255	0.374101	0.018705	0.607194	0.296355	3	4	3	exactMatch	Annot	0.896	HiConf
GL50803_24321	Kinase_NEK	2W5B	A	0.9061	1.19	0.216	0.934	0.26	0.23406	0.75	0.1	5.5	3.5	288	279	Homo_sapiens	SERINE/THREONINE-PROTEIN_KINASE_NEK2	1.03226	0.527778	0.0277778	0.444444	0.267879	1	1	1	exactMatch	Annot	0.94	HiConf
GL50803_31671	Ribosomal_polymerase_II_subunit_RPB7	2B63	G	0.8501	1.02	0.156	0.8789	0.26	1.39876	0.75	0.1	4.7	3.1	190	171	Saccharomyces_cerevisiae	DNA-directed_RNA_polymerase_II_19_kDa_polypeptide	1.11111	0.468421	0.1	0.431579	0.20291	0	2	0	noMatch	Annot	0.88	HiConf-like
GL50803_7807	WD-40_repeat_protein	2YMU	A	0.9082	1.56	0.197	0.9373	0.26	1.05881	0.75	0.11	7	4.1	558	577	Nostoc_punctiforme	WD-40_REPEAT_PROTEIN	0.967071	0.354839	0.0430108	0.602151	0.28019	1	1	1	exactMatch	Annot	0.928	HiConf
GL50803_7766	Ribosomal_protein_SA	4V7E	A	0.832	2.87	0.351	0.9714	0.26	2.05077	0.75	0.1	5.2	3.3	245	NA	Triticum_aestivum|Triticum_aestivum|Triticum_aestivum	40S_ribosomal_protein_S24E|18S_ribosomal_RNA|40S_ribosomal_protein_S10|40S_ribosomal_protein_S10E|40S_ribosomal_protein_S11|40S_ribosomal_protein_S12|40S_ribosomal_protein_S12E|40S_ribosomal_protein_S13|40S_ribosomal_protein_S14|40S_ribosomal_protein_S15|40S_ribosomal_protein_S17|40S_ribosomal_protein_S17E|40S_ribosomal_protein_S19|40S_ribosomal_protein_S19E|40S_ribosomal_protein_S1E|40S_ribosoma…	NA	0.559184	0	0.440816	0.29468	1	0	0	noMatch	Annot	NA
GL50803_42698	Kinase_NEK	4DN5	A	0.8437	1.8	0.222	0.9294	0.26	1.11965	0.75	0.1	4.5	3	170	356	Homo_sapiens	Mitogen-activated_protein_kinase_kinase_kinase_14	0.477528	0.541176	0.0176471	0.441176	0.277927	1	1	1	exactMatch	Annot	0.954	HiConf
GL50803_112008	hypothetical_protein	4O1O	A	0.8473	1.81	0.202	0.9037	0.25	0.473641	0.75	0.11	5.7	3.6	301	717	Sus_scrofa	Ribonuclease_L	0.419805	0.817276	0	0.182724	0.428949	1	0	0	noMatch	Hyp	0.768	HiConf-like
GL50803_8037	Kinase_CMGC_CDK	1V0B	A	0.9122	0.8	0.544	0.9253	0.25	0.693444	0.75	0.11	5.7	3.6	308	288	Plasmodium_falciparum	CELL_DIVISION_CONTROL_PROTEIN_2_HOMOLOG	1.06944	0.519481	0	0.480519	0.289332	1	1	1	exactMatch	Annot	0.974	HiConf
GL50803_8559	Vacuolar_ATP_synthase_16_kDa_proteolipid_subunit	2CYD	A	0.8819	0.75	0.224	0.9017	0.24	1.82831	0.75	0.11	4.6	3	173	156	Enterococcus_hirae	V-type_sodium_ATP_synthase_subunit_K	1.10897	0.739884	0	0.260116	0.375337	1	1	1	exactMatch	Annot	0.948	HiConf
GL50803_15956	WD-40_repeat_protein	2YMU	A	0.8866	1.4	0.171	0.9092	0.23	0.84464	0.74	0.11	7.3	4.2	617	577	Nostoc_punctiforme	WD-40_REPEAT_PROTEIN	1.06932	0.312804	0.0599676	0.627229	0.284187	1	1	1	exactMatch	Annot	0.874	HiConf
GL50803_16829	Calcineurin_B_subunit	1TCO	B	0.8245	1.62	0.25	0.8842	0.23	0.851624	0.74	0.11	4.8	3.1	190	169	Bos_taurus	SERINE/THREONINE_PHOSPHATASE_B2	1.12426	0.678947	0	0.321053	0.33964	0	1	0	noMatch	Annot	0.964	HiConf-like
GL50803_31576	Ubiquitin-conjugating_enzyme_E2-21.2_kDa	3O2U	A	0.8604	1.22	0.273	0.8971	0.23	0.914059	0.74	0.11	4.9	3.2	204	190	Saccharomyces_cerevisiae	NEDD8-conjugating_enzyme_UBC12	1.07368	0.411765	0.0392157	0.54902	0.263797	1	1	1	exactMatch	Annot	0.974	HiConf
GL50803_89622	Mu_adaptin	2JKR	M	0.8773	1.23	0.184	0.8973	0.23	0.936406	0.74	0.11	6.6	4	448	435	Rattus_norvegicus	AP-2_COMPLEX_SUBUNIT_MU-1	1.02989	0.370536	0.03125	0.598214	0.285307	1	2	1	exactMatch	Annot	0.952	HiConf
GL50803_114218	Gamma_tubulin	3CB2	A	0.8582	1.04	0.54	0.8717	0.22	0.804055	0.74	0.11	6.8	4	491	475	Homo_sapiens	tubulin_gamma-1_chain	1.03368	0.486762	0	0.513238	0.288979	2	2	2	exactMatch	Annot	0.978	HiConf
GL50803_15311	hypothetical_protein	4JGG	A	0.7487	1.63	0.217	0.8036	0.22	1.12984	0.74	0.11	5.1	3.3	224	207	Pseudomonas_aeruginosa_PAO1	Esterase_TesA	1.08213	0.571429	0.0223214	0.40625	0.281722	1	1	1	exactMatch	Hyp	0.984	HiConf
GL50803_2421	Cyst_wall_protein_3	4MN8	A	0.8855	1.47	0.235	0.9312	0.22	1.15325	0.74	0.11	5.3	3.4	247	782	Arabidopsis_thaliana	LRR_receptor-like_serine/threonine-protein_kinase_FLS2	0.315857	0.453441	0.0121457	0.534413	0.281088	1	4	1	exactMatch	Annot	0.798	HiConf
GL50803_28666	Diphthine_synthase	2DV7	A	0.8457	1.83	0.298	0.9034	0.22	1.74354	0.74	0.11	5.7	3.6	290	265	Pyrococcus_horikoshii	diphthine_synthase	1.09434	0.675862	0.0275862	0.296552	0.325699	1	1	1	exactMatch	Annot	0.97	HiConf
GL50803_10073	Alpha-12_giardin	1XJL	A	0.9022	1.36	0.129	0.935	0.21	1.02095	0.74	0.11	5.9	3.7	323	319	Homo_sapiens	Annexin_A2	1.01254	0.814241	0	0.185759	0.42671	0	1	0	noMatch	Annot	0.304	LowerConf
GL50803_135725	hypothetical_protein	1N11	A	0.8564	1.93	0.208	0.939	0.21	1.39632	0.74	0.11	5.3	3.4	246	437	Homo_sapiens	Ankyrin	0.562929	0.829268	0	0.170732	0.437894	1	4	1	exactMatch	Hyp	0.968	HiConf
GL50803_14064	hypothetical_protein	3TQ6	A	0.8819	1.12	0.176	0.9146	0.21	1.14481	0.74	0.11	4.9	3.2	199	214	Homo_sapiens	Transcription_factor_A,_mitochondrial	0.929907	0.753769	0	0.246231	0.384359	1	2	1	exactMatch	Hyp	0.918	HiConf
GL50803_113788	hypothetical_protein	2IZY	E	0.8033	0.7	0.375	0.8571	0.2	0.568985	0.74	0.11	2.5	1.9	56	54	Mus_musculus	CAMP-DEPENDENT_PROTEIN_KINASE_REGULATORY_SUBUNIT_II	1.03704	0.625	0	0.375	0.314576	1	0	0	noMatch	Hyp	0.826	HiConf-like
GL50803_14553	CCAAT-binding_transcription_factor_subunit_C	4G91	C	0.7795	1.59	0.22	0.8772	0.2	1.19518	0.74	0.11	3.8	2.6	114	119	Aspergillus_nidulans	HapE	0.957983	0.798246	0	0.201754	0.415071	1	1	1	exactMatch	Annot	0.95	HiConf
GL50803_14950	hypothetical_protein	3GAU	A	0.8109	5.33	0.058	0.9745	0.2	0.850905	0.74	0.11	8.6	4.5	1097	1213	Homo_sapiens	Complement_factor_H	0.904369	0.164995	0.00364631	0.831358	0.438782	0	1	0	noMatch	Hyp	0.364	LowerConf
GL50803_16552	hypothetical_protein	3GON	A	0.8397	1.61	0.162	0.8799	0.2	0.407451	0.74	0.11	6.1	3.8	358	335	Streptococcus_pneumoniae_R6	Phosphomevalonate_kinase	1.06866	0.656425	0.0418994	0.301676	0.308483	0	1	0	noMatch	Hyp	0.37	LowerConf
GL50803_5333	Calmodulin	1CFD	A	0.8889	1.56	0.628	0.9608	0.2	0.842245	0.74	0.11	4.4	2.9	153	148	Xenopus_laevis	CALMODULIN	1.03378	0.732026	0	0.267974	0.370364	1	1	1	exactMatch	Annot	0.932	HiConf
GL50803_13268	hypothetical_protein	3IZB	V	0.7071	2.5	0.185	0.9205	0.19	1.04052	0.74	0.11	3.3	2.3	88	108	Saccharomyces_cerevisiae	40S_ribosomal_protein_rpS25_(S25e)	0.814815	0.795455	0	0.204545	0.41307	1	0	0	noMatch	Hyp	0.642	HiConf-like
GL50803_14493	Mre11_putative	4FBK	A	0.8693	1.64	0.231	0.9161	0.19	1.15669	0.74	0.11	5.6	3.5	274	472	Schizosaccharomyces_pombe	DNA_repair_and_telomere_maintenance_protein_nbs1,DNA_repair_protein_rad32_CHIMERIC_PROTEIN	0.580508	0.514599	0.0255474	0.459854	0.267952	1	2	0	noMatch	Annot	0.926	HiConf-like
GL50803_16127	Replication_factor_C_subunit_5	1SXJ	E	0.8202	1.29	0.298	0.8445	0.19	1.14894	0.74	0.11	6.3	3.8	373	354	Saccharomyces_cerevisiae	Activator_1_40_kDa_subunit	1.05367	0.672922	0.0134048	0.313673	0.330198	2	1	1	exactMatch	Annot	0.986	HiConf
GL50803_29708	hypothetical_protein	4DH4	A	0.9454	0.8	0.15	0.9826	0.19	2.84467	0.74	0.11	3.9	2.6	115	114	Toxoplasma_gondii	MIF	1.00877	0.747826	0.0347826	0.217391	0.370391	0	1	0	noMatch	Hyp	0.524	HiConf-like
GL50803_9834	Endonuclease/Exonuclease/phosphatase	1DEW	B	0.8363	1.2	0.339	0.8602	0.19	0.695603	0.74	0.11	5.9	3.7	322	279	Homo_sapiens	MAJOR_APURINIC/APYRIMIDINIC_ENDONUCLEASE	1.15412	0.388199	0.00310559	0.608696	0.3065	1	0	0	noMatch	Annot	0.95	HiConf-like
GL50803_11783	hypothetical_protein	2VGE	A	0.7592	1.29	0.167	0.9057	0.18	0.983919	0.74	0.11	2.4	1.8	53	229	Homo_sapiens	RELA-ASSOCIATED_INHIBITOR	0.231441	0.773585	0.0566038	0.169811	0.385448	0	0	0	noMatch	Hyp	0.504	HiConf-like
GL50803_15823	14-alpha-glucan_branching_enzyme	3AMK	A	0.8369	1.37	0.384	0.8519	0.18	0.940115	0.74	0.11	7.9	4.4	783	702	Oryza_sativa	Os06g0726400_protein	1.11538	0.243934	0.0421456	0.713921	0.344695	3	3	3	exactMatch	Annot	0.984	HiConf
GL50803_17393	hypothetical_protein	3VGJ	A	0.8772	1.87	0.174	0.9351	0.18	1.38143	0.74	0.11	6.1	3.7	339	373	Plasmodium_falciparum_3D7	Tyrosyl-tRNA_synthetase,_putative	0.908847	0.666667	0.00589971	0.327434	0.330423	0	1	0	noMatch	Hyp	0.832	HiConf-like
GL50803_15130	hypothetical_protein	3ME9	A	0.7927	1.57	0.263	0.8676	0.17	1.50243	0.74	0.11	4.2	2.8	136	180	Homo_sapiens	SAGA-associated_factor_29_homolog	0.755556	0.272059	0.132353	0.595588	0.237619	1	1	1	exactMatch	Hyp	0.962	HiConf
GL50803_15410	Ser/Thr_protein_kinase	1N11	A	0.8146	2.66	0.187	0.9368	0.17	1.37753	0.74	0.11	5.7	3.6	285	437	Homo_sapiens	Ankyrin	0.652174	0.831579	0	0.168421	0.439634	1	4	1	exactMatch	Annot	0.92	HiConf
GL50803_17460	G1_to_S_phase_transition_protein_1_putative	3AGJ	A	0.8548	2.14	0.38	0.9161	0.17	0.0880656	0.74	0.11	6.8	4	465	447	Aeropyrum_pernix	Elongation_factor_1-alpha	1.04027	0.404301	0	0.595699	0.304124	2	0	0	noMatch	Annot	0.826	HiConf-like
GL50803_3032	Tryptophanyl-tRNA_synthetase	3FOC	A	0.9243	1.29	0.968	0.9417	0.17	1.51282	0.74	0.11	6.6	4	429	451	Giardia_intestinalis	Tryptophanyl-tRNA_synthetase	0.95122	0.596737	0.002331	0.400932	0.302914	1	1	1	exactMatch	Annot	0.92	HiConf
GL50803_11785	hypothetical_protein	1NFI	E	0.7686	1.56	0.208	0.8983	0.16	1.1252	0.73	0.11	2.7	2	59	213	Homo_sapiens	I-KAPPA-B-ALPHA	0.276995	0.898305	0	0.101695	0.491915	0	0	0	noMatch	Hyp	0.602	HiConf-like
GL50803_14606	Translation_initiation_factor_6	1G62	A	0.9053	0.45	0.607	0.9106	0.16	0.719861	0.73	0.11	5.4	3.5	246	224	Saccharomyces_cerevisiae	RIBOSOME_ANTI-ASSOCIATION_FACTOR_EIF6	1.09821	0.54065	0.0447154	0.414634	0.25777	1	1	1	exactMatch	Annot	0.946	HiConf
GL50803_1902	hypothetical_protein	3LPM	A	0.8003	1.4	0.173	0.8447	0.16	1.10799	0.73	0.11	5.2	3.3	219	259	Listeria_monocytogenes_serotype_4b_str._CLIP_80459	Putative_methyltransferase	0.84556	0.570776	0.0319635	0.39726	0.275036	0	1	0	noMatch	Hyp	0.888	HiConf-like
GL50803_5462	Delta_tubulin	3HKE	D	0.8413	1.3	0.229	0.8632	0.16	0.510513	0.73	0.11	6.7	4	446	445	Ovis_aries	Tubulin_beta_chain	1.00225	0.542601	0	0.457399	0.291802	1	0	0	noMatch	Annot	0.926	HiConf-like
GL50803_8496	Rac/Rho-like_protein	1DOA	A	0.823	1.4	0.516	0.8716	0.16	0.888788	0.73	0.11	5.2	3.3	218	191	Homo_sapiens	PROTEIN_(GTP-BINDING_PROTEIN)	1.14136	0.412844	0	0.587156	0.301545	1	1	1	exactMatch	Annot	0.982	HiConf
GL50803_11599	Lysophosphatidic_acid_phosphatase	4JOB	A	0.8958	1.5	0.213	0.9266	0.15	0.660515	0.73	0.11	6.5	3.9	395	396	Homo_sapiens	Lysophosphatidic_acid_phosphatase_type_6	0.997475	0.526582	0.0506329	0.422785	0.250266	1	1	1	exactMatch	Annot	0.87	HiConf
GL50803_14797	hypothetical_protein	3OX5	A	0.8395	1.21	0.177	0.8855	0.15	1.20516	0.73	0.11	4.7	3.1	166	153	Homo_sapiens	Calcium-binding_protein_1	1.08497	0.680723	0	0.319277	0.340579	0	1	0	noMatch	Hyp	0.774	HiConf-like
GL50803_16411	hypothetical_protein	1A29	A	0.8539	1.52	0.186	0.9091	0.15	1.33331	0.73	0.11	4.5	3	154	148	Bos_taurus	CALMODULIN	1.04054	0.714286	0	0.285714	0.359516	2	1	0	noMatch	Hyp	0.326	LowerConf
GL50803_7532	Vacuolar_ATP_synthase_catalytic_subunit_A	3A5C	A	0.838	1.31	0.482	0.855	0.15	1.05968	0.73	0.11	7.6	4.3	655	578	Thermus_thermophilus	V-type_ATP_synthase_alpha_chain	1.13322	0.340458	0.0259542	0.633588	0.303879	4	3	3	exactMatch	Annot	0.998	HiConf
GL50803_10148	Nucleoside-diphosphate-sugar_epimerases	2X4G	A	0.8425	1.12	0.208	0.8643	0.14	0.948354	0.73	0.11	6.2	3.8	339	342	Pseudomonas_aeruginosa	NUCLEOSIDE-DIPHOSPHATE-SUGAR_EPIMERASE	0.991228	0.519174	0.0294985	0.451327	0.265306	1	1	1	exactMatch	Annot	0.99	HiConf
GL50803_117163	hypothetical_protein	1N0R	A	0.7972	1.35	0.28	0.9615	0.14	0	0.73	0.11	2.4	1.8	52	126	synthetic	4_ankyrin_repeats	0.412698	0.788462	0.0576923	0.153846	0.397074	1	2	0	noMatch	Hyp	0.74	HiConf-like
GL50803_117164	hypothetical_protein	1N0R	A	0.7972	1.35	0.28	0.9615	0.14	0	0.73	0.11	2.4	1.8	52	126	synthetic	4_ankyrin_repeats	0.412698	0.788462	0.0576923	0.153846	0.397074	1	2	0	noMatch	Hyp	0.74	HiConf-like
GL50803_15106	Importin_beta-3_subunit	3W3T	A	0.8412	2.4	0.159	0.8758	0.14	0.680911	0.73	0.11	8.9	4.6	1151	1078	Saccharomyces_cerevisiae	Importin_subunit_beta-3	1.06772	0.652476	0.0121633	0.335361	0.320161	0	1	0	noMatch	Annot	0.842	HiConf-like
GL50803_15897	hypothetical_protein	1TLL	A	0.8582	2.43	0.205	0.9113	0.14	1.04237	0.73	0.11	7.5	4.3	631	688	Rattus_norvegicus	Nitric-oxide_synthase,_brain	0.917151	0.36767	0.0348653	0.597464	0.282867	2	3	2	exactMatch	Hyp	0.898	HiConf
GL50803_17110	hypothetical_protein	1WA5	C	0.8849	1.67	0.146	0.9052	0.14	0.600453	0.73	0.11	8.5	4.5	981	960	Saccharomyces_cerevisiae	IMPORTIN_ALPHA_RE-EXPORTER	1.02188	0.66157	0.0030581	0.335372	0.329261	1	3	1	exactMatch	Hyp	0.858	HiConf
GL50803_26749	hypothetical_protein	2E9X	C	0.8126	1.37	0.16	0.849	0.14	1.04465	0.73	0.11	5	3.2	192	219	Homo_sapiens	GINS_complex_subunit_3	0.876712	0.708333	0	0.291667	0.356	0	1	0	noMatch	Hyp	0.79	HiConf-like
GL50803_4149	hypothetical_protein	1LWT	A	0.9214	1.49	0.143	0.9545	0.14	1.27117	0.73	0.11	6.7	4	440	454	Saccharomyces_cerevisiae	ENDONUCLEASE_PI-SCEI	0.969163	0.659091	0.0318182	0.309091	0.314338	1	2	1	exactMatch	Hyp	0.864	HiConf
GL50803_38578	Kinase_NEK	2JED	A	0.8461	1.49	0.289	0.9344	0.14	1.68369	0.73	0.11	4.1	2.7	122	352	Homo_sapiens	PROTEIN_KINASE_C_THETA	0.346591	0.483607	0.0245902	0.491803	0.267411	1	2	1	exactMatch	Annot	0.908	HiConf
GL50803_15279	Spo11_Type_II_DNA_topoisomerase_VI_subunit_A	2ZBK	A	0.8456	1.52	0.231	0.8832	0.13	0.858478	0.73	0.11	6.4	3.9	368	389	Sulfolobus_shibatae	Type_II_DNA_topoisomerase_VI_subunit_A	0.946015	0.69837	0.0108696	0.290761	0.345722	1	1	1	exactMatch	Annot	0.982	HiConf
GL50803_16572	N-terminal_acetyltransferase_complex_ARD1_subunit_putative	4KVM	E	0.8196	0.95	0.225	0.8483	0.13	1.20911	0.73	0.11	4.8	3.2	178	156	Schizosaccharomyces_pombe	N-terminal_acetyltransferase_A_complex_catalytic_subunit_ard1	1.14103	0.516854	0.0730337	0.410112	0.231658	1	1	1	exactMatch	Annot	0.962	HiConf
GL50803_16952	Kinase_NEK	2W5B	A	0.8806	1.03	0.273	0.899	0.13	0.565579	0.73	0.11	5.9	3.7	297	279	Homo_sapiens	SERINE/THREONINE-PROTEIN_KINASE_NEK2	1.06452	0.525253	0.030303	0.444444	0.265524	1	1	1	exactMatch	Annot	0.982	HiConf
GL50803_6054	RNA_binding_protein_putative	2QFJ	B	0.9188	1.18	0.182	0.9628	0.13	1.10393	0.73	0.11	4.9	3.2	188	216	Homo_sapiens	FBP-interacting_repressor	0.87037	0.521277	0.0319149	0.446809	0.263678	1	0	0	noMatch	Annot	0.836	HiConf-like
GL50803_33769	NADH_oxidase_lateral_transfer_candidate	1NHQ	A	0.9156	0.75	0.356	0.9236	0.12	0.164678	0.73	0.11	7	4.1	484	447	Enterococcus_faecalis	NADH_PEROXIDASE	1.08277	0.353306	0.0454545	0.60124	0.27843	2	2	2	exactMatch	Annot	0.946	HiConf
GL50803_3896	Sec61-gamma	2WWB	B	0.656	2.04	0.206	0.8649	0.12	1.25231	0.73	0.11	3.1	2.2	74	68	Canis_lupus	PROTEIN_TRANSPORT_PROTEIN_SEC61_SUBUNIT_GAMMA	1.08824	0.797297	0	0.202703	0.41439	0	1	0	noMatch	Annot	0.32	LowerConf
GL50803_10529	Bardet-Biedl_syndrome_4_protein-like_protein	1W3B	A	0.8485	1.51	0.16	0.8824	0.11	1.5938	0.73	0.11	6.7	4	425	388	Homo_sapiens	UDP-N-ACETYLGLUCOSAMINE--PEPTIDE_N-ACETYLGLUCOSAMINYLTRANSFERASE_110	1.09536	0.917647	0.00705882	0.0752941	0.507179	2	4	1	exactMatch	Annot	0.928	HiConf
GL50803_35245	hypothetical_protein	3QWE	A	0.9587	0.33	0.086	1	0.11	2.82876	0.73	0.11	1.8	1.5	35	279	Homo_sapiens	GEM-interacting_protein	0.125448	0.8	0	0.2	0.416333	0	0	0	noMatch	Hyp	0.062	LowerConf
GL50803_8789	hypothetical_protein	2ZWA	B	0.8512	2.14	0.136	0.9249	0.11	1.52362	0.73	0.11	6.2	3.8	333	695	Saccharomyces_cerevisiae	Leucine_carboxyl_methyltransferase_2	0.479137	0.372372	0.0720721	0.555556	0.244094	1	0	0	noMatch	Hyp	0.758	HiConf-like
GL50803_34850	hypothetical_protein	2X2V	A	0.8517	0.96	0.235	0.9315	0.1	2.79563	0.73	0.11	3.2	2.2	73	69	Bacillus_pseudofirmus_OF4	ATP_SYNTHASE_SUBUNIT_C	1.05797	0.863014	0.0410959	0.0958904	0.459534	1	1	0	noMatch	Hyp	0.308	LowerConf
GL50803_7306	Prenylated_synaptobrevin/VAMP_putative	3KYQ	A	0.8559	0.83	0.28	0.8733	0.1	0.986193	0.73	0.11	5.3	3.4	221	199	Rattus_norvegicus	Synaptobrevin_homolog_YKT6	1.11055	0.819005	0.00904977	0.171946	0.428417	1	2	1	exactMatch	Annot	0.982	HiConf
GL50803_10112	hypothetical_protein	3B95	A	0.7788	2.79	0.171	0.9583	0.09	1.24588	0.73	0.11	4.5	3	144	237	Homo_sapiens	Euchromatic_histone-lysine_N-methyltransferase_1	0.607595	0.854167	0	0.145833	0.456911	1	2	1	exactMatch	Hyp	0.854	HiConf
GL50803_5649	Alpha-10_giardin	4EVF	A	0.8669	1.22	0.263	0.8933	0.09	1.42512	0.73	0.11	6.2	3.8	328	295	Giardia_intestinalis	Giardin_subunit_alpha-1	1.11186	0.817073	0	0.182927	0.428799	0	1	0	noMatch	Annot	0.966	HiConf-like
GL50803_6138	hypothetical_protein	1KO6	A	0.7737	1.92	0.23	0.858	0.09	1.28595	0.72	0.11	4.7	3.1	162	187	Homo_sapiens	Nuclear_Pore_Complex_Protein_Nup98	0.86631	0.240741	0.0925926	0.666667	0.298027	1	1	1	exactMatch	Hyp	0.978	HiConf
GL50803_102617	hypothetical_protein	3DEO	A	0.7802	2.08	0.25	0.9259	0.08	1.99916	0.72	0.11	3.9	2.7	108	183	Arabidopsis_thaliana	Signal_recognition_particle_43_kDa_protein	0.590164	0.898148	0.0185185	0.0833333	0.490216	0	1	0	noMatch	Hyp	0.866	HiConf-like
GL50803_10587	hypothetical_protein	1N11	A	0.8408	2.28	0.132	0.9548	0.08	1.85218	0.72	0.11	5.2	3.3	199	437	Homo_sapiens	Ankyrin	0.455378	0.869347	0.0150754	0.115578	0.466913	1	4	1	exactMatch	Hyp	0.824	HiConf
GL50803_113470	hypothetical_protein	3DEO	A	0.7732	2.35	0.25	0.9259	0.08	1.54106	0.72	0.11	3.9	2.7	108	183	Arabidopsis_thaliana	Signal_recognition_particle_43_kDa_protein	0.590164	0.907407	0.0185185	0.0740741	0.497938	0	1	0	noMatch	Hyp	0.862	HiConf-like
GL50803_15983	Prolyl-tRNA_synthetase	3IAL	B	0.9282	0.52	1	0.9317	0.08	0.764288	0.72	0.11	7.3	4.2	542	518	Giardia_intestinalis	Prolyl-tRNA_synthetase	1.04633	0.47048	0.00922509	0.520295	0.281789	3	0	0	noMatch	Annot	0.886	HiConf-like
GL50803_9503	hypothetical_protein	2VF2	A	0.8623	1.37	0.138	0.8958	0.08	1.3667	0.72	0.11	6.1	3.8	307	311	Mycobacterium_tuberculosis_H37Rv	2-HYDROXY-6-OXO-6-PHENYLHEXA-2,4-DIENOATE_HYDROLASE_BPHD	0.987138	0.589577	0.0618893	0.348534	0.264172	1	1	0	noMatch	Hyp	0.866	HiConf-like
GL50803_27583	hypothetical_protein	4BSZ	B	0.8212	1.36	0.162	0.9577	0.07	1.42331	0.72	0.11	3.2	2.2	71	202	Saccharomyces_cerevisiae_W303	ANKYRIN_REPEAT-CONTAINING_PROTEIN_YAR1	0.351485	0.816901	0.0422535	0.140845	0.421674	0	1	0	noMatch	Hyp	0.616	HiConf-like
GL50803_6590	RNA_3'-terminal_phosphate_cyclase-like_protein	3PQV	A	0.8873	0.88	0.298	0.9	0.06	0.901976	0.72	0.11	6.6	4	380	365	Kluyveromyces_lactis	Rcl1_protein	1.0411	0.434211	0.0605263	0.505263	0.238914	2	2	2	exactMatch	Annot	0.89	HiConf
GL50803_8929	Metal-dependent_phosphoesterases_putative	2YB1	A	0.8539	1.08	0.279	0.875	0.06	1.3293	0.72	0.11	6.2	3.8	320	292	Chromobacterium_violaceum	AMIDOHYDROLASE	1.09589	0.546875	0.03125	0.421875	0.268974	1	1	1	exactMatch	Annot	0.982	HiConf
GL50803_10623	Phosphoenolpyruvate_carboxykinase	3DT7	A	0.8854	1.41	0.247	0.9052	0.05	0.339506	0.72	0.11	7.8	4.4	654	624	Rattus_norvegicus	Phosphoenolpyruvate_carboxykinase,_cytosolic_[GTP]	1.04808	0.301223	0.0122324	0.686544	0.338301	1	2	1	exactMatch	Annot	0.992	HiConf
GL50803_10775	hypothetical_protein	3E0J	A	0.8228	1.77	0.18	0.8511	0.05	1.26679	0.72	0.11	7	4.1	450	476	Homo_sapiens	DNA_polymerase_subunit_delta-2	0.945378	0.386667	0.0755556	0.537778	0.235681	1	1	1	exactMatch	Hyp	0.96	HiConf
GL50803_11044	Mob1-like_protein	1R3B	A	0.7834	1.85	0.396	0.8531	0.05	0.638642	0.72	0.11	5.3	3.4	211	202	Xenopus_laevis	MOB1	1.04455	0.530806	0	0.469194	0.290314	1	1	1	exactMatch	Annot	0.974	HiConf
GL50803_15248	Spindle_protein_putative	3QYE	A	0.8781	1.78	0.19	0.9202	0.05	1.19022	0.72	0.11	6.3	3.8	326	331	Homo_sapiens	TBC1_domain_family_member_1	0.984894	0.736196	0	0.263804	0.372991	1	1	1	exactMatch	Annot	0.948	HiConf
GL50803_6336	Epsilon_tubulin	3HKE	D	0.8599	1.07	0.285	0.8745	0.05	0.739243	0.72	0.11	7.1	4.2	478	445	Ovis_aries	Tubulin_beta_chain	1.07416	0.504184	0.0104603	0.485356	0.279775	1	0	0	noMatch	Annot	0.982	HiConf-like
GL50803_7556	Lysosomal_acid_phosphatase_precursor	1ND6	B	0.8155	1.28	0.251	0.8375	0.05	1.40561	0.72	0.11	6.7	4	400	354	Homo_sapiens	prostatic_acid_phosphatase	1.12994	0.5125	0.0475	0.44	0.250179	1	0	0	noMatch	Annot	0.98	HiConf-like
GL50803_10530	Vacuolar_ATP_synthase_16_kDa_proteolipid_subunit	2BL2	A	0.8603	0.89	0.224	0.8814	0.05	0.631728	0.72	0.11	5	3.2	177	156	Enterococcus_hirae	V-TYPE_SODIUM_ATP_SYNTHASE_SUBUNIT_K	1.13462	0.723164	0	0.276836	0.364877	1	1	1	exactMatch	Annot	0.98	HiConf
GL50803_93278	hypothetical_protein	3GJX	A	0.8968	1.73	0.165	0.9185	0.04	0.105	0.72	0.11	8.9	4.6	1055	1073	Mus_musculus	Exportin-1	0.983225	0.326066	0.0199052	0.654028	0.317124	2	3	2	exactMatch	Hyp	0.92	HiConf
GL50803_113023	hypothetical_protein	3CVN	A	0.8238	1.76	0.157	0.8635	0.03	1.33936	0.72	0.11	6.2	3.8	315	327	Trypanosoma_brucei	Peroxisome_targeting_signal_1_receptor	0.963303	0.95873	0	0.0412698	0.542002	2	1	0	noMatch	Hyp	0.848	HiConf-like
GL50803_3985	tRNA/rRNA_cytosine-C5-methylase	2YXL	A	0.8725	1.48	0.148	0.9017	0.03	1.25675	0.72	0.11	7	4.1	458	450	Pyrococcus_horikoshii	450aa_long_hypothetical_fmu_protein	1.01778	0.628821	0.0283843	0.342795	0.30033	1	2	1	exactMatch	Annot	0.97	HiConf
GL50803_6564	PcnA	2ZVW	A	0.8433	0.7	0.282	0.8528	0.03	1.21602	0.72	0.11	6.1	3.8	299	275	Arabidopsis_thaliana	Proliferating_cell_nuclear_antigen_2	1.08727	0.474916	0.0802676	0.444816	0.219678	2	2	2	exactMatch	Annot	0.974	HiConf
GL50803_8118	Ribosomal_protein_S2	2XZM	E	0.848	1.67	0.55	0.9008	0.03	1.02095	0.72	0.11	5.7	3.6	242	296	Tetrahymena_thermophila	RIBOSOMAL_PROTEIN_S5_CONTAINING_PROTEIN	0.817568	0.450413	0.00413223	0.545455	0.28903	2	0	0	noMatch	Annot	0.914	HiConf-like
GL50803_9046	Sugar_transport_family_protein	1PW4	A	0.8829	1.83	0.112	0.9236	0.03	1.16963	0.72	0.11	7	4.1	445	451	Escherichia_coli	Glycerol-3-phosphate_transporter	0.986696	0.860674	0	0.139326	0.461973	1	1	1	exactMatch	Annot	0.824	HiConf
GL50803_16636	Rab2b	1UKV	Y	0.7916	2.21	0.385	0.859	0.02	0.870664	0.72	0.11	5.6	3.5	227	206	Saccharomyces_cerevisiae	GTP-binding_protein_YPT1	1.10194	0.625551	0.0264317	0.348018	0.299829	1	1	1	exactMatch	Annot	0.984	HiConf
GL50803_5164	Sugar-proton_symporter	4GBY	A	0.7997	2.47	0.197	0.8701	0.02	0.786043	0.72	0.11	7.3	4.2	508	491	Escherichia_coli	D-xylose-proton_symporter	1.03462	0.771654	0.00393701	0.224409	0.395279	1	1	1	exactMatch	Annot	0.934	HiConf
GL50803_6185	hypothetical_protein	1P60	A	0.7733	2.31	0.149	0.8826	0.02	1.15569	0.72	0.11	5.4	3.5	213	263	Homo_sapiens	Deoxycytidine_kinase	0.809886	0.694836	0.0234742	0.28169	0.338647	1	1	0	noMatch	Hyp	0.742	HiConf-like
GL50803_6226	Glycogen_phosphorylase	1YGP	A	0.9097	1.16	0.443	0.921	0.02	0.77652	0.72	0.11	8.7	4.5	924	879	Saccharomyces_cerevisiae	YEAST_GLYCOGEN_PHOSPHORYLASE	1.05119	0.345238	0.00541126	0.649351	0.322135	1	1	1	exactMatch	Annot	0.974	HiConf
GL50803_17277	Phospholipase_B	3FGW	A	0.8635	1.39	0.273	0.8838	0.01	1.05995	0.71	0.11	7.6	4.3	568	559	Mus_musculus	Putative_phospholipase_B-like_2	1.0161	0.558099	0.0176056	0.424296	0.281494	1	1	1	exactMatch	Annot	0.99	HiConf
GL50803_8049	hypothetical_protein	1IAL	A	0.8725	1.2	0.178	0.9281	0.01	1.45526	0.71	0.11	7.3	4.2	498	453	Mus_musculus	IMPORTIN_ALPHA	1.09934	0.590361	0	0.409639	0.302487	0	3	0	noMatch	Hyp	0.856	HiConf-like
GL50803_14821	HesB_domain-containing_protein	2APN	A	0.6584	2.27	0.255	0.7786	0	0.592399	0.71	0.11	4.5	3	131	114	Haemophilus_influenzae	Protein_HI1723	1.14912	0.335878	0.00763359	0.656489	0.324435	1	1	1	exactMatch	Annot	0.912	HiConf
GL50803_15567	Rab2a	2F9M	A	0.8338	0.88	0.484	0.8505	0	1.09832	0.71	0.11	5.5	3.5	214	199	Homo_sapiens	RAB11B,_member_RAS_oncogene_family	1.07538	0.626168	0.0186916	0.35514	0.304325	1	1	1	exactMatch	Annot	0.99	HiConf
GL50803_111987	hypothetical_protein	1N11	A	0.8411	1.77	0.205	0.9069	-0.01	1.21058	0.71	0.11	5.8	3.6	247	437	Homo_sapiens	Ankyrin	0.565217	0.82996	0.00809717	0.161943	0.436916	1	4	1	exactMatch	Hyp	0.862	HiConf
GL50803_15156	SRP_GTPase	2J37	W	0.8817	1.31	0.415	0.9038	-0.01	1.28753	0.71	0.11	7.5	4.3	530	504	Canis_sp.	SIGNAL_RECOGNITION_PARTICLE_54_KDA_PROTEIN_(SRP54)	1.05159	0.55283	0	0.44717	0.29347	2	3	2	exactMatch	Annot	0.998	HiConf
GL50803_15535	Deoxyhypusine_synthase_putative	1DHS	A	0.8699	0.86	0.554	0.8817	-0.02	1.50235	0.71	0.12	6.8	4.1	389	361	Homo_sapiens	DEOXYHYPUSINE_SYNTHASE	1.07756	0.529563	0	0.470437	0.290185	1	1	1	exactMatch	Annot	0.976	HiConf
GL50803_16156	hypothetical_protein	1K3Z	D	0.8476	2.54	0.163	0.9844	-0.02	1.1567	0.71	0.12	5.3	3.4	192	282	Mus_musculus	transcription_factor_inhibitor_I-kappa-B-beta	0.680851	0.864583	0	0.135417	0.465032	0	2	0	noMatch	Hyp	0.656	HiConf-like
GL50803_16217	UDP-N-acetylglucosamine_pyrophosphorylase	1JV3	A	0.9043	0.93	0.282	0.9174	-0.02	1.08711	0.71	0.12	7	4.1	436	505	Homo_sapiens	GlcNAc1P_uridyltransferase_isoform_1:_AGX1	0.863366	0.504587	0.0229358	0.472477	0.269291	1	1	1	exactMatch	Annot	0.874	HiConf
GL50803_12807	ATP_binding_protein_associated_with_cell_differentiation_putative	1A0R	P	0.8195	1.12	0.217	0.8533	-0.03	0.966428	0.71	0.12	5.2	3.4	184	245	Bos_taurus	PHOSDUCIN	0.75102	0.467391	0.0434783	0.48913	0.251257	1	1	0	noMatch	Annot	0.864	HiConf-like
GL50803_137701	Kinase_NEK	3P1A	A	0.8264	2.16	0.208	0.918	-0.03	2.32421	0.71	0.12	5.8	3.6	244	311	Homo_sapiens	Membrane-associated_tyrosine-_and_threonine-specific_cdc2-inhibitory_kinase	0.784566	0.504098	0.0368852	0.459016	0.257719	1	1	1	exactMatch	Annot	0.894	HiConf
GL50803_101943	hypothetical_protein	2EHO	G	0.7152	2.28	0.194	0.8209	-0.04	1.03351	0.71	0.12	5.4	3.5	201	186	Homo_sapiens	DNA_replication_complex_GINS_protein_PSF2	1.08065	0.691542	0	0.308458	0.346442	1	0	0	noMatch	Hyp	0.306	LowerConf
GL50803_113970	hypothetical_protein	2WTN	B	0.8163	1.75	0.154	0.8727	-0.04	0.852652	0.71	0.12	6.1	3.8	275	251	Butyrivibrio_proteoclasticus	EST1E	1.09562	0.549091	0.04	0.410909	0.263262	1	0	0	noMatch	Hyp	0.876	HiConf-like
GL50803_13962	Hydroxymethylglutaryl-CoA_synthase	2P8U	A	0.8717	1.25	0.307	0.8916	-0.04	0.933758	0.71	0.12	7.4	4.2	489	478	Homo_sapiens	Hydroxymethylglutaryl-CoA_synthase,_cytoplasmic	1.02301	0.543967	0.0204499	0.435583	0.276331	2	2	2	exactMatch	Annot	0.966	HiConf
GL50803_17563	Kinase_CMGC_MAPK	3ITZ	A	0.8834	1.06	0.444	0.8987	-0.04	1.16399	0.71	0.12	6.8	4.1	385	366	Homo_sapiens	Mitogen-activated_protein_kinase_14	1.05191	0.441558	0.012987	0.545455	0.28225	1	1	1	exactMatch	Annot	0.97	HiConf
GL50803_27880	hypothetical_protein	3U1L	A	0.8564	1.62	0.228	0.913	-0.04	1.19769	0.71	0.12	5.5	3.5	207	240	Saccharomyces_cerevisiae_S288c	Pre-mRNA-splicing_factor_CWC2	0.8625	0.584541	0.00483092	0.410628	0.297484	1	2	1	exactMatch	Hyp	0.97	HiConf
GL50803_2876	UBC2_putative	1Z3D	A	0.8617	0.55	0.433	0.8721	-0.04	0.974544	0.71	0.12	5.1	3.3	172	157	Caenorhabditis_elegans	Ubiquitin-conjugating_enzyme_E2_1	1.09554	0.494186	0.0348837	0.47093	0.258726	1	1	1	exactMatch	Annot	0.996	HiConf
GL50803_3910	hypothetical_protein	2DJ2	A	0.8679	1.03	0.142	0.9187	-0.04	1.46639	0.71	0.12	4.4	2.9	123	120	Mus_musculus	Protein_disulfide-isomerase_A4	1.025	0.471545	0.0731707	0.455285	0.225454	1	1	1	exactMatch	Hyp	0.85	HiConf
GL50803_4079	Protein_phosphatase_PP2A_regulatory_subunit_B	3DW8	B	0.8747	1.17	0.361	0.8919	-0.04	1.5511	0.71	0.12	7.3	4.2	472	447	Homo_sapiens	Serine/threonine-protein_phosphatase_2A_55_kDa_regulatory_subunit_B_alpha_isoform	1.05593	0.313559	0.00423729	0.682203	0.339415	0	0	0	noMatch	Annot	0.95	HiConf-like
GL50803_4368	hypothetical_protein	4HBD	A	0.781	2.54	0.21	0.9435	-0.04	0.438662	0.71	0.12	5.2	3.3	177	276	Homo_sapiens	KN_motif_and_ankyrin_repeat_domain-containing_protein_2	0.641304	0.830508	0	0.169492	0.438827	1	1	1	exactMatch	Hyp	0.716	HiConf
GL50803_6812	hypothetical_protein	1XDX	A	0.7666	1.93	0.098	0.896	-0.04	0.706331	0.71	0.12	4.5	3	125	114	Chlamydomonas_reinhardtii	Tctex1_Light_Chain_protein	1.09649	0.696	0.032	0.272	0.336222	1	1	1	exactMatch	Hyp	0.518	HiConf
GL50803_15113	Actin	3QB0	A	0.7926	2.7	0.233	0.863	-0.05	1.20844	0.71	0.12	7.3	4.2	467	498	Saccharomyces_cerevisiae	Actin-related_protein_4	0.937751	0.383298	0.00856531	0.608137	0.302893	1	1	1	exactMatch	Annot	0.97	HiConf
GL50803_15256	Undecaprenyl_pyrophosphate_synthase	4H8E	A	0.8526	1.01	0.372	0.8717	-0.05	1.27224	0.71	0.12	6	3.7	265	256	Staphylococcus_aureus	Undecaprenyl_pyrophosphate_synthase	1.03516	0.660377	0.0150943	0.324528	0.322732	1	1	1	exactMatch	Annot	0.98	HiConf
GL50803_6483	Ribonuclease_HI_large_sub	2DFH	A	0.8405	1.28	0.321	0.8724	-0.05	0.937797	0.71	0.12	5.9	3.7	243	221	Thermococcus_kodakarensis	Ribonuclease_HII	1.09955	0.604938	0.0205761	0.374486	0.294347	1	1	1	exactMatch	Annot	0.994	HiConf
GL50803_17570	Elongation_factor_2	2E1R	A	0.9092	1.29	0.569	0.9209	-0.06	1.33697	0.71	0.12	8.8	4.6	898	842	Saccharomyces_cerevisiae	Elongation_factor_2	1.06651	0.214922	0.0155902	0.769488	0.390649	5	5	5	exactMatch	Annot	0.914	HiConf
GL50803_93671	Casein_kinase_II_beta_chain	1JWH	D	0.8075	1.22	0.299	0.8398	-0.06	1.06332	0.71	0.12	5.8	3.6	231	215	Homo_sapiens	Casein_kinase_II_beta_chain	1.07442	0.316017	0	0.683983	0.34232	1	0	0	noMatch	Annot	0.966	HiConf-like
GL50803_14261	Kinase	3H10	A	0.8583	1.9	0.172	0.9457	-0.06	1.15659	0.71	0.12	5.3	3.4	184	268	Homo_sapiens	Serine/threonine-protein_kinase_6	0.686567	0.505435	0.0163043	0.478261	0.274891	1	1	1	exactMatch	Annot	0.724	HiConf
GL50803_13528	Sec1_vATPase	4BX8	A	0.8488	1.29	0.211	0.8643	-0.07	0.931223	0.7	0.12	8	4.4	641	607	Homo_sapiens	VACUOLAR_PROTEIN_SORTING-ASSOCIATED_PROTEIN_33A	1.05601	0.522621	0.0312012	0.446178	0.264431	1	1	1	exactMatch	Annot	0.964	HiConf
GL50803_14311	Serine/threonine_protein_phosphatase_PP-X_isozyme_2	2NPP	C	0.8416	1.91	0.444	0.8909	-0.07	0.736353	0.7	0.12	6.6	4	339	309	Homo_sapiens	Serine/threonine-protein_phosphatase_2A_catalytic_subunit_alpha_isoform	1.09709	0.451327	0.00589971	0.542773	0.287228	1	1	1	exactMatch	Annot	0.98	HiConf
GL50803_4596	Ethanolamine_kinase_putative	3C5I	D	0.8942	1.51	0.15	0.9357	-0.07	1.15196	0.7	0.12	6.6	4	342	369	Plasmodium_knowlesi	Choline_kinase	0.926829	0.561404	0.0409357	0.397661	0.26613	1	0	0	noMatch	Annot	0.694	HiConf-like
GL50803_8179	hypothetical_protein	4MVD	B	0.9684	0.34	0.05	1	-0.07	2.97899	0.7	0.12	2.4	1.8	40	332	Rattus_norvegicus	Choline-phosphate_cytidylyltransferase_A	0.120482	0.8	0	0.2	0.416333	0	0	0	noMatch	Hyp	0.016	LowerConf
GL50803_97268	hypothetical_protein	2EFL	A	0.9649	0.36	0	1	-0.07	3.09117	0.7	0.12	2.4	1.8	40	305	Homo_sapiens	Formin-binding_protein_1	0.131148	0.85	0	0.15	0.453689	0	1	0	noMatch	Hyp	0.016	LowerConf
GL50803_101534	Kinase_NEK	2W5B	A	0.8279	1.8	0.289	0.8877	-0.08	1.34726	0.7	0.12	6.3	3.8	285	279	Homo_sapiens	SERINE/THREONINE-PROTEIN_KINASE_NEK2	1.02151	0.463158	0.0491228	0.487719	0.24644	1	1	1	exactMatch	Annot	0.894	HiConf
GL50803_3095	hypothetical_protein	4KRC	B	0.7849	1.78	0.188	0.8554	-0.08	0.895151	0.7	0.12	5.1	3.3	166	207	Saccharomyces_cerevisiae_S288c	PHO85_cyclin-10	0.801932	0.686747	0	0.313253	0.343814	1	1	0	noMatch	Hyp	0.316	LowerConf
GL50803_5659	S-adenosylmethionine_synthetase	2P02	A	0.8489	1.06	0.475	0.8647	-0.08	0.644217	0.7	0.12	7.2	4.2	436	396	Homo_sapiens	S-adenosylmethionine_synthetase_isoform_type-2	1.10101	0.408257	0.0114679	0.580275	0.291712	3	3	3	exactMatch	Annot	0.984	HiConf
GL50803_5892	Pelo_protein	3AGJ	B	0.8791	1.18	0.199	0.9003	-0.08	1.34032	0.7	0.12	6.9	4.1	391	376	Aeropyrum_pernix	Protein_pelota_homolog	1.03989	0.483376	0.0741688	0.442455	0.225374	1	0	0	noMatch	Annot	0.3	LowerConf
GL50803_9239	Nif3-related_protein	1NMP	A	0.8826	0.86	0.328	0.8993	-0.08	0.85852	0.7	0.12	6.1	3.8	268	247	Escherichia_coli	Hypothetical_protein_ybgI	1.08502	0.503731	0.0186567	0.477612	0.272831	1	1	1	exactMatch	Annot	0.916	HiConf
GL50803_135001	Histone_H4	1KX5	B	0.6889	2.17	0.616	0.8182	-0.09	0.880763	0.7	0.12	4.1	2.8	99	102	Xenopus_laevis	histone_H4	0.970588	0.808081	0	0.191919	0.422193	1	1	1	exactMatch	Annot	0.948	HiConf
GL50803_135002	Histone_H4	1KX5	B	0.6889	2.17	0.616	0.8182	-0.09	0.880763	0.7	0.12	4.1	2.8	99	102	Xenopus_laevis	histone_H4	0.970588	0.808081	0	0.191919	0.422193	1	1	1	exactMatch	Annot	0.948	HiConf
GL50803_135003	Histone_H4	1KX5	B	0.6889	2.17	0.616	0.8182	-0.09	0.880763	0.7	0.12	4.1	2.8	99	102	Xenopus_laevis	histone_H4	0.970588	0.808081	0	0.191919	0.422193	1	1	1	exactMatch	Annot	0.948	HiConf
GL50803_29263	hypothetical_protein	4KRC	B	0.7925	2.23	0.123	0.9091	-0.09	1.09777	0.7	0.12	5.1	3.3	165	207	Saccharomyces_cerevisiae_S288c	PHO85_cyclin-10	0.797101	0.836364	0.00606061	0.157576	0.442175	0	1	0	noMatch	Hyp	0.194	LowerConf
GL50803_3419	hypothetical_protein	4ILO	A	0.9546	1.11	0.11	1	-0.09	1.69665	0.7	0.12	5.2	3.4	173	257	Chlamydia_trachomatis_434/Bu	CT398	0.673152	0.953757	0	0.0462428	0.5378	0	1	0	noMatch	Hyp	0.242	LowerConf
GL50803_11214	Kinase_AGC_PKA	1CDK	A	0.8841	0.98	0.415	0.8997	-0.1	1.17103	0.7	0.12	6.8	4	359	350	Sus_scrofa	CAMP-DEPENDENT_PROTEIN_KINASE	1.02571	0.384401	0.00278552	0.612813	0.308204	1	1	1	exactMatch	Annot	0.872	HiConf
GL50803_14404	Phosphatase	3FXK	A	0.8471	0.9	0.278	0.8597	-0.1	1.02862	0.7	0.12	6.9	4.1	385	390	Homo_sapiens	Protein_phosphatase_1A	0.987179	0.496104	0.0233766	0.480519	0.268543	1	2	1	exactMatch	Annot	0.964	HiConf
GL50803_16758	hypothetical_protein	4C0O	A	0.9339	1.61	0.055	0.9759	-0.1	0	0.7	0.12	6.9	4.1	373	923	Homo_sapiens	TRANSPORTIN-3	0.404117	0.825737	0	0.174263	0.435245	0	0	0	noMatch	Hyp	0.26	LowerConf
GL50803_24204	hypothetical_protein	4G2K	A	0.9617	0.4	0.07	1	-0.1	3.16707	0.7	0.12	2.6	1.9	43	125	Saccharomyces_cerevisiae	General_control_protein_GCN4,_Envelope_glycoprotein_GP2_chimera	0.344	0.813953	0	0.186047	0.426498	0	0	0	noMatch	Hyp	0.03	LowerConf
GL50803_7351	hypothetical_protein	2B5U	A	0.9162	0.76	0.098	0.9839	-0.1	0.582388	0.7	0.12	3.2	2.3	62	551	Escherichia_coli	Colicin_E3	0.112523	0.822581	0	0.177419	0.432888	0	3	0	noMatch	Hyp	0.142	LowerConf
GL50803_7474	DNA-directed_RNA_polymerase_RPB3	4C2M	C	0.8439	1.14	0.216	0.865	-0.1	0.986367	0.7	0.12	6.6	4	326	335	Saccharomyces_cerevisiae	DNA-DIRECTED_RNA_POLYMERASES_I_AND_III_SUBUNIT_RPAC1	0.973134	0.398773	0.0429448	0.558282	0.263827	2	2	2	exactMatch	Annot	0.98	HiConf
GL50803_9825	TBP-interacting_protein_TIP49	2C9O	A	0.8458	0.58	0.545	0.8504	-0.1	1.5298	0.7	0.12	7.4	4.2	468	456	Homo_sapiens	RUVB-LIKE_1	1.02632	0.512821	0.0106838	0.476496	0.280012	1	1	1	exactMatch	Annot	0.958	HiConf
GL50803_10686	hypothetical_protein	2QYJ	A	0.8513	1.66	0.25	0.9861	-0.11	0.765334	0.7	0.12	3.5	2.4	72	166	synthetic	ankyrin_NI3C	0.433735	0.791667	0	0.208333	0.410369	1	2	1	exactMatch	Hyp	0.82	HiConf
GL50803_12216	Vacuolar_ATP_synthase_subunit_B	3GQB	B	0.9094	1.07	0.48	0.9256	-0.11	0.933938	0.7	0.12	7.5	4.3	497	464	Thermus_thermophilus	V-type_ATP_synthase_beta_chain	1.07112	0.344064	0.0160966	0.639839	0.31201	3	2	2	exactMatch	Annot	0.89	HiConf
GL50803_7662	RNase_L_inhibitor	3BK7	A	0.8417	2.14	0.439	0.8783	-0.12	1.0193	0.7	0.12	8.3	4.5	674	607	Pyrococcus_abyssi	ABC_transporter_ATP-binding_protein	1.11038	0.52819	0.0385757	0.433234	0.259645	3	3	3	exactMatch	Annot	0.926	HiConf
GL50803_114670	DNA_pol/primase_small_sub	4LIM	A	0.8158	1.46	0.241	0.8419	-0.13	1.34997	0.7	0.12	7.3	4.2	449	391	Saccharomyces_cerevisiae	DNA_primase_small_subunit	1.14834	0.67706	0.013363	0.309577	0.332486	1	1	1	exactMatch	Annot	0.984	HiConf
GL50803_4008	Mob1-like_protein	1R3B	A	0.8207	1.97	0.261	0.8942	-0.13	0.786928	0.7	0.12	5.7	3.6	208	202	Xenopus_laevis	MOB1	1.0297	0.5625	0	0.4375	0.295363	1	1	1	exactMatch	Annot	0.982	HiConf
GL50803_8173	Glycerol_kinase	2W41	B	0.8785	2.04	0.367	0.9222	-0.13	0.298127	0.7	0.12	7.8	4.4	540	507	Plasmodium_falciparum	GLYCEROL_KINASE,_PUTATIVE	1.06509	0.457407	0.00925926	0.533333	0.283212	2	0	0	noMatch	Annot	0.904	HiConf-like
GL50803_10589	hypothetical_protein	3V30	A	0.742	2.52	0.169	0.9651	-0.14	2.62748	0.7	0.12	3.9	2.7	86	172	Homo_sapiens	DNA-binding_protein_RFXANK	0.5	0.883721	0.0232558	0.0930233	0.477924	0	2	0	noMatch	Hyp	0.572	HiConf-like
GL50803_121517	hypothetical_protein	1S70	B	0.7569	1.73	0.183	0.9524	-0.14	1.78444	0.7	0.12	3.3	2.3	63	299	Gallus_gallus	130_kDa_myosin-binding_subunit_of_smooth_muscle_myosin_phophatase_(M130)	0.210702	0.777778	0.0793651	0.142857	0.386207	0	1	0	noMatch	Hyp	0.352	LowerConf
GL50803_16006	hypothetical_protein	4FMZ	A	0.901	1.6	0.17	0.9472	-0.14	1.16111	0.7	0.12	6.6	4	322	347	Listeria_monocytogenes_serotype_4b_str._F2365	Internalin	0.927954	0.602484	0	0.397516	0.306327	0	3	0	noMatch	Hyp	0.322	LowerConf
GL50803_17015	Ankyrin_1	1N11	A	0.8609	1.6	0.196	0.8967	-0.14	1.27486	0.7	0.12	7.3	4.2	426	437	Homo_sapiens	Ankyrin	0.974828	0.7277	0.00938967	0.262911	0.364296	2	4	2	exactMatch	Annot	0.944	HiConf
GL50803_17261	hypothetical_protein	3M93	A	0.7683	1.82	0.206	0.8211	-0.14	0.830431	0.7	0.12	5.8	3.6	218	189	Ascaris_suum	Translation_initiation_factor_4E	1.15344	0.610092	0.00917431	0.380734	0.30325	1	1	1	exactMatch	Hyp	0.986	HiConf
GL50803_29248	hypothetical_protein	1NYH	A	0.9665	0.29	0.086	1	-0.14	3.32651	0.7	0.12	2.2	1.7	35	166	Saccharomyces_cerevisiae	Regulatory_protein_SIR4	0.210843	0.857143	0	0.142857	0.459221	0	0	0	noMatch	Hyp	0.008	LowerConf
GL50803_3531	HZGJ	3I2N	A	0.8942	1.21	0.366	0.9149	-0.14	1.50815	0.7	0.12	7	4.1	376	357	Homo_sapiens	WD_repeat-containing_protein_92	1.05322	0.398936	0.0425532	0.558511	0.264161	0	1	0	noMatch	Annot	0.79	HiConf-like
GL50803_92618	Nicotinamide-nucleotide_adenylyltransferase	1K4K	A	0.7473	2.32	0.193	0.8313	-0.14	1.4543	0.7	0.12	6.1	3.8	249	213	Escherichia_coli	Nicotinic_acid_mononucleotide_adenylyltransferase	1.16901	0.566265	0.060241	0.373494	0.255391	1	1	1	exactMatch	Annot	0.918	HiConf
GL50803_12150	Alanine_aminotransferase_putative	3TCM	A	0.8896	1.3	0.39	0.9079	-0.15	1.08834	0.69	0.12	7.7	4.3	521	500	Hordeum_vulgare	Alanine_aminotransferase_2	1.042	0.456814	0.0153551	0.527831	0.277657	1	1	1	exactMatch	Annot	0.87	HiConf
GL50803_15089	hypothetical_protein	4HXT	A	0.8357	2.09	0.146	0.9298	-0.15	1.67149	0.69	0.12	5.9	3.7	228	252	synthetic_construct	De_Novo_Protein_OR329	0.904762	0.885965	0	0.114035	0.481977	1	1	0	noMatch	Hyp	0.788	HiConf-like
GL50803_15380	CDC8	2WWF	A	0.7872	1.63	0.31	0.8268	-0.15	1.02859	0.69	0.12	6.2	3.8	254	212	Plasmodium_falciparum	THYMIDILATE_KINASE,_PUTATIVE	1.19811	0.633858	0.023622	0.34252	0.305222	1	1	1	exactMatch	Annot	0.99	HiConf
GL50803_104250	hypothetical_protein	3TCO	A	0.8151	0.93	0.152	0.8537	-0.16	1.22284	0.69	0.12	4.7	3.1	123	109	Sulfolobus_solfataricus	Thioredoxin_(TrxA-1)	1.12844	0.495935	0.00813008	0.495935	0.281634	1	1	1	exactMatch	Hyp	0.926	HiConf
GL50803_2509	hypothetical_protein	3L2O	A	0.8619	1.72	0.191	0.9592	-0.16	2.78674	0.69	0.12	5	3.3	147	149	Homo_sapiens	S-phase_kinase-associated_protein_1	0.986577	0.884354	0.0272109	0.0884354	0.478179	1	2	1	exactMatch	Hyp	0.852	HiConf
GL50803_29277	hypothetical_protein	1I8F	F	0.8718	1.12	0.169	0.9848	-0.16	0.005	0.69	0.12	3.5	2.4	66	81	Pyrobaculum_aerophilum	PUTATIVE_SNRNP_SM-LIKE_PROTEIN	0.814815	0.848485	0	0.151515	0.452521	1	0	0	noMatch	Hyp	0.652	HiConf-like
GL50803_5479	hypothetical_protein	3OJA	A	0.9716	0.31	0.05	1	-0.16	2.99415	0.69	0.12	2.5	1.9	40	487	Anopheles_gambiae	Leucine-rich_Immune_Molecule_1	0.0821355	0.85	0	0.15	0.453689	0	1	0	noMatch	Hyp	0.002	LowerConf
GL50803_101850	Kinase_CMGC_DYRK	3KVW	A	0.8608	1.86	0.293	0.9059	-0.17	1.60761	0.69	0.12	7.2	4.2	404	429	Homo_sapiens	Dual_specificity_tyrosine-phosphorylation-regulated_kinase_2	0.941725	0.532178	0	0.467822	0.290463	1	1	1	exactMatch	Annot	0.924	HiConf
GL50803_22204	Methionyl-tRNA_synthetase	3KFL	A	0.88	1.17	0.421	0.8935	-0.17	0.294442	0.69	0.12	8	4.4	582	564	Leishmania_major	Methionyl-tRNA_synthetase	1.03191	0.443299	0.0120275	0.544674	0.282838	1	1	1	exactMatch	Annot	0.956	HiConf
GL50803_16343	Median_body_protein	4C0O	A	0.9781	1.43	0.084	0.9965	-0.18	0.875456	0.69	0.12	9	4.6	857	923	Homo_sapiens	TRANSPORTIN-3	0.928494	0.985998	0.00233372	0.0116686	0.565243	0	1	0	noMatch	Annot	0.278	LowerConf
GL50803_17626	hypothetical_protein	3TQ6	A	0.8074	2.03	0.171	0.8873	-0.18	1.73322	0.69	0.12	5.8	3.6	204	214	Homo_sapiens	Transcription_factor_A,_mitochondrial	0.953271	0.764706	0	0.235294	0.391666	1	2	1	exactMatch	Hyp	0.96	HiConf
GL50803_18058	hypothetical_protein	1AXN	A	0.7796	2.45	0.103	0.9397	-0.18	1.01167	0.69	0.12	4.6	3	116	323	Homo_sapiens	ANNEXIN_III	0.359133	0.87069	0	0.12931	0.469834	0	1	0	noMatch	Hyp	0.096	LowerConf
GL50803_21331	26S_protease_regulatory_subunit_7	4B4T	L	0.7779	3.16	0.408	0.8853	-0.18	0.731639	0.69	0.12	7.2	4.2	401	437	Saccharomyces_cerevisiae	26S_PROTEASE_SUBUNIT_RPT4	0.91762	0.531172	0	0.468828	0.290353	1	0	0	noMatch	Annot	0.854	HiConf-like
GL50803_16675	Rab_geranylgeranyltransferase	3DRA	A	0.826	1.66	0.173	0.8724	-0.19	0.975061	0.69	0.12	6.8	4.1	337	306	Candida_albicans	Protein_farnesyltransferase/geranylgeranyltransferase_type-1_subunit_alpha	1.10131	0.866469	0	0.133531	0.466511	1	1	1	exactMatch	Annot	0.974	HiConf
GL50803_2198	Serine/threonine_protein_phosphatase_5	1WAO	1	0.8421	1.4	0.282	0.8655	-0.19	1.10389	0.69	0.12	7.8	4.4	513	477	Homo_sapiens	SERINE/THREONINE_PROTEIN_PHOSPHATASE_5	1.07547	0.483431	0.00779727	0.508772	0.282207	3	3	2	exactMatch	Annot	0.994	HiConf
GL50803_4549	hypothetical_protein	3OW8	A	0.8613	1.7	0.148	0.9186	-0.19	1.04657	0.69	0.12	6.6	4	295	321	Homo_sapiens	WD_repeat-containing_protein_61	0.919003	0.359322	0.0610169	0.579661	0.260297	1	1	1	exactMatch	Hyp	0.922	HiConf
GL50803_7588	Serine/threonine_protein_phosphatase_7	1WAO	1	0.7718	1.44	0.192	0.799	-0.19	1.14323	0.69	0.12	7.3	4.2	418	477	Homo_sapiens	SERINE/THREONINE_PROTEIN_PHOSPHATASE_5	0.87631	0.413876	0.00478469	0.58134	0.296596	1	3	1	exactMatch	Annot	0.888	HiConf
GL50803_7598	hypothetical_protein	4NT1	A	0.8683	1.36	0.162	0.9179	-0.19	1.19218	0.69	0.12	5.7	3.6	195	207	Arabidopsis_thaliana	accelerated-cell-death_11	0.942029	0.897436	0	0.102564	0.491211	1	1	1	exactMatch	Hyp	0.944	HiConf
GL50803_13231	Calmodulin	1A29	A	0.7568	2.06	0.295	0.8571	-0.2	1.19838	0.69	0.12	5.2	3.3	154	148	Bos_taurus	CALMODULIN	1.04054	0.701299	0.0324675	0.266234	0.339427	1	1	1	exactMatch	Annot	0.95	HiConf
GL50803_87202	Protein_F54C1.5	4BUJ	B	0.9305	1.8	0.102	0.9651	-0.2	0.879468	0.69	0.12	8.5	4.5	688	1436	Saccharomyces_cerevisiae	SUPERKILLER_PROTEIN_3	0.479109	0.905523	0	0.0944767	0.497778	2	1	0	noMatch	Annot	0.25	LowerConf
GL50803_10055	DNA-directed_RNA_polymerase_subunit_D	4C2M	C	0.8297	1.09	0.303	0.8486	-0.21	0.879418	0.69	0.12	7	4.1	350	335	Saccharomyces_cerevisiae	DNA-DIRECTED_RNA_POLYMERASES_I_AND_III_SUBUNIT_RPAC1	1.04478	0.431429	0.0228571	0.545714	0.274885	2	2	2	exactMatch	Annot	0.992	HiConf
GL50803_1657	Translation_initiation_factor	2IF1	A	0.7338	2.5	0.238	0.9143	-0.21	1.10805	0.69	0.12	4.5	2.9	105	126	Homo_sapiens	EIF1	0.833333	0.552381	0	0.447619	0.293389	1	1	1	exactMatch	Annot	0.952	HiConf
GL50803_10423	hypothetical_protein	1USV	F	0.7607	1.99	0.17	0.8654	-0.22	0.896116	0.69	0.12	5.3	3.4	156	170	Saccharomyces_cerevisiae	AHA1	0.917647	0.467949	0.121795	0.410256	0.185455	1	0	0	noMatch	Hyp	0.314	LowerConf
GL50803_16263	Sjogren's_syndrome_nuclear_autoantigen_1-like_protein	2TMA	A	0.9482	0.9	0.057	1	-0.22	2.3604	0.68	0.12	4.5	3	106	284	Oryctolagus_cuniculus	TROPOMYOSIN	0.373239	0.933962	0	0.0660377	0.521207	0	1	0	noMatch	Annot	0.076	LowerConf
GL50803_16587	Kinase	4EQM	A	0.8175	1.68	0.211	0.8632	-0.22	0.66533	0.68	0.12	6.7	4	307	294	Staphylococcus_aureus	Protein_kinase	1.04422	0.482085	0.0162866	0.501629	0.274744	1	1	1	exactMatch	Annot	0.996	HiConf
GL50803_10516	Leucine_carboxyl_methyltransferase	2ZWA	B	0.7818	2.9	0.176	0.8709	-0.23	1.48376	0.68	0.12	7.1	4.2	364	695	Saccharomyces_cerevisiae	Leucine_carboxyl_methyltransferase_2	0.523741	0.653846	0.0247253	0.321429	0.314729	1	0	0	noMatch	Annot	0.67	HiConf-like
GL50803_11486	20S_proteasome_alpha_subunit_7	1IRU	G	0.7737	1.49	0.321	0.8116	-0.23	1.13411	0.68	0.12	6.6	4	292	254	Bos_taurus	20S_proteasome	1.14961	0.60274	0.0342466	0.363014	0.285406	2	2	2	exactMatch	Annot	0.986	HiConf
GL50803_15930	RNA_helicase_putative	3KX2	B	0.8717	1.03	0.359	0.8822	-0.23	0.915052	0.68	0.12	8.6	4.5	713	767	Saccharomyces_cerevisiae	Pre-mRNA-splicing_factor_ATP-dependent_RNA_helicase_PRP43	0.929596	0.391304	0.0280505	0.580645	0.280821	3	0	0	noMatch	Annot	0.792	HiConf-like
GL50803_16900	Collagen_alpha_1_chain_precursor	2YMU	A	0.8827	2.13	0.15	0.9397	-0.23	1.2556	0.68	0.12	8	4.4	531	577	Nostoc_punctiforme	WD-40_REPEAT_PROTEIN	0.920277	0.359699	0.039548	0.600753	0.28153	0	1	0	noMatch	Annot	0.782	HiConf-like
GL50803_3422	hypothetical_protein	2EFR	A	0.9765	0.32	0.114	1	-0.23	1.16325	0.68	0.12	2.8	2.1	44	155	Saccharomyces_cerevisiae	General_control_protein_GCN4_and_Tropomyosin_1_alpha_chain	0.283871	0.818182	0.0227273	0.159091	0.425391	0	1	0	noMatch	Hyp	0.122	LowerConf
GL50803_3974	DNA-directed_RNA_polymerase_III_subunit_22.9_kDa_polypeptide	2CKZ	B	0.7745	1.54	0.275	0.8279	-0.23	1.01917	0.68	0.12	6	3.7	215	218	Saccharomyces_cerevisiae	DNA-DIRECTED_RNA_POLYMERASE_III_25_KD_POLYPEPTIDE	0.986239	0.255814	0.162791	0.581395	0.219805	2	2	2	exactMatch	Annot	0.924	HiConf
GL50803_6752	hypothetical_protein	1QXN	A	0.7797	2.51	0.168	0.9562	-0.23	1.30061	0.68	0.12	5	3.3	137	137	Wolinella_succinogenes	sulfide_dehydrogenase	1	0.554745	0.0948905	0.350365	0.2304	1	1	1	exactMatch	Hyp	0.914	HiConf
GL50803_5947	Ribosomal_protein_L35a	4V8P	H	0.713	1.9	0.317	0.8211	-0.23	0.976545	0.68	0.12	4.8	3.1	123	NA	Tetrahymena_thermophila|Tetrahymena_thermophila|Tetrahymena_thermophila	RIBOSOMAL_PROTEIN_L37|26S_RRNA|5.8S_RRNA|5S_RRNA|60S_RIBOSOMAL_PROTEIN_L10|60S_RIBOSOMAL_PROTEIN_L11|60S_RIBOSOMAL_PROTEIN_L13A|60S_RIBOSOMAL_PROTEIN_L21|60S_RIBOSOMAL_PROTEIN_L27A|60S_RIBOSOMAL_PROTEIN_L31|60S_RIBOSOMAL_PROTEIN_L32|60S_RIBOSOMAL_PROTEIN_L36|60S_RIBOSOMAL_PROTEIN_L36A|60S_RIBOSOMAL_PROTEIN_L5|60S_RIBOSOMAL_PROTEIN_L7|60S_RIBOSOMAL_PROTEIN_L9|RIBOSOMAL_PROTEIN_L15|RIBOSOMAL_PROTEI…	NA	0.560976	0.0325203	0.406504	0.27172	1	0	0	noMatch	Annot	NA
GL50803_113986	hypothetical_protein	3VRH	A	0.7906	2.14	0.14	0.8493	-0.24	0.810644	0.68	0.12	6.5	3.9	272	310	Pyrococcus_horikoshii_OT3	Putative_uncharacterized_protein_PH0300	0.877419	0.477941	0	0.522059	0.289517	1	1	1	exactMatch	Hyp	0.826	HiConf
GL50803_16039	hypothetical_protein	3EA5	B	0.9768	1.48	0.065	0.9976	-0.24	0.837042	0.68	0.12	9.1	4.6	848	861	Saccharomyces_cerevisiae	Importin_subunit_beta-1	0.984901	0.981132	0	0.0188679	0.561089	0	2	0	noMatch	Hyp	0.308	LowerConf
GL50803_16567	Protein_phosphatase_PP2A_regulatory_subunit_A	1B3U	A	0.8349	2.06	0.184	0.8737	-0.24	0.901709	0.68	0.12	8.5	4.5	665	588	Homo_sapiens	PROTEIN_(PROTEIN_PHOSPHATASE_PP2A)	1.13095	0.93985	0	0.0601504	0.526119	0	2	0	noMatch	Annot	0.858	HiConf-like
GL50803_17187	DNA-directed_RNA_polymerase_subunit_B	3HKZ	J	0.8596	1.58	0.353	0.8748	-0.24	0.303421	0.68	0.12	10	4.6	1238	1124	Sulfolobus_solfataricus	DNA-directed_RNA_polymerase_subunit_B	1.10142	0.214055	0.0420032	0.743942	0.365855	7	0	0	noMatch	Annot	0.928	HiConf-like
GL50803_112630	hypothetical_protein	1BP1	A	0.8792	1.11	0.127	0.8946	-0.25	0.607138	0.68	0.12	7.9	4.4	503	456	Homo_sapiens	BACTERICIDAL/PERMEABILITY-INCREASING_PROTEIN	1.10307	0.512922	0.0536779	0.4334	0.245431	0	2	0	noMatch	Hyp	0.622	HiConf-like
GL50803_13777	Cell_division_control_protein_48	3CF1	B	0.8518	1.67	0.208	0.8773	-0.25	0.921151	0.68	0.12	8.7	4.5	717	806	Mus_musculus	Transitional_endoplasmic_reticulum_ATPase	0.889578	0.46304	0.0446304	0.492329	0.250453	1	0	0	noMatch	Annot	0.888	HiConf-like
GL50803_7513	hypothetical_protein	1XSC	A	0.7244	2.87	0.144	0.9262	-0.25	0.605706	0.68	0.12	5.3	3.4	149	153	Homo_sapiens	Bis(5'-nucleosyl)-tetraphosphatase	0.973856	0.637584	0.127517	0.234899	0.268903	0	1	0	noMatch	Hyp	0.614	HiConf-like
GL50803_9376	Sec23	2QTV	A	0.8324	1.25	0.344	0.8444	-0.25	0.696793	0.68	0.12	9.1	4.6	861	772	Saccharomyces_cerevisiae	Protein_transport_protein_SEC23	1.11528	0.301974	0.0243902	0.673635	0.325757	4	5	4	exactMatch	Annot	0.986	HiConf
GL50803_103713	Protein_disulfide_isomerase_PDI4	2R2J	A	0.8355	1.88	0.17	0.8814	-0.26	1.23239	0.68	0.12	7.1	4.2	354	382	Homo_sapiens	Thioredoxin_domain-containing_protein_4	0.926702	0.587571	0.0621469	0.350282	0.263122	2	2	2	exactMatch	Annot	0.906	HiConf
GL50803_13272	hypothetical_protein	1EZR	A	0.8134	0.88	0.224	0.8256	-0.26	0.605422	0.68	0.12	7.2	4.2	367	314	Leishmania_major	NUCLEOSIDE_HYDROLASE	1.16879	0.411444	0.0245232	0.564033	0.278107	1	1	1	exactMatch	Hyp	0.984	HiConf
GL50803_102110	hypothetical_protein	3EA5	B	0.9689	1.61	0.082	0.9926	-0.27	0.852727	0.68	0.12	9	4.6	810	861	Saccharomyces_cerevisiae	Importin_subunit_beta-1	0.940767	0.98642	0	0.0135802	0.56563	0	2	0	noMatch	Hyp	0.302	LowerConf
GL50803_17011	hypothetical_protein	3EA5	B	0.9707	1.73	0.071	1	-0.29	0.922063	0.68	0.12	9.1	4.6	826	861	Saccharomyces_cerevisiae	Importin_subunit_beta-1	0.95935	0.891041	0.00242131	0.106538	0.485787	0	2	0	noMatch	Hyp	0.294	LowerConf
GL50803_17106	26S_protease_regulatory_subunit_8	4B4T	L	0.8558	1.7	0.418	0.9002	-0.29	1.23753	0.68	0.12	7.5	4.3	401	437	Saccharomyces_cerevisiae	26S_PROTEASE_SUBUNIT_RPT4	0.91762	0.518703	0	0.481297	0.28928	1	0	0	noMatch	Annot	0.916	HiConf-like
GL50803_24376	DNA_helicase_HCS1	4B3F	X	0.8284	1.52	0.297	0.8488	-0.29	0.773621	0.68	0.12	8.8	4.6	734	646	Homo_sapiens	DNA-BINDING_PROTEIN_SMUBP-2	1.13622	0.5	0.0544959	0.445504	0.243013	2	2	2	exactMatch	Annot	0.962	HiConf
GL50803_9778	Tem-1-like_protein	1N6O	A	0.7968	1.63	0.26	0.8622	-0.29	1.15423	0.68	0.12	5.9	3.7	196	170	Homo_sapiens	Ras-related_protein_Rab-5A	1.15294	0.571429	0.0612245	0.367347	0.256797	1	1	1	exactMatch	Annot	0.996	HiConf
GL50803_99213	hypothetical_protein	4MVD	B	0.9743	0.28	0.132	1	-0.29	2.57626	0.68	0.12	2.7	2	38	332	Rattus_norvegicus	Choline-phosphate_cytidylyltransferase_A	0.114458	0.842105	0	0.157895	0.447626	0	0	0	noMatch	Hyp	0.196	LowerConf
GL50803_28614	hypothetical_protein	3NA7	A	0.8984	1.11	0.043	1	-0.3	1.93388	0.67	0.12	3.8	2.6	70	256	Helicobacter_pylori_NCTC_11638	HP0958	0.273438	0.857143	0	0.142857	0.459221	0	0	0	noMatch	Hyp	0.032	LowerConf
GL50803_4248	tumor_suppressor_protein-like_protein	3LZC	A	0.8278	1.47	0.202	0.855	-0.3	1.62031	0.67	0.12	7.4	4.3	393	378	Pyrococcus_horikoshii	Dph2	1.03968	0.491094	0.0483461	0.46056	0.247278	1	1	1	exactMatch	Annot	0.978	HiConf
GL50803_8960	hypothetical_protein	2VF2	A	0.7981	2.57	0.129	0.8889	-0.3	0.836172	0.67	0.12	7	4.1	315	311	Mycobacterium_tuberculosis_H37Rv	2-HYDROXY-6-OXO-6-PHENYLHEXA-2,4-DIENOATE_HYDROLASE_BPHD	1.01286	0.568254	0.0539683	0.377778	0.260008	1	1	1	exactMatch	Hyp	0.746	HiConf
GL50803_10191	hypothetical_protein	4FZS	A	0.9595	0.34	0.083	1	-0.31	3.55531	0.67	0.12	2.6	1.9	36	224	Homo_sapiens	Sorting_nexin-1	0.160714	0.75	0	0.25	0.381881	0	1	0	noMatch	Hyp	0.018	LowerConf
GL50803_114797	hypothetical_protein	3UTM	A	0.8415	1.87	0.185	0.9033	-0.31	2.07986	0.67	0.13	6.9	4.1	300	351	Mus_musculus	Tankyrase-1	0.854701	0.83	0.00666667	0.163333	0.437201	1	2	1	exactMatch	Hyp	0.934	HiConf
GL50803_14100	hypothetical_protein	1N11	A	0.8816	1.83	0.149	0.933	-0.31	1.35599	0.67	0.13	7.5	4.3	403	437	Homo_sapiens	Ankyrin	0.922197	0.843672	0	0.156328	0.448825	1	4	1	exactMatch	Hyp	0.88	HiConf
GL50803_15871	Serine_peptidase_putative	3N2Z	B	0.8538	1.87	0.188	0.8955	-0.31	1.15243	0.67	0.13	7.9	4.4	469	446	Homo_sapiens	Lysosomal_Pro-X_carboxypeptidase	1.05157	0.539446	0.0234542	0.4371	0.273199	1	1	1	exactMatch	Annot	0.94	HiConf
GL50803_7439	Ser/Thr_phosphatase_2A_65kDa_reg_sub_A	1B3U	A	0.8608	1.88	0.255	0.8972	-0.31	1.05341	0.67	0.13	8.6	4.5	652	588	Homo_sapiens	PROTEIN_(PROTEIN_PHOSPHATASE_PP2A)	1.10884	0.93865	0	0.0613497	0.525117	2	2	2	exactMatch	Annot	0.944	HiConf
GL50803_11763	hypothetical_protein	2G9Z	A	0.7792	2.56	0.158	0.859	-0.32	1.13533	0.67	0.13	6.9	4.1	305	348	Candida_albicans	thiamine_pyrophosphokinase	0.876437	0.481967	0.0721311	0.445902	0.226925	1	2	1	exactMatch	Hyp	0.926	HiConf
GL50803_14753	Histone_acetyltransferase_type_B_subunit_2	3CFV	B	0.8269	1.2	0.275	0.8458	-0.32	1.13046	0.67	0.13	7.7	4.4	441	414	Homo_sapiens	Histone-binding_protein_RBBP7	1.06522	0.346939	0.0113379	0.641723	0.315413	2	0	0	noMatch	Annot	0.978	HiConf-like
GL50803_7256	hypothetical_protein	4MVD	B	0.9329	0.9	0.047	1	-0.32	0.988647	0.67	0.13	2.9	2.1	43	332	Rattus_norvegicus	Choline-phosphate_cytidylyltransferase_A	0.129518	0.790698	0	0.209302	0.409681	0	0	0	noMatch	Hyp	0.026	LowerConf
GL50803_10893	Kinase_NEK	2W5B	A	0.807	1.02	0.295	0.8224	-0.33	0.999288	0.67	0.13	7.1	4.1	321	279	Homo_sapiens	SERINE/THREONINE-PROTEIN_KINASE_NEK2	1.15054	0.514019	0.00934579	0.476636	0.281203	1	1	1	exactMatch	Annot	0.986	HiConf
GL50803_112938	hypothetical_protein	1BP1	A	0.8667	1.33	0.134	0.8887	-0.33	0.439299	0.67	0.13	8.1	4.4	503	456	Homo_sapiens	BACTERICIDAL/PERMEABILITY-INCREASING_PROTEIN	1.10307	0.399602	0.00596421	0.594433	0.299779	0	2	0	noMatch	Hyp	0.74	HiConf-like
GL50803_15383	Peroxiredoxin_1	1QMV	A	0.7773	0.85	0.456	0.7927	-0.33	0.895352	0.67	0.13	6.5	3.9	246	197	Homo_sapiens	PEROXIREDOXIN-2	1.24873	0.443089	0.0243902	0.53252	0.271263	2	2	2	exactMatch	Annot	0.994	HiConf
GL50803_27266	[2Fe-2S]_ferredoxin	2WLB	A	0.7609	0.6	0.359	0.7744	-0.33	1.69786	0.67	0.13	5.2	3.3	133	103	Schizosaccharomyces_pombe	ELECTRON_TRANSFER_PROTEIN_1,_MITOCHONDRIAL	1.29126	0.293233	0.0526316	0.654135	0.30275	1	1	1	exactMatch	Annot	0.952	HiConf
GL50803_2970	Translation_initiation_factor_2_gamma_subunit	2PMD	A	0.8355	1.71	0.409	0.864	-0.33	0.815191	0.67	0.13	7.9	4.4	478	415	Sulfolobus_solfataricus	Translation_initiation_factor_2_gamma_subunit	1.15181	0.372385	0.0334728	0.594142	0.282367	2	3	2	exactMatch	Annot	0.978	HiConf
GL50803_4430	hypothetical_protein	3T6P	A	0.8504	2.34	0.115	0.952	-0.34	1.5728	0.67	0.13	6.3	3.9	229	345	Homo_sapiens	Baculoviral_IAP_repeat-containing_protein_2	0.663768	0.71179	0.0131004	0.275109	0.352965	1	3	1	exactMatch	Hyp	0.75	HiConf
GL50803_6946	hypothetical_protein	3L9F	A	0.9254	0.5	0.083	1	-0.34	0.891269	0.67	0.13	2.7	2	36	204	Streptococcus_mutans_UA159	Putative_uncharacterized_protein_smu.1604c	0.176471	0.75	0.0277778	0.222222	0.373712	0	0	0	noMatch	Hyp	0.052	LowerConf
GL50803_7800	hypothetical_protein	4I5T	A	0.8407	1.41	0.185	0.8734	-0.34	1.51649	0.67	0.13	7	4.1	316	333	Saccharomyces_cerevisiae_S288c	5',5'''-P-1,P-4-tetraphosphate_phosphorylase_2	0.948949	0.550633	0.0474684	0.401899	0.258495	1	1	1	exactMatch	Hyp	0.966	HiConf
GL50803_113130	hypothetical_protein	1BP1	A	0.8827	0.94	0.145	0.8944	-0.35	0.907533	0.67	0.13	8.1	4.4	502	456	Homo_sapiens	BACTERICIDAL/PERMEABILITY-INCREASING_PROTEIN	1.10088	0.561753	0.0517928	0.386454	0.259097	0	2	0	noMatch	Hyp	0.328	LowerConf
GL50803_115363	hypothetical_protein	1L2P	A	0.955	0.39	0.028	1	-0.35	1.9068	0.67	0.13	2.7	2	36	61	Escherichia_coli	ATP_Synthase_B_Chain	0.590164	0.666667	0.0555556	0.277778	0.30932	0	1	0	noMatch	Hyp	0.118	LowerConf
GL50803_13412	Acidic_ribosomal_protein_P0	3JSY	A	0.8329	0.86	0.202	0.8486	-0.35	1.09616	0.67	0.13	6.6	4	251	213	Methanocaldococcus_jannaschii	Acidic_ribosomal_protein_P0_homolog	1.1784	0.446215	0.0478088	0.505976	0.24907	1	1	1	exactMatch	Annot	0.954	HiConf
GL50803_14236	hypothetical_protein	2IXD	A	0.8141	1.92	0.105	0.9048	-0.35	0.995317	0.67	0.13	6	3.7	189	242	Bacillus_cereus	LMBE-RELATED_PROTEIN	0.780992	0.656085	0.042328	0.301587	0.308107	0	1	0	noMatch	Hyp	0.496	LowerConf
GL50803_16160	Cathepsin_B_precursor	7PCK	A	0.8172	1.56	0.211	0.8556	-0.35	1.04586	0.67	0.13	7.4	4.2	360	314	Homo_sapiens	PROTEIN_(PROCATHEPSIN_K)	1.1465	0.463889	0.0138889	0.522222	0.27818	1	2	1	exactMatch	Annot	0.99	HiConf
GL50803_16265	Ribosomal_protein_S3a	3ZEY	0	0.855	1	0.344	0.879	-0.35	0.575861	0.67	0.13	6.5	3.9	248	256	Trypanosoma_brucei	40S_RIBOSOMAL_PROTEIN_S3A,_PUTATIVE	0.96875	0.544355	0.00806452	0.447581	0.285817	1	0	0	noMatch	Annot	0.35	LowerConf
GL50803_17013	Isoprenylcysteine_carboxyl_methyltransferase	4A2N	B	0.7924	2.03	0.225	0.8698	-0.35	1.72262	0.67	0.13	6.2	3.8	215	194	Methanosarcina_acetivorans	ISOPRENYLCYSTEINE_CARBOXYL_METHYLTRANSFERASE	1.10825	0.865116	0.00930233	0.125581	0.464193	1	1	1	exactMatch	Annot	0.96	HiConf
GL50803_26954	hypothetical_protein	1CUN	A	0.9464	0.46	0.054	1	-0.35	2.57976	0.67	0.13	2.7	2	37	213	Gallus_gallus	PROTEIN_(ALPHA_SPECTRIN)	0.173709	0.72973	0	0.27027	0.36893	0	1	0	noMatch	Hyp	0.016	LowerConf
GL50803_114336	hypothetical_protein	3VRH	A	0.7927	2.03	0.143	0.8603	-0.36	0.98515	0.67	0.13	6.8	4	272	310	Pyrococcus_horikoshii_OT3	Putative_uncharacterized_protein_PH0300	0.877419	0.488971	0	0.511029	0.288886	1	1	1	exactMatch	Hyp	0.914	HiConf
GL50803_16718	Partner_of_Nob1	1TUA	A	0.8573	1.23	0.225	0.8856	-0.36	0.850482	0.67	0.13	6.1	3.8	201	191	Aeropyrum_pernix	Hypothetical_protein_APE0754	1.05236	0.487562	0	0.512438	0.288943	0	1	0	noMatch	Annot	0.87	HiConf-like
GL50803_29646	hypothetical_protein	2RFM	B	0.6543	2.06	0.189	0.9737	-0.36	1.58108	0.67	0.13	2.8	2	38	192	Thermoplasma_volcanium	Putative_ankyrin_repeat_protein_TV1425	0.197917	0.578947	0.0526316	0.368421	0.264906	0	0	0	noMatch	Hyp	0.382	LowerConf
GL50803_7629	hypothetical_protein	3EB0	A	0.7385	1.66	0.172	0.8406	-0.36	1.01427	0.67	0.13	3.9	2.7	69	383	Cryptosporidium_parvum_Iowa_II	Putative_uncharacterized_protein	0.180157	0.521739	0	0.478261	0.289493	0	1	0	noMatch	Hyp	0.268	LowerConf
GL50803_8827	Protein_required_for_cell_viability_possible_role_in_assembly_of_the_ribosome	2YMU	A	0.8767	2.13	0.149	0.9327	-0.36	1.25751	0.67	0.13	8.2	4.4	505	577	Nostoc_punctiforme	WD-40_REPEAT_PROTEIN	0.875217	0.465347	0.0574257	0.477228	0.239017	0	1	0	noMatch	Annot	0.792	HiConf-like
GL50803_9718	RAS-related	1UKV	Y	0.834	1.59	0.184	0.8789	-0.36	0.668419	0.67	0.13	6.3	3.9	223	206	Saccharomyces_cerevisiae	GTP-binding_protein_YPT1	1.08252	0.695067	0	0.304933	0.348403	1	1	1	exactMatch	Annot	0.916	HiConf
GL50803_14622	Ribosomal_protein_L13	4V88	L	0.7956	1.15	0.326	0.8248	-0.36	0.812291	0.67	0.13	6.4	3.9	234	NA	Saccharomyces_cerevisiae|Saccharomyces_cerevisiae|Saccharomyces_cerevisiae	40S_ribosomal_protein_S0-A|18S_RIBOSOMAL_RNA|18S_rRNA|25S_rRNA|40S_ribosomal_protein_S1-A|40S_ribosomal_protein_S10-A|40S_ribosomal_protein_S11-A|40S_ribosomal_protein_S12|40S_ribosomal_protein_S13|40S_ribosomal_protein_S14-A|40S_ribosomal_protein_S15|40S_ribosomal_protein_S16-A|40S_ribosomal_protein_S17-A|40S_ribosomal_protein_S18-A|40S_ribosomal_protein_S19-A|40S_ribosomal_protein_S2|40S_riboso…	NA	0.675214	0	0.324786	0.337688	1	0	0	noMatch	Annot	NA
GL50803_16034	Kinase_CAMK_CAMKL	2Y94	A	0.9038	1.49	0.33	0.9329	-0.37	1.37667	0.67	0.13	7.8	4.4	432	493	Rattus_norvegicus	5'-AMP-ACTIVATED_PROTEIN_KINASE_CATALYTIC_SUBUNIT_ALPHA-1	0.876268	0.280093	0.00462963	0.715278	0.358303	1	0	0	noMatch	Annot	0.756	HiConf-like
GL50803_5183	hypothetical_protein	3GAU	A	0.8007	5.47	0.075	0.9766	-0.37	0.627962	0.67	0.13	9.7	4.6	985	1213	Homo_sapiens	Complement_factor_H	0.812036	0.22335	0.00406091	0.772589	0.395893	1	1	0	noMatch	Hyp	0.162	LowerConf
GL50803_6022	Ribosomal_protein_S20	4V7E	J	0.6703	3.07	0.112	0.9206	-0.37	0.434124	0.67	0.13	5.1	3.3	126	NA	Triticum_aestivum|Triticum_aestivum|Triticum_aestivum	40S_ribosomal_protein_S24E|18S_ribosomal_RNA|40S_ribosomal_protein_S10|40S_ribosomal_protein_S10E|40S_ribosomal_protein_S11|40S_ribosomal_protein_S12|40S_ribosomal_protein_S12E|40S_ribosomal_protein_S13|40S_ribosomal_protein_S14|40S_ribosomal_protein_S15|40S_ribosomal_protein_S17|40S_ribosomal_protein_S17E|40S_ribosomal_protein_S19|40S_ribosomal_protein_S19E|40S_ribosomal_protein_S1E|40S_ribosoma…	NA	0.571429	0	0.428571	0.297381	1	0	0	noMatch	Annot	NA
GL50803_104868	hypothetical_protein	1YF2	A	0.9561	0.37	0.081	1	-0.38	1.34126	0.66	0.13	2.8	2	37	425	Methanocaldococcus_jannaschii_DSM_2661	Type_I_restriction-modification_enzyme,_S_subunit	0.0870588	0.72973	0	0.27027	0.36893	0	0	0	noMatch	Hyp	0.026	LowerConf
GL50803_11992	TCP-1_chaperonin_subunit_epsilon	3P9D	E	0.9257	1.35	0.533	0.9439	-0.38	0.666591	0.66	0.13	8.4	4.5	553	562	Saccharomyces_cerevisiae	T-complex_protein_1_subunit_epsilon	0.983986	0.495479	0.0253165	0.479204	0.266875	1	0	0	noMatch	Annot	0.744	HiConf-like
GL50803_13372	Spindle_pole_protein_putative	2OOE	A	0.9757	1.37	0.071	1	-0.38	1.38935	0.66	0.13	8	4.4	464	530	Mus_musculus	Cleavage_stimulation_factor_77_kDa_subunit	0.875472	0.987069	0	0.012931	0.566189	1	1	0	noMatch	Annot	0.236	LowerConf
GL50803_14068	TRAPPC4/Trs23-like_protein	2J3T	D	0.7097	1.12	0.292	0.7345	-0.38	0.920413	0.66	0.13	5.9	3.7	177	219	Homo_sapiens	TRAFFICKING_PROTEIN_PARTICLE_COMPLEX_SUBUNIT_4	0.808219	0.542373	0.0338983	0.423729	0.266017	1	1	1	exactMatch	Annot	0.924	HiConf
GL50803_15948	hypothetical_protein	4A11	B	0.801	2.31	0.103	0.8805	-0.38	0.370459	0.67	0.13	7.3	4.2	343	408	Homo_sapiens	DNA_EXCISION_REPAIR_PROTEIN_ERCC-8	0.840686	0.323615	0.058309	0.618076	0.28001	1	1	1	exactMatch	Hyp	0.84	HiConf
GL50803_33030	hypothetical_protein	1FEH	A	0.8341	1.76	0.112	0.8729	-0.38	1.47021	0.66	0.13	8.1	4.4	480	574	Clostridium_pasteurianum	PROTEIN_(PERIPLASMIC_HYDROGENASE_1)	0.836237	0.55	0.00833333	0.441667	0.286623	1	4	1	exactMatch	Hyp	0.882	HiConf
GL50803_9847	hypothetical_protein	2BA0	H	0.9311	1.66	0.14	0.9956	-0.38	2.07003	0.66	0.13	6.4	3.9	229	259	Archaeoglobus_fulgidus	Archaeal_exosome_RNA_binding_protein_RRP42	0.88417	0.829694	0	0.170306	0.438214	0	0	0	noMatch	Hyp	0.476	LowerConf
GL50803_9089	Cytochrome_B5_outer_mitochondrial_membrane	2I96	A	0.7488	1.87	0.25	0.8244	-0.38	1.17925	0.67	0.13	5.2	3.4	131	108	Homo_sapiens	Cytochrome_b5	1.21296	0.503817	0	0.496183	0.2887	1	1	1	exactMatch	Annot	0.972	HiConf
GL50803_10335	tRNA_methyltransferase_subunit_putative	2VDV	E	0.7966	1.15	0.297	0.8217	-0.39	0.803308	0.66	0.13	6.7	4	258	246	Saccharomyces_cerevisiae	TRNA_(GUANINE-N(7)-)-METHYLTRANSFERASE	1.04878	0.503876	0.0271318	0.468992	0.265751	1	1	1	exactMatch	Annot	0.99	HiConf
GL50803_87208	Pseudouridylate_synthase_putative	2V9K	A	0.788	1.34	0.269	0.8056	-0.39	0.987429	0.66	0.13	8.5	4.5	576	530	Homo_sapiens	UNCHARACTERIZED_PROTEIN_FLJ32312	1.08679	0.635417	0.0381944	0.326389	0.298672	0	0	0	noMatch	Annot	0.988	HiConf-like
GL50803_112914	Hypothetical_protein	1BP1	A	0.793	2.97	0.137	0.8867	-0.4	0.916965	0.66	0.13	8.2	4.5	503	456	Homo_sapiens	BACTERICIDAL/PERMEABILITY-INCREASING_PROTEIN	1.10307	0.417495	0.00596421	0.576541	0.294452	0	2	0	noMatch	Hyp	0.728	HiConf-like
GL50803_17420	O-sialoglycoprotein_endopeptidase	2IVO	A	0.7977	1.22	0.435	0.8182	-0.4	0.539541	0.66	0.13	7.7	4.3	396	330	Pyrococcus_abyssi	UP1	1.2	0.507576	0.0328283	0.459596	0.261348	1	1	1	exactMatch	Annot	0.986	HiConf
GL50803_8771	hypothetical_protein	4KRC	B	0.8636	2.17	0.166	0.9602	-0.4	2.34755	0.66	0.13	5.9	3.7	176	207	Saccharomyces_cerevisiae_S288c	PHO85_cyclin-10	0.850242	0.863636	0.00568182	0.130682	0.463489	0	1	0	noMatch	Hyp	0.714	HiConf-like
GL50803_17068	hypothetical_protein	3CFV	B	0.8925	1.65	0.174	0.9284	-0.41	1.1154	0.66	0.13	7.6	4.3	377	414	Homo_sapiens	Histone-binding_protein_RBBP7	0.910628	0.374005	0.0265252	0.599469	0.288629	1	0	0	noMatch	Hyp	0.748	HiConf-like
GL50803_28657	hypothetical_protein	4I1A	A	0.82	1.85	0.116	0.9189	-0.41	0.545432	0.66	0.13	5.6	3.5	148	391	Bacillus_subtilis_subsp._subtilis_str._168	Response_regulator_aspartate_phosphatase_I	0.378517	0.945946	0	0.0540541	0.531226	2	1	0	noMatch	Hyp	0.104	LowerConf
GL50803_2902	Piwi-protein_putative	4EI1	A	0.8153	1.62	0.167	0.8333	-0.41	0.653214	0.66	0.13	9.6	4.6	900	859	Homo_sapiens	Protein_argonaute-2	1.04773	0.255556	0.0344444	0.71	0.344428	1	0	0	noMatch	Annot	0.924	HiConf-like
GL50803_3372	Asparagine_synthase_putative	1JGT	B	0.8313	2.51	0.134	0.8995	-0.41	1.21919	0.66	0.13	7.9	4.4	438	513	Streptomyces_clavuligerus	BETA-LACTAM_SYNTHETASE	0.853801	0.639269	0.00913242	0.351598	0.315465	0	0	0	noMatch	Annot	0.758	HiConf-like
GL50803_8937	hypothetical_protein	3MOS	A	0.8943	1.36	0.229	0.982	-0.41	1.97068	0.66	0.13	5	3.2	111	616	Homo_sapiens	Transketolase	0.180195	0.612613	0	0.387387	0.309863	0	0	0	noMatch	Hyp	0.416	LowerConf
GL50803_13661	Eukaryotic_translation_initiation_factor_3_subunit_2	3IIY	A	0.6401	2.41	0.182	0.8442	-0.42	0.472652	0.66	0.13	7.4	4.3	350	365	Homo_sapiens	Polycomb_protein_EED	0.958904	0.377143	0.06	0.562857	0.254275	1	1	1	exactMatch	Annot	0.896	HiConf
GL50803_17043	Glyceraldehyde_3-phosphate_dehydrogenase	3H9E	B	0.8171	0.88	0.46	0.828	-0.42	0.551638	0.66	0.13	7.8	4.4	407	346	Homo_sapiens	Glyceraldehyde-3-phosphate_dehydrogenase,_testis-specific	1.1763	0.361179	0.00737101	0.63145	0.31297	2	0	0	noMatch	Annot	0.944	HiConf-like
GL50803_25713	hypothetical_protein	1X0T	A	0.7145	1.33	0.213	0.7921	-0.42	2.16522	0.66	0.13	4.8	3.1	101	120	Pyrococcus_horikoshii_OT3	Ribonuclease_P_protein_component_4	0.841667	0.574257	0.019802	0.405941	0.284269	1	1	1	exactMatch	Hyp	0.926	HiConf
GL50803_33632	hypothetical_protein	4MVD	B	0.9684	0.34	0.025	1	-0.42	2.12601	0.66	0.13	3	2.1	40	332	Rattus_norvegicus	Choline-phosphate_cytidylyltransferase_A	0.120482	0.85	0	0.15	0.453689	0	0	0	noMatch	Hyp	0.006	LowerConf
GL50803_92645	5'_nucleotidase_family_protein	3C9F	B	0.8713	1.19	0.184	0.8869	-0.42	0.992794	0.66	0.13	8.7	4.5	601	557	Candida_albicans	5'-nucleotidase	1.07899	0.341098	0.0299501	0.628952	0.299576	0	0	0	noMatch	Annot	0.824	HiConf-like
GL50803_19003	Ribosomal_protein_L24A	4V88	W	0.7305	2.23	0.261	0.902	-0.42	1.08901	0.66	0.13	4.8	3.1	102	NA	Saccharomyces_cerevisiae|Saccharomyces_cerevisiae|Saccharomyces_cerevisiae	40S_ribosomal_protein_S0-A|18S_RIBOSOMAL_RNA|18S_rRNA|25S_rRNA|40S_ribosomal_protein_S1-A|40S_ribosomal_protein_S10-A|40S_ribosomal_protein_S11-A|40S_ribosomal_protein_S12|40S_ribosomal_protein_S13|40S_ribosomal_protein_S14-A|40S_ribosomal_protein_S15|40S_ribosomal_protein_S16-A|40S_ribosomal_protein_S17-A|40S_ribosomal_protein_S18-A|40S_ribosomal_protein_S19-A|40S_ribosomal_protein_S2|40S_riboso…	NA	0.696078	0.0882353	0.215686	0.320545	1	0	0	noMatch	Annot	NA
GL50803_10294	hypothetical_protein	2IJE	S	0.8083	1.16	0.075	1	-0.43	1.79304	0.66	0.13	3	2.2	40	240	Mus_musculus	Guanine_nucleotide-releasing_protein	0.166667	0.775	0	0.225	0.398696	0	1	0	noMatch	Hyp	0.048	LowerConf
GL50803_10868	hypothetical_protein	4DL0	J	0.8435	2.31	0.142	0.9657	-0.43	1.2896	0.66	0.13	6.3	3.8	204	233	Saccharomyces_cerevisiae_S288c	V-type_proton_ATPase_subunit_E	0.875536	0.784314	0.0196078	0.196078	0.400403	1	0	0	noMatch	Hyp	0.612	HiConf-like
GL50803_116089	Hypothetical_protein	3ENM	D	0.7406	1.48	0.207	0.8406	-0.43	0.443847	0.66	0.13	4.1	2.7	69	316	Homo_sapiens	Dual_specificity_mitogen-activated_protein_kinase_kinase_6	0.218354	0.492754	0	0.507246	0.288766	0	0	0	noMatch	Hyp	0.192	LowerConf
GL50803_116090	hypothetical_protein	3ENM	D	0.7406	1.48	0.207	0.8406	-0.43	0.443847	0.66	0.13	4.1	2.7	69	316	Homo_sapiens	Dual_specificity_mitogen-activated_protein_kinase_kinase_6	0.218354	0.492754	0	0.507246	0.288766	0	0	0	noMatch	Hyp	0.192	LowerConf
GL50803_3072	hypothetical_protein	4MVD	B	0.9677	0.37	0.047	1	-0.43	2.37577	0.66	0.13	3.2	2.2	43	332	Rattus_norvegicus	Choline-phosphate_cytidylyltransferase_A	0.129518	0.790698	0	0.209302	0.409681	0	0	0	noMatch	Hyp	0.018	LowerConf
GL50803_36404	hypothetical_protein	4MVD	B	0.9718	0.31	0.051	1	-0.43	1.5285	0.66	0.13	3	2.1	39	332	Rattus_norvegicus	Choline-phosphate_cytidylyltransferase_A	0.11747	0.794872	0	0.205128	0.412653	0	0	0	noMatch	Hyp	0.018	LowerConf
GL50803_4341	hypothetical_protein	2ZWA	B	0.7149	2.83	0.147	0.8116	-0.43	1.02673	0.66	0.13	7.5	4.3	361	695	Saccharomyces_cerevisiae	Leucine_carboxyl_methyltransferase_2	0.519424	0.407202	0.066482	0.526316	0.238651	1	0	0	noMatch	Hyp	0.238	LowerConf
GL50803_102263	hypothetical_protein	2ZWA	B	0.75	2.61	0.132	0.8455	-0.44	1.36667	0.66	0.13	7.4	4.2	330	695	Saccharomyces_cerevisiae	Leucine_carboxyl_methyltransferase_2	0.47482	0.421212	0.0666667	0.512121	0.235371	1	0	0	noMatch	Hyp	0.572	HiConf-like
GL50803_14868	hypothetical_protein	1DFJ	I	0.82	1.77	0.177	0.858	-0.44	1.26785	0.66	0.13	8.3	4.5	507	457	Sus_scrofa	RIBONUCLEASE_INHIBITOR	1.10941	0.422091	0	0.577909	0.299004	0	1	0	noMatch	Hyp	0.956	HiConf-like
GL50803_24068	UBC3	1A3S	A	0.7741	1.11	0.487	0.8021	-0.44	0.996703	0.66	0.13	6.2	3.8	192	160	Homo_sapiens	UBC9	1.2	0.447917	0.0260417	0.526042	0.268974	1	1	1	exactMatch	Annot	0.99	HiConf
GL50803_9413	Protein_disulfide_isomerase_PDI2	3F8U	A	0.8731	1.66	0.201	0.9087	-0.44	1.7334	0.66	0.13	8	4.4	449	481	Homo_sapiens	Protein_disulfide-isomerase_A3ERp57	0.933472	0.521158	0.0445434	0.434298	0.253842	2	2	2	exactMatch	Annot	0.838	HiConf
GL50803_111973	hypothetical_protein	1BP1	A	0.8698	1.22	0.148	0.8887	-0.45	0.715793	0.66	0.13	8.3	4.5	503	456	Homo_sapiens	BACTERICIDAL/PERMEABILITY-INCREASING_PROTEIN	1.10307	0.425447	0.00795229	0.5666	0.290492	0	2	0	noMatch	Hyp	0.804	HiConf-like
GL50803_13075	hypothetical_protein	4GOP	C	0.8233	1.71	0.205	0.8592	-0.45	1.12514	0.66	0.13	8.2	4.5	483	444	Ustilago_maydis_521	Putative_uncharacterized_protein	1.08784	0.399586	0.00621118	0.594203	0.299542	2	3	2	exactMatch	Hyp	0.976	HiConf
GL50803_6391	hypothetical_protein	4E40	A	0.9302	0.56	0.057	1	-0.45	1.10144	0.66	0.13	2.8	2	35	252	Trypanosoma_congolense_IL3000	Putative_uncharacterized_protein	0.138889	0.771429	0	0.228571	0.396241	0	0	0	noMatch	Hyp	0.024	LowerConf
GL50803_2098	ATP-dependent_RNA_helicase_p54_putative	1S2M	A	0.7512	3.26	0.424	0.8767	-0.46	1.28348	0.65	0.13	8	4.4	430	400	Saccharomyces_cerevisiae	Putative_ATP-dependent_RNA_helicase_DHH1	1.075	0.418605	0.00465116	0.576744	0.295425	2	2	2	exactMatch	Annot	0.926	HiConf
GL50803_678	5-3_deoxyribonucleotidase_putative	1Q92	A	0.8407	1	0.294	0.8657	-0.46	0.587381	0.65	0.13	6.5	3.9	216	197	Homo_sapiens	5(3)-deoxyribonucleotidase	1.09645	0.675926	0.0231481	0.300926	0.327593	1	1	1	exactMatch	Annot	0.944	HiConf
GL50803_7865	L-asparaginase	2HIM	D	0.8109	1	0.421	0.825	-0.46	1.1365	0.65	0.13	7.8	4.4	400	358	Escherichia_coli	L-asparaginase_1	1.11732	0.4075	0.0375	0.555	0.266603	1	0	0	noMatch	Annot	0.952	HiConf-like
GL50803_9717	hypothetical_protein	4HE8	H	0.7693	0.9	0	0.9722	-0.46	1.31776	0.65	0.13	2.9	2.1	36	365	Thermus_thermophilus_HB8	NADH-quinone_oxidoreductase_subunit_8	0.0986301	0.666667	0	0.333333	0.333333	0	0	0	noMatch	Hyp	0.088	LowerConf
GL50803_14938	Ribosomal_protein_L12	4V6W	K	0.8087	1.44	0.411	0.8681	-0.46	0.987226	0.65	0.13	6.1	3.8	182	NA	Drosophila_melanogaster|Drosophila_melanogaster|Drosophila_melanogaster	Elongation_factor_2|18S_ribosomal_RNA|28S_ribosomal_RNA|2S_ribosomal_RNA|40S_ribosomal_protein_S10a|40S_ribosomal_protein_S11|40S_ribosomal_protein_S12|40S_ribosomal_protein_S13|40S_ribosomal_protein_S14|40S_ribosomal_protein_S15,_isoform_A|40S_ribosomal_protein_S15Aa|40S_ribosomal_protein_S16|40S_ribosomal_protein_S17|40S_ribosomal_protein_S18|40S_ribosomal_protein_S19a|40S_ribosomal_protein_S2|…	NA	0.472527	0.021978	0.505495	0.270145	2	0	0	noMatch	Annot	NA
GL50803_15338	Kinase_NEK-frag	2W5B	A	0.8076	1.38	0.225	0.8371	-0.47	0.3951	0.65	0.13	7.3	4.2	313	279	Homo_sapiens	SERINE/THREONINE-PROTEIN_KINASE_NEK2	1.12186	0.539936	0.0223642	0.4377	0.274116	1	1	1	exactMatch	Annot	0.996	HiConf
GL50803_9824	Proteasome_subunit_beta_type_9_precursor	1RYP	V	0.8292	1.99	0.291	0.9005	-0.47	1.47681	0.65	0.13	6.5	3.9	221	205	Saccharomyces_cerevisiae	20S_PROTEASOME	1.07805	0.457014	0.00452489	0.538462	0.287654	1	0	0	noMatch	Annot	0.912	HiConf-like
GL50803_15581	hypothetical_protein	4JSP	D	0.8572	1.38	0.158	0.8889	-0.48	1.45222	0.65	0.13	7.5	4.3	342	326	Homo_sapiens	Target_of_rapamycin_complex_subunit_LST8	1.04908	0.362573	0.0497076	0.587719	0.270195	0	0	0	noMatch	Hyp	0.868	HiConf-like
GL50803_16862	Kinase_NEK	3A7H	B	0.8252	1.25	0.243	0.8511	-0.48	0.715849	0.65	0.13	7.4	4.3	329	303	Homo_sapiens	Serine/threonine_kinase_24_(STE20_homolog,_yeast)	1.08581	0.416413	0.0182371	0.56535	0.28286	1	0	0	noMatch	Annot	0.98	HiConf-like
GL50803_17030	Chaperone_protein_dnaJ	3BVO	A	0.7437	2.13	0.228	0.8214	-0.48	1.12736	0.65	0.13	6.6	4	224	207	Homo_sapiens	Co-chaperone_protein_HscB,_mitochondrial_precursor	1.08213	0.763393	0	0.236607	0.39078	2	1	1	exactMatch	Annot	0.962	HiConf
GL50803_21750	Ribose-phosphate_pyrophosphokinase	2HCR	B	0.817	0.98	0.37	0.8324	-0.48	0.52828	0.65	0.13	7.7	4.3	370	326	Homo_sapiens	Ribose-phosphate_pyrophosphokinase_I	1.13497	0.527027	0.0108108	0.462162	0.281189	2	0	0	noMatch	Annot	0.956	HiConf-like
GL50803_27124	Kinase_NEK	2X0G	A	0.7884	2.09	0.182	0.9625	-0.48	1.09261	0.65	0.13	4.4	2.9	80	334	Homo_sapiens	DEATH-ASSOCIATED_PROTEIN_KINASE_1	0.239521	0.55	0	0.45	0.292973	1	0	0	noMatch	Annot	0.308	LowerConf
GL50803_5638	Cyst_wall_protein_1	4MN8	A	0.7853	3.02	0.233	0.9253	-0.48	0.94519	0.65	0.13	6.8	4	241	782	Arabidopsis_thaliana	LRR_receptor-like_serine/threonine-protein_kinase_FLS2	0.308184	0.502075	0.0165975	0.481328	0.274497	1	4	1	exactMatch	Annot	0.572	HiConf
GL50803_15397	Kinase_CMGC_CDK	1V0B	A	0.8031	1.26	0.383	0.8294	-0.48	0.460669	0.65	0.13	7.5	4.3	340	288	Plasmodium_falciparum	CELL_DIVISION_CONTROL_PROTEIN_2_HOMOLOG	1.18056	0.5	0	0.5	0.288675	1	1	1	exactMatch	Annot	0.994	HiConf
GL50803_10871	hypothetical_protein	2XN4	A	0.8312	1.42	0.138	0.8622	-0.49	0.527689	0.65	0.13	7.3	4.2	312	302	Homo_sapiens	KELCH-LIKE_PROTEIN_2	1.03311	0.426282	0.0833333	0.490385	0.218866	0	1	0	noMatch	Hyp	0.77	HiConf-like
GL50803_13524	Phosphatase	1WAO	1	0.7495	2.24	0.213	0.802	-0.49	1.15005	0.65	0.13	7.9	4.4	399	477	Homo_sapiens	SERINE/THREONINE_PROTEIN_PHOSPHATASE_5	0.836478	0.428571	0.0150376	0.556391	0.282964	1	3	1	exactMatch	Annot	0.95	HiConf
GL50803_14603	hypothetical_protein	2GB5	A	0.7243	1.82	0.224	0.7651	-0.49	0.818682	0.65	0.13	7.5	4.3	332	269	Escherichia_coli_K-12	NADH_pyrophosphatase	1.2342	0.439759	0.0271084	0.533133	0.269277	1	2	1	exactMatch	Hyp	0.992	HiConf
GL50803_16124	TCP-1_chaperonin_subunit_eta	3P9D	C	0.8455	1.23	0.313	0.8605	-0.49	1.09538	0.65	0.13	8.8	4.6	595	590	Saccharomyces_cerevisiae	T-complex_protein_1_subunit_gamma	1.00847	0.458824	0.0117647	0.529412	0.280714	1	0	0	noMatch	Annot	0.354	LowerConf
GL50803_12800	hypothetical_protein	2A0Z	A	0.8081	3.21	0.136	0.9321	-0.5	0.777679	0.65	0.13	7.8	4.4	383	705	Homo_sapiens	Toll-like_receptor_3	0.543262	0.535248	0.00522193	0.45953	0.286664	1	2	1	exactMatch	Hyp	0.526	HiConf
GL50803_14482	hypothetical_protein	4AXG	A	0.7087	1.71	0.168	0.7585	-0.5	0.449595	0.65	0.13	6.8	4	236	248	Drosophila_melanogaster	EUKARYOTIC_TRANSLATION_INITIATION_FACTOR_4E	0.951613	0.521186	0.0338983	0.444915	0.262107	1	1	1	exactMatch	Hyp	0.858	HiConf
GL50803_8242	Ribosome_biogenesis_protein_Nop10	4L9M	A	0.5267	3.79	0.048	0.9524	-0.5	0.411242	0.65	0.13	4	2.7	63	559	Homo_sapiens	RAS_guanyl-releasing_protein_1	0.112701	0.269841	0.0793651	0.650794	0.290957	1	4	0	noMatch	Annot	0.162	LowerConf
GL50803_8325	hypothetical_protein	3T6P	A	0.8752	2.4	0.16	0.9631	-0.5	1.33676	0.65	0.13	6.6	4	217	345	Homo_sapiens	Baculoviral_IAP_repeat-containing_protein_2	0.628986	0.672811	0.0138249	0.313364	0.329947	1	3	1	exactMatch	Hyp	0.542	HiConf
GL50803_86600	Methionine_aminopeptidase	1YW8	A	0.8369	1.01	0.398	0.85	-0.5	0.693899	0.65	0.13	8	4.4	420	369	Homo_sapiens	Methionine_aminopeptidase_2	1.13821	0.388095	0.0047619	0.607143	0.304901	1	1	1	exactMatch	Annot	0.938	HiConf
GL50803_117980	hypothetical_protein	3Q0X	A	0.9664	0.35	0.05	1	-0.51	2.45144	0.65	0.13	3.2	2.2	40	228	Chlamydomonas_reinhardtii	Centriole_protein	0.175439	0.65	0	0.35	0.32532	0	1	0	noMatch	Hyp	0.048	LowerConf
GL50803_117981	hypothetical_protein	3Q0X	A	0.9664	0.35	0.05	1	-0.51	2.45144	0.65	0.13	3.2	2.2	40	228	Chlamydomonas_reinhardtii	Centriole_protein	0.175439	0.65	0	0.35	0.32532	0	1	0	noMatch	Hyp	0.048	LowerConf
GL50803_15252	Ubiquitin-conjugating_enzyme_E2-17_kDa_3	3BZH	A	0.8215	1.22	0.522	0.8652	-0.51	0.967252	0.65	0.13	6.2	3.8	178	194	Homo_sapiens	Ubiquitin-conjugating_enzyme_E2_E1	0.917526	0.404494	0.00561798	0.589888	0.298564	1	1	1	exactMatch	Annot	0.902	HiConf
GL50803_35841	hypothetical_protein	3D1B	A	0.7537	1.51	0.196	0.9107	-0.51	1.49762	0.65	0.13	3.8	2.6	56	124	Schizosaccharomyces_pombe	RNA-induced_transcriptional_silencing_complex_protein_tas3	0.451613	0.803571	0.0178571	0.178571	0.415091	0	0	0	noMatch	Hyp	0.2	LowerConf
GL50803_15889	UDP-N-acetylglucosamine-dolichyl-phosphate_N-acetylglucosaminephosphotransferase	4J72	A	0.8082	1.49	0.153	0.8415	-0.52	1.21934	0.65	0.13	7.8	4.4	366	365	Aquifex_aeolicus	Phospho-N-acetylmuramoyl-pentapeptide-transferase	1.00274	0.743169	0.010929	0.245902	0.373868	1	2	1	exactMatch	Annot	0.952	HiConf
GL50803_33870	hypothetical_protein	2I96	A	0.6381	2.81	0.208	0.8217	-0.52	0.988563	0.65	0.13	5.5	3.5	129	108	Homo_sapiens	Cytochrome_b5	1.19444	0.465116	0	0.534884	0.290775	1	1	1	exactMatch	Hyp	0.912	HiConf
GL50803_34093	hypothetical_protein	3J39	k	0.7518	1.53	0.188	0.8961	-0.53	1.14596	0.65	0.13	4.5	3	77	70	Drosophila_melanogaster	60S_ribosomal_protein_L38	1.1	0.779221	0	0.220779	0.401619	1	0	0	noMatch	Hyp	0.676	HiConf-like
GL50803_9978	hypothetical_protein	4L9Y	A	0.7331	1.84	0.196	0.9388	-0.53	1.57996	0.65	0.13	3.6	2.5	49	339	Rhodobacter_sphaeroides_2.4.1	Malyl-CoA_lyase	0.144543	0.632653	0	0.367347	0.317695	0	1	0	noMatch	Hyp	0.242	LowerConf
GL50803_114210	hypothetical_protein	3GAW	A	0.7142	6.62	0.059	0.9053	-0.54	0.644255	0.64	0.13	10.4	4.6	1088	1213	Homo_sapiens	Complement_factor_H	0.89695	0.0716912	0.0137868	0.914522	0.504156	0	1	0	noMatch	Hyp	0.276	LowerConf
GL50803_13350	Alcohol_dehydrogenase_lateral_transfer_candidate	3BFJ	T	0.8139	1.26	0.22	0.8348	-0.54	0.741485	0.64	0.13	8.2	4.5	442	387	Klebsiella_pneumoniae	1,3-propanediol_oxidoreductase	1.14212	0.497738	0.0113122	0.49095	0.278899	1	0	0	noMatch	Annot	0.954	HiConf-like
GL50803_17121	Bip	3C7N	A	0.8877	1.39	0.262	0.9069	-0.54	0.718259	0.64	0.13	9.3	4.6	677	668	Saccharomyces_cerevisiae	Heat_shock_protein_homolog_SSE1	1.01347	0.389956	0.00443131	0.605613	0.304564	1	1	1	exactMatch	Annot	0.902	HiConf
GL50803_8064	Protein_disulfide_isomerase_PDI5	3BOA	A	0.7925	1.18	0.31	0.8433	-0.54	0.564638	0.64	0.13	5.6	3.5	134	504	Saccharomyces_cerevisiae	Protein_disulfide-isomerase	0.265873	0.492537	0.0597015	0.447761	0.238027	1	0	0	noMatch	Annot	0.54	HiConf-like
GL50803_36069	Ribosomal_protein_L34	4V6I	i	0.5387	4	0.248	0.8667	-0.54	0.636635	0.64	0.13	5.4	3.4	120	NA	Saccharomyces_cerevisiae|Saccharomyces_cerevisiae|Saccharomyces_cerevisiae	40S_ribosomal_protein_RACK1_(RACK1)|18S_rRNA|25S_rRNA|40S_ribosomal_protein_S24|40S_ribosomal_protein_rpS0_(S2p)|40S_ribosomal_protein_rpS11_(S17p)|40S_ribosomal_protein_rpS13_(S15p)|40S_ribosomal_protein_rpS14_(S11p)|40S_ribosomal_protein_rpS15_(S19p)|40S_ribosomal_protein_rpS16_(S9p)|40S_ribosomal_protein_rpS17_(S17e)|40S_ribosomal_protein_rpS18_(S13p)|40S_ribosomal_protein_rpS19_(S19e)|40S_rib…	NA	0.541667	0.0416667	0.416667	0.260208	1	0	0	noMatch	Annot	NA
GL50803_14660	hypothetical_protein	2OCY	A	0.7534	2.6	0.069	0.9407	-0.55	0.39507	0.64	0.13	5.4	3.4	118	154	Saccharomyces_cerevisiae	Rab_guanine_nucleotide_exchange_factor_SEC2	0.766234	0.923729	0	0.0762712	0.512718	1	1	0	noMatch	Hyp	0.18	LowerConf
GL50803_14668	hypothetical_protein	2ZWA	B	0.8313	2.27	0.111	0.9139	-0.55	0.757549	0.64	0.13	7.1	4.2	267	695	Saccharomyces_cerevisiae	Leucine_carboxyl_methyltransferase_2	0.384173	0.531835	0.0636704	0.404494	0.242059	0	0	0	noMatch	Hyp	0.458	LowerConf
GL50803_15936	hypothetical_protein	4MU6	A	0.9346	1.29	0.153	0.9675	-0.55	1.63636	0.64	0.13	7.2	4.2	277	367	Legionella_pneumophila_subsp._pneumophila_str._Philadelphia_1	Kinectin_1_(Kinesin_receptor)	0.754768	0.942238	0	0.0577617	0.528117	0	0	0	noMatch	Hyp	0.398	LowerConf
GL50803_91761	Sec1_putative	1MQS	A	0.7993	3.22	0.155	0.8843	-0.55	0.875475	0.64	0.13	9	4.6	605	671	Saccharomyces_cerevisiae	Sly1_Protein	0.901639	0.532231	0.0165289	0.45124	0.277333	1	1	1	exactMatch	Annot	0.734	HiConf
GL50803_1770	DRL1_protein	3A4L	B	0.777	1.02	0.179	0.7959	-0.56	0.71259	0.64	0.13	7.4	4.2	294	260	Methanocaldococcus_jannaschii	L-seryl-tRNA(Sec)_kinase	1.13077	0.602041	0.0340136	0.363946	0.285248	1	0	0	noMatch	Annot	0.94	HiConf-like
GL50803_32658	Plasma_membrane_calcium-transporting_ATPase_2	3IXZ	A	0.8373	2.29	0.244	0.8694	-0.56	0.320337	0.64	0.13	10.5	4.6	1095	1034	Sus_scrofa	Potassium-transporting_ATPase_alpha	1.05899	0.336986	0.0228311	0.640183	0.308692	4	5	3	exactMatch	Annot	0.946	HiConf
GL50803_7053	hypothetical_protein	3KBU	B	0.9223	1.36	0.029	1	-0.56	2.73038	0.64	0.13	3	2.2	35	326	Homo_sapiens	Spectrin_beta_chain,_erythrocyte	0.107362	0.742857	0	0.257143	0.377244	0	0	0	noMatch	Hyp	0.028	LowerConf
GL50803_2750	hypothetical_protein	4MJ7	A	0.8006	1.17	0.216	0.8407	-0.57	0.971831	0.64	0.13	6.3	3.9	182	159	Saccharomyces_cerevisiae_S288c	rRNA-processing_protein_UTP23	1.14465	0.631868	0.010989	0.357143	0.311124	1	1	1	exactMatch	Hyp	0.974	HiConf
GL50803_102575	hypothetical_protein	1BP1	A	0.8605	1.19	0.147	0.8787	-0.58	0.560771	0.64	0.13	8.6	4.5	503	456	Homo_sapiens	BACTERICIDAL/PERMEABILITY-INCREASING_PROTEIN	1.10307	0.421471	0.00397614	0.574553	0.295323	0	2	0	noMatch	Hyp	0.81	HiConf-like
GL50803_5632	Exosome_complex_exonuclease_putative	2NN6	A	0.8103	1.78	0.21	0.8631	-0.58	1.0247	0.64	0.13	7.6	4.3	314	358	Homo_sapiens	Polymyositis/scleroderma_autoantigen_1	0.877095	0.321656	0.0987261	0.579618	0.240658	1	2	1	exactMatch	Annot	0.958	HiConf
GL50803_114442	hypothetical_protein	1N11	A	0.8183	2.95	0.176	0.976	-0.59	1.44673	0.64	0.13	7.1	4.1	250	437	Homo_sapiens	Ankyrin	0.572082	0.884	0.004	0.112	0.479939	1	4	0	noMatch	Hyp	0.222	LowerConf
GL50803_117988	hypothetical_protein	4IGG	A	0.9047	0.95	0.077	1	-0.59	1.59426	0.64	0.13	3.3	2.3	39	832	Homo_sapiens	Catenin_alpha-1	0.046875	0.615385	0.025641	0.358974	0.295707	0	0	0	noMatch	Hyp	0.064	LowerConf
GL50803_117989	Hypothetical_protein	4IGG	A	0.9047	0.95	0.077	1	-0.59	1.59426	0.64	0.13	3.3	2.3	39	832	Homo_sapiens	Catenin_alpha-1	0.046875	0.615385	0.025641	0.358974	0.295707	0	0	0	noMatch	Hyp	0.064	LowerConf
GL50803_13156	Eukaryotic_initiation_factor_4A	1S2M	A	0.8028	1.7	0.332	0.8435	-0.59	0.890946	0.64	0.13	8.3	4.5	428	400	Saccharomyces_cerevisiae	Putative_ATP-dependent_RNA_helicase_DHH1	1.07	0.528037	0.0140187	0.457944	0.278747	2	2	2	exactMatch	Annot	0.986	HiConf
GL50803_15313	Pseudouridine_synthase_putative	4IQM	A	0.802	1.12	0.215	0.8205	-0.59	1.29933	0.64	0.13	7.8	4.4	351	336	Homo_sapiens	tRNA_pseudouridine_synthase_A,_mitochondrial	1.04464	0.433048	0.0769231	0.490028	0.223878	1	1	1	exactMatch	Annot	0.962	HiConf
GL50803_16267	hypothetical_protein	2OOE	A	0.9346	1.74	0.109	0.9702	-0.59	1.52347	0.64	0.13	8.8	4.6	537	530	Mus_musculus	Cleavage_stimulation_factor_77_kDa_subunit	1.01321	0.985102	0	0.0148976	0.564498	1	1	0	noMatch	Hyp	0.38	LowerConf
GL50803_6633	Farnesyl_diphosphate_synthase	1FPS	A	0.7991	1.6	0.206	0.8329	-0.59	0.889076	0.64	0.13	8.2	4.5	407	348	Gallus_gallus	FARNESYL_DIPHOSPHATE_SYNTHASE	1.16954	0.72973	0	0.27027	0.36893	1	1	1	exactMatch	Annot	0.968	HiConf
GL50803_14547	L-asparaginase	2HIM	D	0.8498	1.12	0.427	0.8658	-0.6	0.601944	0.64	0.13	8	4.4	380	358	Escherichia_coli	L-asparaginase_1	1.06145	0.389474	0.0289474	0.581579	0.280561	1	0	0	noMatch	Annot	0.906	HiConf-like
GL50803_27747	Flavohemoprotein_B5+B5R	2I96	A	0.6789	1.93	0.245	0.7794	-0.6	0.81355	0.64	0.13	5.8	3.6	136	108	Homo_sapiens	Cytochrome_b5	1.25926	0.522059	0	0.477941	0.289517	1	1	1	exactMatch	Annot	0.936	HiConf
GL50803_115668	Hypothetical_protein	4LTB	A	0.965	0.36	0.053	1	-0.61	1.23055	0.64	0.13	3.3	2.3	38	191	Homo_sapiens	Tripartite_motif-containing_25_variant	0.198953	0.763158	0	0.236842	0.390622	0	0	0	noMatch	Hyp	0.018	LowerConf
GL50803_115669	hypothetical_protein	4LTB	A	0.965	0.36	0.053	1	-0.61	1.23055	0.64	0.13	3.3	2.3	38	191	Homo_sapiens	Tripartite_motif-containing_25_variant	0.198953	0.763158	0	0.236842	0.390622	0	0	0	noMatch	Hyp	0.018	LowerConf
GL50803_134209	Protein_kinase_gPK1	2TMA	A	0.9637	0.74	0.094	1	-0.61	1.96391	0.64	0.13	5.3	3.4	106	284	Oryctolagus_cuniculus	TROPOMYOSIN	0.373239	0.915094	0.0188679	0.0660377	0.504372	0	1	0	noMatch	Annot	0.022	LowerConf
GL50803_134210	Protein_kinase_gPK1	2TMA	A	0.9637	0.74	0.094	1	-0.61	1.96391	0.64	0.13	5.3	3.4	106	284	Oryctolagus_cuniculus	TROPOMYOSIN	0.373239	0.915094	0.0188679	0.0660377	0.504372	0	1	0	noMatch	Annot	0.022	LowerConf
GL50803_14310	hypothetical_protein	3AYH	A	0.8242	1.8	0.215	0.9308	-0.61	1.93025	0.64	0.13	5.7	3.6	130	136	Schizosaccharomyces_pombe_972h-	DNA-directed_RNA_polymerase_III_subunit_rpc9	0.955882	0.846154	0.00769231	0.146154	0.449479	0	1	0	noMatch	Hyp	0.766	HiConf-like
GL50803_15574	Alanyl_dipeptidyl_peptidase	4HXE	B	0.7941	1.31	0.166	0.8093	-0.61	0.512273	0.64	0.13	9.6	4.6	729	622	Pyrococcus_horikoshii	Putative_uncharacterized_protein_PH0594	1.17203	0.229081	0.079561	0.691358	0.318944	2	2	2	exactMatch	Annot	0.984	HiConf
GL50803_3417	Preimplantation_protein_3	1R3B	A	0.6835	2.15	0.131	0.7598	-0.61	0.686877	0.64	0.13	6.9	4.1	229	202	Xenopus_laevis	MOB1	1.13366	0.515284	0.0131004	0.471616	0.278188	1	1	1	exactMatch	Annot	0.892	HiConf
GL50803_6584	hypothetical_protein	2PK9	D	0.7992	2.71	0.103	0.9054	-0.61	1.00883	0.64	0.13	6.9	4.1	222	293	Saccharomyces_cerevisiae	PHO85_cyclin_PHO80	0.757679	0.648649	0	0.351351	0.324699	1	0	0	noMatch	Hyp	0.458	LowerConf
GL50803_7015	hypothetical_protein	3G45	A	0.814	1.15	0.162	0.9487	-0.61	2.3279	0.64	0.13	3.3	2.3	39	421	Homo_sapiens	cAMP-specific_3',5'-cyclic_phosphodiesterase_4B	0.0926366	0.846154	0	0.153846	0.450728	0	1	0	noMatch	Hyp	0.202	LowerConf
GL50803_7029	hypothetical_protein	4CAD	C	0.8765	1.62	0.175	0.9213	-0.61	1.37182	0.64	0.13	7.3	4.2	267	271	Methanococcus_maripaludis	RAS_AND_A-FACTOR_CONVERTING_ENZYME_1,_RCE1	0.98524	0.913858	0	0.0861423	0.50459	1	1	1	exactMatch	Hyp	0.778	HiConf
GL50803_7982	UDP-glucose_4-epimerase	1SB8	A	0.818	1.33	0.272	0.839	-0.61	0.506912	0.64	0.13	8.1	4.4	385	352	Pseudomonas_aeruginosa	wbpP	1.09375	0.511688	0.025974	0.462338	0.267322	1	1	1	exactMatch	Annot	0.992	HiConf
GL50803_97437	hypothetical_protein	4KXF	K	0.7277	1.87	0.132	0.9636	-0.61	1.41388	0.64	0.13	4	2.7	55	1024	Mus_musculus	NLR_family_CARD_domain-containing_protein_4	0.0537109	0.854545	0	0.145455	0.457204	0	0	0	noMatch	Hyp	0.138	LowerConf
GL50803_137733	Kinase_NEK	3C4W	B	0.8191	2.25	0.156	0.9057	-0.62	1.05819	0.63	0.13	7.5	4.3	297	543	Bos_taurus	Rhodopsin_kinase	0.546961	0.454545	0.030303	0.515152	0.264176	1	0	0	noMatch	Annot	0.648	HiConf-like
GL50803_15564	Cathepsin_B_precursor	2PBH	A	0.8428	1.22	0.319	0.8675	-0.62	1.41471	0.63	0.13	7.8	4.4	332	317	Homo_sapiens	PROCATHEPSIN_B	1.04732	0.364458	0.0180723	0.61747	0.300908	1	2	1	exactMatch	Annot	0.964	HiConf
GL50803_16141	Ser/Thr_protein_kinase_pkwA_putative	2YMU	A	0.8717	1.98	0.181	0.9121	-0.62	0.77213	0.63	0.13	8.7	4.5	489	577	Nostoc_punctiforme	WD-40_REPEAT_PROTEIN	0.847487	0.374233	0.0633947	0.562372	0.251991	1	1	1	exactMatch	Annot	0.83	HiConf
GL50803_17190	Eukaryotic_peptide_chain_release_factor_subunit_1	4AF1	A	0.8255	2.26	0.29	0.8906	-0.62	1.5905	0.63	0.13	8.5	4.5	457	416	Halobacterium_salinarum	PEPTIDE_CHAIN_RELEASE_FACTOR_SUBUNIT_1	1.09856	0.573304	0.0284464	0.398249	0.278169	3	3	3	exactMatch	Annot	0.958	HiConf
GL50803_3141	hypothetical_protein	4MU6	A	0.9834	0.79	0.102	1	-0.62	1.74719	0.63	0.13	7.2	4.2	255	367	Legionella_pneumophila_subsp._pneumophila_str._Philadelphia_1	Kinectin_1_(Kinesin_receptor)	0.694823	0.937255	0	0.0627451	0.523952	0	0	0	noMatch	Hyp	0.16	LowerConf
GL50803_3599	hypothetical_protein	1N11	A	0.7777	3.04	0.124	0.8747	-0.62	1.20194	0.63	0.13	8.1	4.4	391	437	Homo_sapiens	Ankyrin	0.894737	0.872123	0	0.127877	0.470966	1	4	1	exactMatch	Hyp	0.806	HiConf
GL50803_6179	SnRNP_Sm-like_protein_putative	1I5L	C	0.8012	1.72	0.208	0.9231	-0.62	0.446291	0.63	0.13	4.7	3.1	78	77	Archaeoglobus_fulgidus	PUTATIVE_SNRNP_SM-LIKE_PROTEIN_AF-SM1	1.01299	0.807692	0	0.192308	0.42191	1	0	0	noMatch	Annot	0.72	HiConf-like
GL50803_9779	UPL-1	3QPB	A	0.762	1.63	0.212	0.8065	-0.62	0.617058	0.63	0.13	7.6	4.3	310	282	Streptococcus_pyogenes	Uridine_phosphorylase	1.09929	0.545161	0.0129032	0.441935	0.28226	1	1	1	exactMatch	Annot	0.996	HiConf
GL50803_104982	hypothetical_protein	3EFZ	B	0.8671	1.34	0.162	0.9292	-0.63	1.61025	0.63	0.13	5.5	3.5	113	268	Cryptosporidium_parvum_Iowa_II	14-3-3_protein	0.421642	0.761062	0	0.238938	0.389213	1	0	0	noMatch	Hyp	0.364	LowerConf
GL50803_3280	hypothetical_protein	1QU1	F	0.8205	1.85	0.028	1	-0.63	1.57982	0.63	0.13	3.2	2.3	36	155	Influenza_A_virus	PROTEIN_(INFLUENZA_RECOMBINANT_HA2_CHAIN)	0.232258	0.611111	0.0277778	0.361111	0.292657	0	0	0	noMatch	Hyp	0.098	LowerConf
GL50803_6283	hypothetical_protein	3PEW	A	0.7919	1.39	0.271	0.8151	-0.63	0.980192	0.63	0.13	8.6	4.5	476	395	Saccharomyces_cerevisiae	ATP-dependent_RNA_helicase_DBP5	1.20506	0.495798	0.012605	0.491597	0.277767	2	2	2	exactMatch	Hyp	0.978	HiConf
GL50803_11312	TRAPPC2_putative	2J3W	A	0.7892	1.91	0.237	0.8912	-0.64	1.68028	0.63	0.13	6	3.7	147	142	Mus_musculus	TRAFFICKING_PROTEIN_PARTICLE_COMPLEX_PROTEIN_2	1.03521	0.829932	0.0272109	0.142857	0.433937	1	1	1	exactMatch	Annot	0.784	HiConf
GL50803_13164	hypothetical_protein	1JFI	B	0.8539	1.36	0.201	0.9116	-0.64	1.51684	0.63	0.13	6	3.7	147	179	Homo_sapiens	Transcription_Regulator_NC2_beta_chain	0.821229	0.823129	0	0.176871	0.433296	0	1	0	noMatch	Hyp	0.598	HiConf-like
GL50803_35272	hypothetical_protein	3SOG	A	0.9223	1.14	0	1	-0.64	1.84571	0.63	0.13	3.4	2.4	40	205	Homo_sapiens	Amphiphysin	0.195122	0.725	0.05	0.225	0.350297	0	1	0	noMatch	Hyp	0.026	LowerConf
GL50803_5810	hypothetical_protein	2RE7	A	0.8112	1.92	0.161	0.9466	-0.64	1.25855	0.63	0.13	5.8	3.6	131	134	Psychrobacter_arcticus_273-4	Uncharacterized_protein	0.977612	0.70229	0	0.29771	0.352498	1	1	0	noMatch	Hyp	0.658	HiConf-like
GL50803_7421	Casein_kinase_II_beta_chain	1JWH	D	0.7657	1.85	0.313	0.8319	-0.64	0.844687	0.63	0.13	7.1	4.1	238	215	Homo_sapiens	Casein_kinase_II_beta_chain	1.10698	0.470588	0	0.529412	0.29017	1	0	0	noMatch	Annot	0.932	HiConf-like
GL50803_8359	hypothetical_protein	2PK9	D	0.795	3.47	0.089	0.9646	-0.64	1.00207	0.63	0.13	6.7	4	198	293	Saccharomyces_cerevisiae	PHO85_cyclin_PHO80	0.675768	0.707071	0	0.292929	0.355263	0	0	0	noMatch	Hyp	0.108	LowerConf
GL50803_92221	hypothetical_protein	1K1B	A	0.758	1.8	0.127	0.8873	-0.64	0.27681	0.63	0.13	4.5	3	71	241	Homo_sapiens	B-cell_lymphoma_3-encoded_protein	0.294606	0.816901	0.0422535	0.140845	0.421674	0	0	0	noMatch	Hyp	0.164	LowerConf
GL50803_14917	hypothetical_protein	2WJV	A	0.8834	1.67	0.154	0.9495	-0.65	1.51881	0.63	0.14	6.7	4	198	800	Homo_sapiens	REGULATOR_OF_NONSENSE_TRANSCRIPTS_1	0.2475	0.691919	0.00505051	0.30303	0.344436	0	4	0	noMatch	Hyp	0.12	LowerConf
GL50803_16674	hypothetical_protein	2GSX	A	0.4696	8.52	0.046	0.7034	-0.65	0.636761	0.63	0.13	10.4	4.6	971	951	Homo_sapiens	Complement_receptor_type_2	1.02103	0.15242	0.00823893	0.839341	0.444106	0	1	0	noMatch	Hyp	0.234	LowerConf
GL50803_16717	hypothetical_protein	1EM2	A	0.7697	1.18	0.12	0.7977	-0.65	0.930398	0.63	0.13	7.3	4.2	262	229	Homo_sapiens	MLN64_PROTEIN	1.1441	0.610687	0.0534351	0.335878	0.278635	1	1	1	exactMatch	Hyp	0.902	HiConf
GL50803_16823	Non_ATPase_subunit_MPR1_of_26S_proteasome	4B4T	V	0.7268	1.79	0.341	0.7695	-0.65	1.51085	0.63	0.14	7.9	4.4	334	306	Saccharomyces_cerevisiae	26S_PROTEASOME_REGULATORY_SUBUNIT_RPN11	1.0915	0.625749	0.00898204	0.365269	0.309621	1	0	0	noMatch	Annot	0.942	HiConf-like
GL50803_21088	hypothetical_protein	4G2K	A	0.9498	0.48	0.068	1	-0.65	1.29125	0.63	0.14	3.6	2.5	44	125	Saccharomyces_cerevisiae	General_control_protein_GCN4,_Envelope_glycoprotein_GP2_chimera	0.352	0.772727	0	0.227273	0.397132	0	0	0	noMatch	Hyp	0.04	LowerConf
GL50803_5435	Cyst_wall_protein_2	1OGQ	A	0.7881	1.73	0.191	0.8287	-0.65	1.47305	0.63	0.13	8	4.4	362	313	Phaseolus_vulgaris	POLYGALACTURONASE_INHIBITING_PROTEIN	1.15655	0.436464	0.00552486	0.558011	0.290323	1	1	1	exactMatch	Annot	0.982	HiConf
GL50803_5358	Aurora_kinase	4B6L	A	0.874	0.59	0.288	0.881	-0.66	0.554206	0.63	0.14	7.7	4.3	311	281	Homo_sapiens	SERINE/THREONINE-PROTEIN_KINASE_PLK3	1.10676	0.40836	0.0321543	0.559486	0.271554	1	1	1	exactMatch	Annot	0.944	HiConf
GL50803_7188	hypothetical_protein	3GAW	A	0.7959	5.35	0.066	0.9492	-0.66	0.447187	0.63	0.14	10.7	4.6	1103	1213	Homo_sapiens	Complement_factor_H	0.909316	0.0634633	0.00634633	0.93019	0.517682	0	1	0	noMatch	Hyp	0.108	LowerConf
GL50803_97380	hypothetical_protein	3A8P	A	0.8945	0.98	0.13	1	-0.66	1.47009	0.63	0.14	4	2.7	54	263	Mus_musculus	T-lymphoma_invasion_and_metastasis-inducing_protein_2	0.205323	0.833333	0.037037	0.12963	0.435481	0	1	0	noMatch	Hyp	0.106	LowerConf
GL50803_11436	Molybdopterin_biosynthesis_MoeB_protein	1ZKM	A	0.7712	1.6	0.278	0.8182	-0.67	1.11382	0.63	0.14	7.4	4.2	264	253	Escherichia_coli	Adenylyltransferase_thiF	1.04348	0.522727	0.0189394	0.458333	0.27417	1	1	1	exactMatch	Annot	0.946	HiConf
GL50803_17241	hypothetical_protein	4KRC	B	0.7942	2.31	0.156	0.9272	-0.67	1.76115	0.63	0.14	6.2	3.8	151	207	Saccharomyces_cerevisiae_S288c	PHO85_cyclin-10	0.729469	0.821192	0	0.178808	0.431854	0	1	0	noMatch	Hyp	0.474	LowerConf
GL50803_17245	hypothetical_protein	3IZ5	H	0.6853	2.78	0.347	0.9722	-0.67	0.944712	0.63	0.14	4.6	3	72	380	Triticum_aestivum	RACK1	0.189474	0.694444	0.0277778	0.277778	0.336788	0	0	0	noMatch	Hyp	0.424	LowerConf
GL50803_4911	hypothetical_protein	1PW4	A	0.8383	1.4	0.117	0.8629	-0.67	0.972267	0.63	0.14	8.8	4.6	496	451	Escherichia_coli	Glycerol-3-phosphate_transporter	1.09978	0.655242	0.00604839	0.33871	0.32463	1	1	1	exactMatch	Hyp	0.886	HiConf
GL50803_92401	hypothetical_protein	4BSZ	B	0.7514	1.95	0.162	0.9577	-0.67	0.899231	0.63	0.14	4.6	3	71	202	Saccharomyces_cerevisiae_W303	ANKYRIN_REPEAT-CONTAINING_PROTEIN_YAR1	0.351485	0.830986	0.0422535	0.126761	0.433046	0	1	0	noMatch	Hyp	0.1	LowerConf
GL50803_16796	TP53_regulating_kinase	3EN9	A	0.7548	2.64	0.299	0.8446	-0.67	0.933758	0.63	0.14	7.3	4.2	251	540	Methanocaldococcus_jannaschii	O-sialoglycoprotein_endopeptidase/protein_kinase	0.464815	0.549801	0.0398406	0.410359	0.263561	1	2	1	exactMatch	Annot	0.902	HiConf
GL50803_10510	hypothetical_protein	1GE9	A	0.8429	0.94	0.071	1	-0.68	0.376504	0.63	0.14	3.6	2.5	42	184	Aquifex_aeolicus	RIBOSOME_RECYCLING_FACTOR	0.228261	0.880952	0	0.119048	0.477973	0	1	0	noMatch	Hyp	0.068	LowerConf
GL50803_11218	Inositol_hexakisphosphate_kinase	2AQX	A	0.726	2.27	0.178	0.7994	-0.68	0.811532	0.63	0.14	7.7	4.3	309	289	Mus_musculus	PREDICTED:_inositol_1,4,5-trisphosphate_3-kinase_B	1.0692	0.572816	0.012945	0.414239	0.288571	1	1	1	exactMatch	Annot	0.922	HiConf
GL50803_14259	Glucose_6-phosphate_N-acetyltransferase	3CXP	A	0.8315	1.33	0.3	0.878	-0.68	1.14293	0.63	0.14	6.8	4.1	205	184	Homo_sapiens	Glucosamine_6-phosphate_N-acetyltransferase	1.11413	0.453659	0.0390244	0.507317	0.256287	1	1	1	exactMatch	Annot	0.914	HiConf
GL50803_14641	Transducin	2YMU	A	0.8656	2.09	0.118	0.9101	-0.68	1.00554	0.63	0.14	9.1	4.6	545	577	Nostoc_punctiforme	WD-40_REPEAT_PROTEIN	0.944541	0.486239	0.0366972	0.477064	0.256935	0	1	0	noMatch	Annot	0.65	HiConf-like
GL50803_33787	Na+_driven_multidrug_efflux_pump	4LZ6	A	0.7925	1.53	0.222	0.8168	-0.68	0.63394	0.63	0.14	9.1	4.6	546	446	Bacillus_halodurans	BH2163_protein	1.22422	0.917582	0	0.0824176	0.50765	1	1	1	exactMatch	Annot	0.888	HiConf
GL50803_86498	hypothetical_protein	1N00	A	0.7437	1.6	0.162	0.7702	-0.68	1.01429	0.63	0.14	8.4	4.5	409	321	Gossypium_hirsutum	annexin_Gh1	1.27414	0.843521	0	0.156479	0.448709	1	1	1	exactMatch	Hyp	0.94	HiConf
GL50803_10919	Ribosomal_protein_S10B	4V8M	D	0.6622	2.03	0.304	0.7612	-0.68	0.432731	0.63	0.14	5.9	3.7	134	NA	Trypanosoma_brucei|Trypanosoma_brucei|Trypanosoma_brucei	40S_RIBOSOMAL_PROTEIN_S3A,_PUTATIVE|18S_RRNA_OF_THE_SMALL_RIBOSOMAL_SUBUNIT|40S_RIBOSOMAL_PROTEINS_S11,_PUTATIVE|40S_RIBOSOMAL_PROTEIN_S10,_PUTATIVE|40S_RIBOSOMAL_PROTEIN_S12|40S_RIBOSOMAL_PROTEIN_S13,_PUTATIVE|40S_RIBOSOMAL_PROTEIN_S14|40S_RIBOSOMAL_PROTEIN_S15,_PUTATIVE|40S_RIBOSOMAL_PROTEIN_S15A,_PUTATIVE|40S_RIBOSOMAL_PROTEIN_S16,_PUTATIVE|40S_RIBOSOMAL_PROTEIN_S17,_PUTATIVE|40S_RIBOSOMAL_PRO…	NA	0.507463	0	0.492537	0.288772	1	0	0	noMatch	Annot	NA
GL50803_17266	hypothetical_protein	3NA7	A	0.8969	1.59	0.13	0.9758	-0.69	1.27434	0.63	0.14	5.8	3.6	124	256	Helicobacter_pylori_NCTC_11638	HP0958	0.484375	0.967742	0	0.0322581	0.549651	0	1	0	noMatch	Hyp	0.16	LowerConf
GL50803_26798	hypothetical_protein	2QFA	B	0.9623	0.4	0.047	1	-0.69	1.71734	0.63	0.14	3.6	2.5	43	62	Homo_sapiens	Borealin	0.693548	0.767442	0	0.232558	0.393521	0	1	0	noMatch	Hyp	0.05	LowerConf
GL50803_4954	Small_nuclear_ribonucleoprotein_F_putative	1I8F	F	0.6154	2.07	0.286	0.7103	-0.69	0.945359	0.63	0.14	5.5	3.5	107	81	Pyrobaculum_aerophilum	PUTATIVE_SNRNP_SM-LIKE_PROTEIN	1.32099	0.327103	0.00934579	0.663551	0.327147	1	0	0	noMatch	Annot	0.316	LowerConf
GL50803_101307	Kinase_NEK	4APC	A	0.8498	1.59	0.186	0.89	-0.7	1.57778	0.62	0.14	7.8	4.4	309	350	Homo_sapiens	SERINE/THREONINE-PROTEIN_KINASE_NEK1	0.882857	0.514563	0.0485437	0.436893	0.249674	1	1	1	exactMatch	Annot	0.906	HiConf
GL50803_3401	hypothetical_protein	4C53	A	0.8796	1.06	0.027	0.973	-0.71	2.0978	0.62	0.14	3.4	2.4	37	138	Guanarito_mammarenavirus	PRE-GLYCOPROTEIN_POLYPROTEIN_GP_COMPLEX	0.268116	0.783784	0	0.216216	0.404804	0	1	0	noMatch	Hyp	0.034	LowerConf
GL50803_7860	hypothetical_protein	3UJ6	A	0.7631	1.56	0.075	1	-0.71	1.1067	0.62	0.14	3.5	2.4	40	266	Plasmodium_falciparum	Phosphoethanolamine_N-methyltransferase	0.150376	0.55	0	0.45	0.292973	0	1	0	noMatch	Hyp	0.062	LowerConf
GL50803_8361	SOF1_protein	2YMU	A	0.8679	2.02	0.18	0.9128	-0.71	1.00243	0.62	0.14	9	4.6	516	577	Nostoc_punctiforme	WD-40_REPEAT_PROTEIN	0.894281	0.370155	0.0484496	0.581395	0.268374	2	1	1	exactMatch	Annot	0.852	HiConf
GL50803_9132	hypothetical_protein	1LS4	A	0.889	1.22	0.143	0.936	-0.71	1.69148	0.62	0.14	6.5	3.9	172	180	Locusta_migratoria	Apolipophorin-III	0.955556	0.668605	0	0.331395	0.334307	0	0	0	noMatch	Hyp	0.484	LowerConf
GL50803_93551	Metalloprotease_insulinase_family	3S5H	A	0.8832	1.24	0.178	0.8932	-0.71	0.401726	0.62	0.14	10.9	4.6	1133	1193	Plasmodium_falciparum	Falcilysin	0.949707	0.436893	0.0511915	0.511915	0.247205	1	3	1	exactMatch	Annot	0.916	HiConf
GL50803_101484	hypothetical_protein	1L8D	A	0.8816	1.45	0.043	1	-0.72	1.81259	0.62	0.14	4.7	3.1	70	112	Pyrococcus_furiosus	DNA_double-strand_break_repair_rad50_ATPase	0.625	0.785714	0.0142857	0.2	0.402627	0	1	0	noMatch	Hyp	0.04	LowerConf
GL50803_12031	hypothetical_protein	1J6R	A	0.7807	1.58	0.106	0.9792	-0.72	2.05926	0.62	0.14	3.9	2.7	48	214	Thermotoga_maritima	METHIONINE_SYNTHASE	0.224299	0.708333	0	0.291667	0.356	0	0	0	noMatch	Hyp	0.058	LowerConf
GL50803_37421	hypothetical_protein	4CBZ	A	0.7034	2.14	0.198	0.875	-0.72	1.08138	0.62	0.14	5.5	3.5	104	312	Homo_sapiens	PROTEIN_JAGGED-1	0.333333	0	0.00961538	0.990385	0.569043	1	3	0	noMatch	Hyp	0.326	LowerConf
GL50803_93721	Cyclin_fold_protein_1_putative	2PK9	D	0.7843	2.03	0.151	0.852	-0.72	1.01885	0.62	0.14	7.4	4.2	250	293	Saccharomyces_cerevisiae	PHO85_cyclin_PHO80	0.853242	0.716	0	0.284	0.36054	1	0	0	noMatch	Annot	0.646	HiConf-like
GL50803_97960	hypothetical_protein	2EFX	A	0.6569	2.02	0.093	0.9767	-0.72	1.40031	0.62	0.14	3.7	2.5	43	363	Ochrobactrum_anthropi	D-amino_acid_amidase	0.118457	0.72093	0	0.27907	0.363515	0	1	0	noMatch	Hyp	0.056	LowerConf
GL50803_17550	Transducin/WD-40_repeat_protein_family	1VYH	T	0.7867	1.32	0.176	0.8122	-0.72	0.548576	0.62	0.14	8.3	4.5	378	NA	Homo_sapiens|Mus_musculus	PLATELET-ACTIVATING_FACTOR_ACETYLHYDROLASE_IB_BETA_SUBUNIT|PLATELET-ACTIVATING_FACTOR_ACETYLHYDROLASE_IB_ALPHA_SUBUNIT	NA	0.365079	0.0502646	0.584656	0.268606	1	0	0	noMatch	Annot	NA
GL50803_119121	hypothetical_protein	2ZBZ	A	0.8586	1.76	0.105	0.9885	-0.73	2.91439	0.62	0.14	5.1	3.3	87	412	Streptomyces_griseolus	Cytochrome_P450-SU1	0.211165	0.770115	0	0.229885	0.395342	0	1	0	noMatch	Hyp	0.02	LowerConf
GL50803_119122	hypothetical_protein	2ZBZ	A	0.8557	1.74	0.105	0.9885	-0.73	2.26401	0.62	0.14	5.1	3.3	87	412	Streptomyces_griseolus	Cytochrome_P450-SU1	0.211165	0.770115	0	0.229885	0.395342	0	1	0	noMatch	Hyp	0.02	LowerConf
GL50803_16266	hypothetical_protein	1SJJ	A	0.8821	2.94	0.101	0.9975	-0.73	1.09837	0.62	0.14	8.5	4.5	404	863	Gallus_gallus	actinin	0.468134	0.972772	0	0.0272277	0.553938	0	3	0	noMatch	Hyp	0.046	LowerConf
GL50803_5345	DinF_protein	4LZ6	A	0.8071	1.62	0.175	0.8365	-0.73	0.277806	0.62	0.14	9.1	4.6	532	446	Bacillus_halodurans	BH2163_protein	1.19283	0.819549	0.0018797	0.178571	0.430243	0	1	0	noMatch	Annot	0.832	HiConf-like
GL50803_104685	Caltractin	3FWB	A	0.8359	1.06	0.562	0.8693	-0.73	1.17968	0.62	0.14	6.6	4	176	NA	Saccharomyces_cerevisiae|Saccharomyces_cerevisiae|Saccharomyces_cerevisiae	Cell_division_control_protein_31|Nuclear_mRNA_export_protein_SAC3|Protein_SUS1	NA	0.664773	0	0.335227	0.33239	1	1	1	exactMatch	Annot	NA
GL50803_12795	hypothetical_protein	2TRC	P	0.7699	2.25	0.147	0.8608	-0.74	0.991351	0.62	0.14	7.3	4.2	237	217	Rattus_norvegicus	PHOSDUCIN	1.09217	0.565401	0.0464135	0.388186	0.263806	0	1	0	noMatch	Hyp	0.302	LowerConf
GL50803_17451	Deoxynucleoside_kinase	2JAS	C	0.7343	1.42	0.325	0.7729	-0.74	0.598585	0.62	0.14	7.4	4.3	251	206	Mycoplasma_mycoides	DEOXYGUANOSINE_KINASE	1.21845	0.629482	0.0159363	0.354582	0.307324	1	0	0	noMatch	Annot	0.966	HiConf-like
GL50803_31153	hypothetical_protein	3ETZ	B	0.8325	1.61	0.057	1	-0.74	0.950276	0.62	0.14	3.4	2.3	35	119	Fusobacterium_nucleatum	Adhesin_A	0.294118	0.685714	0	0.314286	0.343254	0	0	0	noMatch	Hyp	0.02	LowerConf
GL50803_39260	hypothetical_protein	4AMS	A	0.7879	1.42	0.05	0.9756	-0.74	1.52899	0.62	0.14	3.6	2.5	41	390	Megavirus_chiliensis	MG662	0.105128	0.707317	0	0.292683	0.355406	0	0	0	noMatch	Hyp	0.024	LowerConf
GL50803_5022	hypothetical_protein	3TXM	A	0.681	2.05	0.02	0.96	-0.74	1.46389	0.62	0.14	4	2.7	50	394	Drosophila_melanogaster	26S_proteasome_regulatory_complex_subunit_p42B	0.126904	0.58	0	0.42	0.299555	0	1	0	noMatch	Hyp	0.03	LowerConf
GL50803_86934	Kinase_NEK	4APC	A	0.8481	1.92	0.188	0.8994	-0.74	1.30288	0.62	0.14	7.9	4.4	308	350	Homo_sapiens	SERINE/THREONINE-PROTEIN_KINASE_NEK1	0.88	0.506494	0.0454545	0.448052	0.251017	1	1	1	exactMatch	Annot	0.822	HiConf
GL50803_101339	FKBP-type_peptidyl-prolyl_cis-trans_isomerase	1FD9	A	0.8068	2.78	0.232	0.9209	-0.75	0.688639	0.62	0.14	7.1	4.2	215	213	Legionella_pneumophila	PROTEIN_(MACROPHAGE_INFECTIVITY_POTENTIATOR_PROTEIN)	1.00939	0.511628	0.0372093	0.451163	0.258227	1	2	1	exactMatch	Annot	0.876	HiConf
GL50803_113165	hypothetical_protein	1BP1	A	0.769	3.28	0.128	0.8767	-0.75	0.569161	0.62	0.14	9	4.6	503	456	Homo_sapiens	BACTERICIDAL/PERMEABILITY-INCREASING_PROTEIN	1.10307	0.465209	0.00994036	0.524851	0.28165	0	2	0	noMatch	Hyp	0.582	HiConf-like
GL50803_13948	hypothetical_protein	4B2N	A	0.9604	1.41	0.113	1	-0.75	1.64342	0.62	0.14	8	4.4	319	662	Xanthomonas_sp._35Y	70_KDA_PROTEIN	0.481873	0.442006	0	0.557994	0.294443	0	0	0	noMatch	Hyp	0.22	LowerConf
GL50803_15474	hypothetical_protein	4MH6	A	0.9229	1.18	0.101	0.9801	-0.75	1.58567	0.62	0.14	6.3	3.9	151	177	Vibrio_parahaemolyticus_RIMD_2210633	Putative_type_III_secretion_protein_YscO	0.853107	0.807947	0	0.192053	0.422096	1	1	0	noMatch	Hyp	0.11	LowerConf
GL50803_2753	hypothetical_protein	2AKC	B	0.8173	1.26	0.123	0.8617	-0.75	1.05181	0.62	0.14	6.8	4	188	230	Salmonella_enterica_subsp._enterica_serovar_Typhimurium	class_A_nonspecific_acid_phosphatase_PhoN	0.817391	0.851064	0	0.148936	0.45451	1	0	0	noMatch	Hyp	0.148	LowerConf
GL50803_3603	hypothetical_protein	3VVN	A	0.8306	1.59	0.045	1	-0.75	0.855603	0.62	0.14	3.8	2.6	44	461	Pyrococcus_furiosus_DSM_3638	Putative_uncharacterized_protein	0.0954447	0.795455	0.0454545	0.159091	0.404222	0	0	0	noMatch	Hyp	0.016	LowerConf
GL50803_8557	hypothetical_protein	2GSX	A	0.6893	6.57	0.069	0.9441	-0.75	0.698982	0.62	0.14	10.2	4.6	805	951	Homo_sapiens	Complement_receptor_type_2	0.846477	0.00496894	0	0.995031	0.573052	0	1	0	noMatch	Hyp	0.116	LowerConf
GL50803_12941	hypothetical_protein	2FV2	C	0.8848	1.85	0.169	0.9515	-0.76	0.742956	0.62	0.14	7.6	4.3	268	268	Homo_sapiens	RCD1_required_for_cell_differentiation1_homolog	1	0.802239	0.011194	0.186567	0.415443	0	0	0	noMatch	Hyp	0.228	LowerConf
GL50803_12950	Ubiquitin-conjugating_enzyme_E2-17_kDa	1X23	D	0.7525	1.17	0.416	0.7857	-0.76	1.28112	0.62	0.14	6.9	4.1	196	155	Homo_sapiens	Ubiquitin-conjugating_enzyme_E2_D3	1.26452	0.545918	0.0357143	0.418367	0.265519	1	0	0	noMatch	Annot	0.924	HiConf-like
GL50803_16415	hypothetical_protein	1ZLG	A	0.7973	4.43	0.059	0.93	-0.76	0.756925	0.62	0.14	9.9	4.6	700	680	Homo_sapiens	Anosmin_1	1.02941	0.0285714	0	0.971429	0.552791	0	2	0	noMatch	Hyp	0.162	LowerConf
GL50803_6464	hypothetical_protein	2CSE	1	0.9343	1.47	0.084	0.9477	-0.76	0.536559	0.62	0.14	11.3	4.5	1261	1267	Mammalian_orthoreovirus_1_Lang	Minor_core_protein_lambda_3	0.995264	0.226011	0.00634417	0.767645	0.391833	0	1	0	noMatch	Hyp	0.108	LowerConf
GL50803_137690	hypothetical_protein	3I61	A	0.7587	3.25	0.143	0.8973	-0.77	1.48632	0.62	0.14	7.6	4.3	263	563	Saccharomyces_cerevisiae	ATP-dependent_RNA_helicase_MSS116	0.46714	0.619772	0.0190114	0.361217	0.301349	1	2	1	exactMatch	Hyp	0.798	HiConf
GL50803_36743	hypothetical_protein	1FPO	A	0.8264	1.16	0.026	1	-0.77	1.45842	0.62	0.14	3.6	2.5	39	171	Escherichia_coli	CHAPERONE_PROTEIN_HSCB	0.22807	0.74359	0	0.25641	0.377716	0	1	0	noMatch	Hyp	0.016	LowerConf
GL50803_11231	hypothetical_protein	2TMA	A	0.9709	0.53	0.081	1	-0.78	2.04351	0.61	0.14	4.9	3.2	74	284	Oryctolagus_cuniculus	TROPOMYOSIN	0.260563	0.918919	0	0.0810811	0.50875	0	1	0	noMatch	Hyp	0	LowerConf
GL50803_118980	hypothetical_protein	1ZP0	D	0.7944	0.92	0.132	0.95	-0.78	1.08783	0.62	0.14	3.7	2.5	40	103	Sus_scrofa	Small_cytochrome_binding_protein	0.38835	0.75	0	0.25	0.381881	0	1	0	noMatch	Hyp	0.146	LowerConf
GL50803_118981	hypothetical_protein	1ZP0	D	0.7944	0.92	0.132	0.95	-0.78	1.08783	0.62	0.14	3.7	2.5	40	103	Sus_scrofa	Small_cytochrome_binding_protein	0.38835	0.75	0	0.25	0.381881	0	1	0	noMatch	Hyp	0.146	LowerConf
GL50803_39460	hypothetical_protein	2LYI	A	0.6951	2.18	0	1	-0.78	1.704	0.61	0.14	3.9	2.6	44	167	Nephila_antipodiana	PROTEIN_(entity)	0.263473	0.636364	0	0.363636	0.319262	0	1	0	noMatch	Hyp	0.076	LowerConf
GL50803_4653	Serpin_1	3NDA	A	0.8963	1.88	0.247	0.9544	-0.78	0.292005	0.62	0.14	8.3	4.5	351	377	Ixodes_ricinus	Serpin-2	0.931034	0.584046	0.002849	0.413105	0.298697	1	1	1	exactMatch	Annot	0.762	HiConf
GL50803_98054	Heat_shock_protein_HSP_90-alpha	2CG9	B	0.8186	1.91	0.514	0.867	-0.78	1.09279	0.62	0.14	8.4	4.5	376	677	Saccharomyces_cerevisiae	ATP-DEPENDENT_MOLECULAR_CHAPERONE_HSP82	0.555391	0.468085	0.00797872	0.523936	0.283146	2	0	0	noMatch	Annot	0.734	HiConf-like
GL50803_8587	Kinase_AGC_NDR	2F2U	A	0.7553	1.53	0.322	0.7801	-0.78	0.722485	0.61	0.14	9	4.6	482	402	Bos_taurus	Rho-associated_protein_kinase_2	1.199	0.43361	0	0.56639	0.296211	1	1	1	exactMatch	Annot	0.988	HiConf
GL50803_7870	Ribosomal_protein_L23A	4V7E	X	0.7839	1.57	0.434	0.8652	-0.78	1.01081	0.62	0.14	6.2	3.8	141	NA	Triticum_aestivum|Triticum_aestivum|Triticum_aestivum	40S_ribosomal_protein_S24E|18S_ribosomal_RNA|40S_ribosomal_protein_S10|40S_ribosomal_protein_S10E|40S_ribosomal_protein_S11|40S_ribosomal_protein_S12|40S_ribosomal_protein_S12E|40S_ribosomal_protein_S13|40S_ribosomal_protein_S14|40S_ribosomal_protein_S15|40S_ribosomal_protein_S17|40S_ribosomal_protein_S17E|40S_ribosomal_protein_S19|40S_ribosomal_protein_S19E|40S_ribosomal_protein_S1E|40S_ribosoma…	NA	0.737589	0	0.262411	0.373874	2	0	0	noMatch	Annot	NA
GL50803_7578	Dynein_light_chain	3U0K	A	0.6958	2.08	0.234	0.8059	-0.78	1.64156	0.62	0.14	6.6	4	170	442	Entacmaea_quadricolor	RCaMP	0.384615	0.7	0	0.3	0.351188	1	2	1	exactMatch	Annot	0.802	HiConf
GL50803_10036	Alpha-16_giardin	1M9I	A	0.7994	3.76	0.114	0.9507	-0.79	1.08051	0.61	0.14	8.4	4.5	365	672	Homo_sapiens	Annexin_VI	0.543155	0.846575	0	0.153425	0.451052	0	1	0	noMatch	Annot	0.194	LowerConf
GL50803_8468	hypothetical_protein	3DWF	B	0.8574	1.62	0.109	0.9075	-0.79	0.901199	0.61	0.14	7.9	4.4	292	276	Cavia_porcellus	11-beta-hydroxysteroid_dehydrogenase_1	1.05797	0.671233	0.0239726	0.304795	0.324573	1	0	0	noMatch	Hyp	0.46	LowerConf
GL50803_16454	Protein_kinase_putative	2GSX	A	0.4937	7.06	0.064	0.7028	-0.8	0.468914	0.61	0.14	10	4.6	720	951	Homo_sapiens	Complement_receptor_type_2	0.757098	0.0347222	0	0.965278	0.547555	0	1	0	noMatch	Annot	0.144	LowerConf
GL50803_17483	Chaperone_protein_dnaJ	4J80	A	0.7476	1.81	0.349	0.7933	-0.8	1.29534	0.61	0.14	8.2	4.5	329	284	Thermus_thermophilus	Chaperone_protein_DnaJ_2	1.15845	0.176292	0.0303951	0.793313	0.404978	2	2	2	exactMatch	Annot	0.934	HiConf
GL50803_2460	hypothetical_protein	3F4M	A	0.7584	1.95	0.073	0.9268	-0.8	1.12012	0.61	0.14	3.8	2.6	41	161	Homo_sapiens	Tumor_necrosis_factor,_alpha-induced_protein_8-like_protein_2	0.254658	0.731707	0	0.268293	0.370164	0	1	0	noMatch	Hyp	0.058	LowerConf
GL50803_27887	hypothetical_protein	2YVK	A	0.6671	2.73	0.09	0.9286	-0.8	0.96529	0.61	0.14	4.8	3.2	70	374	Bacillus_subtilis	Methylthioribose-1-phosphate_isomerase	0.187166	0.657143	0	0.342857	0.328675	1	1	0	noMatch	Hyp	0.1	LowerConf
GL50803_36540	hypothetical_protein	4E40	A	0.9068	0.9	0.057	1	-0.8	1.97361	0.61	0.14	3.5	2.4	35	252	Trypanosoma_congolense_IL3000	Putative_uncharacterized_protein	0.138889	0.714286	0	0.285714	0.359516	0	1	0	noMatch	Hyp	0.004	LowerConf
GL50803_4059	5-methylthioadenosine_nucleosidase_S-adenosylhomocysteine_nucleosidase	3NM4	A	0.7675	0.79	0.31	0.7789	-0.8	0.256016	0.61	0.14	7.9	4.4	294	230	Helicobacter_pylori	MTA/SAH_nucleosidase	1.27826	0.585034	0.0204082	0.394558	0.287249	1	1	1	exactMatch	Annot	0.938	HiConf
GL50803_41701	O-linked_GlcNAc_transferase	3PE3	A	0.7875	1.76	0.308	0.8581	-0.8	1.56376	0.61	0.14	6.5	3.9	155	723	Homo_sapiens	UDP-N-acetylglucosamine--peptide_N-acetylglucosaminyltransferase_110_kDa_subunit	0.214385	0.677419	0	0.322581	0.338838	1	4	1	exactMatch	Annot	0.438	LowerConf-like
GL50803_9520	hypothetical_protein	2ONJ	A	0.8111	1.67	0.062	1	-0.8	1.47746	0.61	0.14	4.7	3.1	65	578	Staphylococcus_aureus	Multidrug_export_ATP-binding/permease_protein_SAV1866	0.112457	0.815385	0	0.184615	0.427552	1	0	0	noMatch	Hyp	0.014	LowerConf
GL50803_95639	hypothetical_protein	3EA5	B	0.9515	2.22	0.093	0.9988	-0.8	0.698129	0.61	0.14	10.3	4.6	801	861	Saccharomyces_cerevisiae	Importin_subunit_beta-1	0.930314	0.926342	0.00374532	0.0699126	0.514625	0	2	0	noMatch	Hyp	0.04	LowerConf
GL50803_13539	hypothetical_protein	4ILO	A	0.9524	1.08	0.118	0.9826	-0.81	1.6734	0.61	0.14	6.7	4	172	257	Chlamydia_trachomatis_434/Bu	CT398	0.669261	0.94186	0	0.0581395	0.527801	0	1	0	noMatch	Hyp	0.146	LowerConf
GL50803_16659	hypothetical_protein	3TXM	A	0.7516	2.27	0.177	0.8188	-0.81	1.04028	0.61	0.14	8.7	4.6	414	394	Drosophila_melanogaster	26S_proteasome_regulatory_complex_subunit_p42B	1.05076	0.823671	0.00724638	0.169082	0.432286	1	1	1	exactMatch	Hyp	0.894	HiConf
GL50803_16949	hypothetical_protein	4K1P	A	0.9192	1.29	0.077	0.9607	-0.81	1.62538	0.61	0.14	7.4	4.2	229	360	Bacillus_cereus	NheA	0.636111	0.956332	0	0.0436681	0.539974	0	1	0	noMatch	Hyp	0.1	LowerConf
GL50803_29179	hypothetical_protein	2R5U	B	0.748	1.64	0.026	1	-0.81	1.52012	0.61	0.14	3.6	2.5	38	200	Mycobacterium_tuberculosis	Replicative_DNA_helicase	0.19	0.710526	0	0.289474	0.357288	0	0	0	noMatch	Hyp	0.024	LowerConf
GL50803_37482	hypothetical_protein	3SIA	A	0.6751	2.07	0.051	1	-0.81	0.967814	0.61	0.14	3.7	2.5	39	220	Entamoeba_histolytica	URE3-BP_sequence_specific_DNA_binding_protein	0.177273	0.461538	0.0512821	0.487179	0.2446	0	1	0	noMatch	Hyp	0.094	LowerConf
GL50803_10218	hypothetical_protein	2ETL	A	0.8487	2.38	0.18	0.9798	-0.82	1.00558	0.61	0.14	7.1	4.1	198	228	Homo_sapiens	Ubiquitin_carboxyl-terminal_hydrolase_isozyme_L1	0.868421	0.762626	0	0.237374	0.390264	1	1	1	exactMatch	Hyp	0.554	HiConf
GL50803_13354	hypothetical_protein	1JUO	A	0.8185	2.29	0.133	0.9294	-0.82	1.53934	0.61	0.14	6.7	4	170	198	Homo_sapiens	sorcin	0.858586	0.864706	0	0.135294	0.465128	0	2	0	noMatch	Hyp	0.368	LowerConf
GL50803_16969	RAN_binding_protein_1	1K5G	H	0.7747	0.96	0.346	0.8012	-0.82	0.787538	0.61	0.14	6.7	4	166	201	Homo_sapiens	Ran-specific_GTPase-activating_protein	0.825871	0.644578	0.0120482	0.343373	0.316385	1	0	0	noMatch	Annot	0.726	HiConf-like
GL50803_17561	ARF_GAP	1DCQ	A	0.7725	2.47	0.178	0.8567	-0.82	1.14012	0.61	0.14	8.1	4.4	314	278	Mus_musculus	PYK2-ASSOCIATED_PROTEIN_BETA	1.1295	0.388535	0	0.611465	0.309448	1	2	1	exactMatch	Annot	0.916	HiConf
GL50803_32474	hypothetical_protein	3M65	A	0.8152	1.31	0.054	0.9737	-0.82	1.31217	0.61	0.14	3.7	2.5	38	209	Bacillus_subtilis_subsp._subtilis_str._168	ATP-dependent_protease_La_1	0.181818	0.684211	0	0.315789	0.342442	0	0	0	noMatch	Hyp	0.024	LowerConf
GL50803_95787	hypothetical_protein	2CSE	1	0.936	1.54	0.084	0.9501	-0.82	0.544669	0.61	0.14	11.5	4.5	1262	1267	Mammalian_orthoreovirus_1_Lang	Minor_core_protein_lambda_3	0.996054	0.152932	0.00554675	0.841521	0.446231	1	1	0	noMatch	Hyp	0.068	LowerConf
GL50803_9659	hypothetical_protein	1B3U	A	0.9317	1.93	0.082	0.9702	-0.82	0.873673	0.61	0.14	9.6	4.6	604	588	Homo_sapiens	PROTEIN_(PROTEIN_PHOSPHATASE_PP2A)	1.02721	0.983444	0	0.0165563	0.563073	0	2	0	noMatch	Hyp	0.152	LowerConf
GL50803_13127	Proteasome_subunit_beta_type_1	1IRU	1	0.8043	0.86	0.413	0.8189	-0.83	0.641735	0.61	0.14	7.7	4.3	254	213	Bos_taurus	20S_proteasome	1.19249	0.34252	0.0393701	0.61811	0.289479	1	1	1	exactMatch	Annot	0.898	HiConf
GL50803_14047	Tenascin-X	1YO8	A	0.8588	2.98	0.082	0.9701	-0.83	1.00602	0.61	0.14	8.7	4.5	401	634	Homo_sapiens	thrombospondin-2	0.632492	0.177057	0.00498753	0.817955	0.428422	1	4	0	noMatch	Annot	0.104	LowerConf
GL50803_17254	Phosphomannomutase-2	1C4G	A	0.791	1.62	0.161	0.8153	-0.83	0.615292	0.61	0.14	9.9	4.6	655	561	Oryctolagus_cuniculus	PROTEIN_(ALPHA-D-GLUCOSE_1-PHOSPHATE_PHOSPHOGLUCOMUTASE)	1.16756	0.468702	0.0290076	0.50229	0.264088	4	4	4	exactMatch	Annot	0.956	HiConf
GL50803_21971	hypothetical_protein	4A1S	A	0.7671	2.04	0.13	0.8106	-0.83	0.899658	0.61	0.14	8.8	4.6	417	411	Drosophila_melanogaster	PARTNER_OF_INSCUTEABLE	1.0146	0.968825	0	0.0311751	0.550573	2	2	0	noMatch	Hyp	0.23	LowerConf
GL50803_5800	hypothetical_protein	3P0L	A	0.7293	1.58	0.174	0.7724	-0.83	0.737851	0.61	0.14	7.8	4.4	268	221	Homo_sapiens	Steroidogenic_acute_regulatory_protein,_mitochondrial	1.21267	0.563433	0.0858209	0.350746	0.239282	1	1	1	exactMatch	Hyp	0.982	HiConf
GL50803_8819	Protein_required_for_cell_viability	3LNO	B	0.5632	2.41	0.172	0.6759	-0.83	0.493453	0.61	0.14	6.4	3.9	145	108	Bacillus_anthracis	Putative_uncharacterized_protein	1.34259	0.57931	0.0482759	0.372414	0.267666	1	0	0	noMatch	Annot	0.75	HiConf-like
GL50803_96324	hypothetical_protein	2GSX	A	0.5797	5.89	0.053	0.7188	-0.83	0.67203	0.61	0.14	10.9	4.6	1003	951	Homo_sapiens	Complement_receptor_type_2	1.05468	0.227318	0.00598205	0.7667	0.391283	0	1	0	noMatch	Hyp	0.238	LowerConf
GL50803_113252	Msh2-like_protein	2O8F	A	0.821	1.63	0.224	0.839	-0.84	0.283224	0.61	0.14	10.8	4.6	963	934	Homo_sapiens	DNA_mismatch_repair_protein_Msh2	1.03105	0.468328	0.03946	0.492212	0.254782	3	5	3	exactMatch	Annot	0.922	HiConf
GL50803_16867	AAA_family_ATPase	3CF1	B	0.8218	1.08	0.556	0.831	-0.84	0.549181	0.61	0.14	10.6	4.6	870	806	Mus_musculus	Transitional_endoplasmic_reticulum_ATPase	1.0794	0.35977	0.0321839	0.608046	0.28884	2	0	0	noMatch	Annot	0.382	LowerConf
GL50803_17389	SUA5_protein	2EQA	A	0.7554	1.13	0.351	0.7709	-0.84	1.04941	0.61	0.14	8.8	4.6	406	352	Sulfolobus_tokodaii	Hypothetical_protein_ST1526	1.15341	0.492611	0.0369458	0.470443	0.256918	2	2	2	exactMatch	Annot	0.914	HiConf
GL50803_19509	hypothetical_protein	2B9C	B	0.8736	1.96	0.067	1	-0.84	1.80583	0.61	0.14	5.7	3.6	104	147	Rattus_norvegicus	striated-muscle_alpha_tropomyosin	0.707483	0.923077	0	0.0769231	0.512179	0	0	0	noMatch	Hyp	0.034	LowerConf
GL50803_221689	ABC_transporter_putative	3G61	A	0.9403	1.62	0.163	0.9585	-0.84	0.325454	0.61	0.14	11.3	4.5	1181	1284	Mus_musculus	Multidrug_resistance_protein_1a	0.919782	0.6105	0.065199	0.324301	0.272762	2	2	2	exactMatch	Annot	0.874	HiConf
GL50803_8842	ZPR1	2QKD	A	0.7882	1.32	0.396	0.8067	-0.84	0.823684	0.61	0.14	9.1	4.6	476	404	Mus_musculus	Zinc_finger_protein_ZPR1	1.17822	0.52521	0.039916	0.434874	0.25809	1	1	1	exactMatch	Annot	0.972	HiConf
GL50803_9505	hypothetical_protein	3SQG	B	0.6877	1.89	0.096	0.9286	-0.84	1.10431	0.61	0.14	4.5	2.9	56	433	uncultured_archaeon	Methyl-coenzyme_M_reductase,_beta_subunit	0.12933	0.821429	0	0.178571	0.43203	1	2	0	noMatch	Hyp	0.034	LowerConf
GL50803_5144	Protein_kinase	3P1A	A	0.7794	1.99	0.128	0.9873	-0.84	1.45167	0.61	0.14	5.2	3.3	79	311	Homo_sapiens	Membrane-associated_tyrosine-_and_threonine-specific_cdc2-inhibitory_kinase	0.254019	0.392405	0.0506329	0.556962	0.258282	0	0	0	noMatch	Annot	0.152	LowerConf
GL50803_10951	hypothetical_protein	1WQG	A	0.7959	1.63	0.071	0.9767	-0.85	0.942265	0.61	0.14	4	2.7	43	185	Mycobacterium_tuberculosis	Ribosome_recycling_factor	0.232432	0.790698	0.0465116	0.162791	0.400333	0	1	0	noMatch	Hyp	0.032	LowerConf
GL50803_13273	Dynein_light_intermediate_chain	4K1P	A	0.9268	1.32	0.101	0.966	-0.85	1.38221	0.61	0.14	7.5	4.3	235	360	Bacillus_cereus	NheA	0.652778	0.838298	0	0.161702	0.444723	1	1	0	noMatch	Annot	0.09	LowerConf
GL50803_13652	Calmodulin	3OX5	A	0.5486	4.46	0.149	0.8509	-0.85	1.6453	0.61	0.14	6.7	4	161	153	Homo_sapiens	Calcium-binding_protein_1	1.05229	0.745342	0	0.254658	0.378848	1	1	0	noMatch	Annot	0.506	HiConf-like
GL50803_13904	hypothetical_protein	2ZDI	C	0.7067	2.25	0.224	0.8266	-0.85	0.544904	0.61	0.14	6.8	4.1	173	151	Pyrococcus_horikoshii	Prefoldin_subunit_alpha	1.1457	0.65896	0.00578035	0.33526	0.326594	1	1	1	exactMatch	Hyp	0.878	HiConf
GL50803_14270	Dynein_light_chain	1Y4O	A	0.6299	2.1	0.413	0.7222	-0.86	0.968628	0.61	0.14	6.5	3.9	144	104	Mus_musculus	Dynein_light_chain_2A,_cytoplasmic	1.38462	0.590278	0.0902778	0.319444	0.250289	1	1	1	exactMatch	Annot	0.89	HiConf
GL50803_10313	Kinase	2QKW	B	0.7701	2.91	0.195	0.8882	-0.87	0.464886	0.6	0.14	8.1	4.4	304	321	Solanum_pimpinellifolium	Protein_kinase	0.94704	0.496711	0.0197368	0.483553	0.271662	1	1	0	noMatch	Annot	0.312	LowerConf
GL50803_117247	hypothetical_protein	1IK7	A	0.9591	0.46	0.047	1	-0.87	1.40059	0.6	0.14	4	2.7	43	108	Drosophila_melanogaster	PROBABLE_SERINE/THREONINE-PROTEIN_KINASE_Pelle	0.398148	0.767442	0.0465116	0.186047	0.382368	0	1	0	noMatch	Hyp	0.018	LowerConf
GL50803_137688	DNA_polymerase_putative	3GAU	A	0.6302	7.84	0.053	0.8706	-0.87	0.637508	0.6	0.14	11.4	4.5	1198	1213	Homo_sapiens	Complement_factor_H	0.987634	0.340568	0.0634391	0.595993	0.266351	1	1	0	noMatch	Annot	0.218	LowerConf
GL50803_16375	hypothetical_protein	3FP3	A	0.8492	1.97	0.129	0.8922	-0.87	0.803781	0.6	0.14	9.5	4.6	529	537	Saccharomyces_cerevisiae	TPR_repeat-containing_protein_YHR117W	0.985102	0.742911	0.00567108	0.251418	0.375384	3	3	1	exactMatch	Hyp	0.818	HiConf
GL50803_31923	hypothetical_protein	3C6R	D	0.781	2.16	0.239	1	-0.87	1.51168	0.6	0.14	5	3.2	71	81	Dengue_virus_2	Peptide_pr	0.876543	0.15493	0	0.84507	0.449897	0	1	0	noMatch	Hyp	0.54	HiConf-like
GL50803_35231	hypothetical_protein	3P8C	E	0.8842	0.67	0.057	0.9722	-0.87	1.34203	0.6	0.14	3.6	2.5	36	75	Homo_sapiens	Probable_protein_BRICK1	0.48	0.722222	0.0277778	0.25	0.354643	0	0	0	noMatch	Hyp	0.05	LowerConf
GL50803_3649	hypothetical_protein	3KMI	A	0.831	1.03	0.087	0.9787	-0.87	1.45601	0.6	0.14	4.2	2.8	47	177	Peptoclostridium_difficile_630	Putative_membrane_protein_COG4129	0.265537	0.765957	0	0.234043	0.392513	0	1	0	noMatch	Hyp	0.038	LowerConf
GL50803_6493	hypothetical_protein	2IKB	D	0.6819	2.01	0.068	0.9556	-0.87	1.50969	0.6	0.14	4.1	2.7	45	167	Neisseria_meningitidis_MC58	Hypothetical_protein_NMB1012	0.269461	0.755556	0	0.244444	0.385541	0	0	0	noMatch	Hyp	0.024	LowerConf
GL50803_8508	Basal_body_protein	2XPI	A	0.806	1.86	0.114	0.838	-0.87	0.724999	0.6	0.14	9.8	4.6	605	597	Schizosaccharomyces_pombe	ANAPHASE-PROMOTING_COMPLEX_SUBUNIT_CUT9	1.0134	0.928926	0	0.0710744	0.517021	2	3	0	noMatch	Annot	0.168	LowerConf
GL50803_102890	BUB3	4JXM	A	0.7587	2.15	0.124	0.8209	-0.88	1.12209	0.6	0.14	8.6	4.5	363	371	Homo_sapiens	U3_small_nucleolar_RNA-interacting_protein_2	0.978437	0.360882	0.0661157	0.573003	0.254564	0	1	0	noMatch	Annot	0.218	LowerConf
GL50803_102963	tRNA_2-methylthioadenosine_synthase	4JC0	A	0.7748	1.25	0.222	0.7905	-0.88	0.95577	0.6	0.14	9.4	4.6	525	438	Thermotoga_maritima	Ribosomal_protein_S12_methylthiotransferase_RimO	1.19863	0.401905	0.0228571	0.575238	0.282503	2	2	2	exactMatch	Annot	0.976	HiConf
GL50803_104139	hypothetical_protein	2OOE	A	0.9701	1.51	0.061	1	-0.88	0.899222	0.6	0.14	9.3	4.6	489	530	Mus_musculus	Cleavage_stimulation_factor_77_kDa_subunit	0.922642	0.9591	0	0.0408998	0.542316	1	1	0	noMatch	Hyp	0.14	LowerConf
GL50803_114625	Proprotein_convertase_subtilisin/kexin_type_5_precursor	2OCW	A	0.9288	1.41	0.051	0.9533	-0.88	0.835919	0.6	0.14	9.7	4.6	578	585	Homo_sapiens	Polymeric-immunoglobulin_receptor	0.988034	0.0138408	0.00692042	0.979239	0.559381	0	1	0	noMatch	Annot	0.178	LowerConf
GL50803_114674	Hypothetical_protein	1ZLG	A	0.6643	5.87	0.046	0.8528	-0.88	0.533194	0.6	0.14	10.2	4.6	720	680	Homo_sapiens	Anosmin_1	1.05882	0.0277778	0.00694444	0.965278	0.547379	1	2	0	noMatch	Hyp	0.216	LowerConf
GL50803_4532	hypothetical_protein	3GAV	A	0.8508	4.63	0.071	0.968	-0.88	0.765752	0.6	0.14	11.4	4.5	1155	1213	Homo_sapiens	Complement_factor_H	0.952185	0.229437	0.004329	0.766234	0.391434	0	1	0	noMatch	Hyp	0.124	LowerConf
GL50803_117248	hypothetical_protein	1T3J	A	0.9567	0.43	0.023	1	-0.89	1.44488	0.6	0.14	4	2.7	43	96	Mus_musculus	mitofusin_1	0.447917	0.767442	0.0465116	0.186047	0.382368	0	1	0	noMatch	Hyp	0.03	LowerConf
GL50803_119037	Hypothetical_protein	2UWJ	E	0.8684	1.44	0.042	1	-0.89	1.45776	0.6	0.14	4.3	2.8	48	70	Pseudomonas_aeruginosa	TYPE_III_EXPORT_PROTEIN_PSCE	0.685714	0.6875	0	0.3125	0.344223	0	1	0	noMatch	Hyp	0.054	LowerConf
GL50803_137706	Kinase_NEK	4IW0	A	0.9324	1.83	0.107	0.9647	-0.89	0.926054	0.6	0.14	9.8	4.6	595	658	Homo_sapiens	Serine/threonine-protein_kinase_TBK1	0.904255	0.754622	0.0252101	0.220168	0.377644	2	1	1	exactMatch	Annot	0.222	LowerConf-like
GL50803_14828	hypothetical_protein	1YCD	B	0.7309	1.23	0.215	0.7559	-0.89	1.2549	0.6	0.14	8.1	4.4	295	243	Saccharomyces_cerevisiae	Hypothetical_27.3_kDa_protein_in_AAP1-SMF2_intergenic_region	1.21399	0.555932	0.0101695	0.433898	0.286442	1	0	0	noMatch	Hyp	0.938	HiConf-like
GL50803_2710	hypothetical_protein	2J6A	A	0.7404	2.67	0.167	0.9756	-0.89	0.97392	0.6	0.14	6.2	3.8	123	141	Saccharomyces_cerevisiae	PROTEIN_TRM112	0.87234	0.796748	0	0.203252	0.413996	1	1	1	exactMatch	Hyp	0.738	HiConf
GL50803_36583	hypothetical_protein	1OYY	A	0.799	1.63	0	1	-0.89	1.08469	0.6	0.14	3.7	2.6	37	523	Escherichia_coli	ATP-dependent_DNA_helicase	0.0707457	0.675676	0	0.324324	0.337928	0	0	0	noMatch	Hyp	0.024	LowerConf
GL50803_4538	hypothetical_protein	3G36	A	0.5974	1.62	0.531	0.7424	-0.89	0.133955	0.6	0.14	4.9	3.2	66	55	Homo_sapiens	Protein_dpy-30_homolog	1.2	0.787879	0	0.212121	0.407686	1	1	1	exactMatch	Hyp	0.736	HiConf
GL50803_6133	Ribosomal_protein_L35	4V6X	h	0.6663	2.58	0.383	0.7895	-0.89	0.810318	0.6	0.14	6.6	4	152	NA	Homo_sapiens|Homo_sapiens|Homo_sapiens	Elongation_factor_2|18S_ribosomal_RNA|28S_ribosomal_RNA|40S_ribosomal_protein_S10|40S_ribosomal_protein_S11|40S_ribosomal_protein_S12|40S_ribosomal_protein_S13|40S_ribosomal_protein_S14|40S_ribosomal_protein_S15|40S_ribosomal_protein_S15a|40S_ribosomal_protein_S16|40S_ribosomal_protein_S17|40S_ribosomal_protein_S18|40S_ribosomal_protein_S19|40S_ribosomal_protein_S2|40S_ribosomal_protein_S20|40S_r…	NA	0.861842	0	0.138158	0.462886	1	0	0	noMatch	Annot	NA
GL50803_13943	Eukaryotic_translation_initiation_factor_2_alpha_subunit	1Q8K	A	0.7775	1.88	0.289	0.8293	-0.9	0.893859	0.6	0.14	8.4	4.5	334	308	Homo_sapiens	Eukaryotic_translation_initiation_factor_2_subunit_1	1.08442	0.616766	0.0628743	0.320359	0.277174	2	2	2	exactMatch	Annot	0.962	HiConf
GL50803_20307	hypothetical_protein	1HV2	A	0.6539	1.72	0.261	0.748	-0.9	1.5574	0.6	0.14	6.2	3.8	123	99	Saccharomyces_cerevisiae	ELONGIN_C	1.24242	0.528455	0.0162602	0.455285	0.27702	0	1	0	noMatch	Hyp	0.888	HiConf-like
GL50803_4204	MutT/nudix_family_protein	2YVP	A	0.6697	1.5	0.205	0.7045	-0.9	0.801364	0.6	0.14	7.7	4.3	247	182	Thermus_thermophilus	MutT/nudix_family_protein	1.35714	0.449393	0.0769231	0.473684	0.22239	1	1	1	exactMatch	Annot	0.954	HiConf
GL50803_6672	hypothetical_protein	1N11	A	0.8384	1.85	0.154	0.8837	-0.9	1.00322	0.6	0.14	9.1	4.6	447	437	Homo_sapiens	Ankyrin	1.02288	0.82774	0.00223714	0.170022	0.43631	1	4	1	exactMatch	Hyp	0.912	HiConf
GL50803_9942	hypothetical_protein	2G3H	A	0.7732	1.65	0.06	0.9412	-0.9	1.13394	0.6	0.14	4.4	2.9	51	153	Drosophila_melanogaster	globin	0.333333	0.784314	0.0392157	0.176471	0.396544	0	1	0	noMatch	Hyp	0.036	LowerConf
GL50803_11131	hypothetical_protein	2YMU	A	0.8919	2.22	0.13	0.9432	-0.91	0.883977	0.6	0.14	9.6	4.6	546	577	Nostoc_punctiforme	WD-40_REPEAT_PROTEIN	0.946274	0.364469	0.00549451	0.630037	0.313433	0	1	0	noMatch	Hyp	0.54	HiConf-like
GL50803_119036	Hypothetical_protein	4ILO	A	0.8973	0.91	0.021	1	-0.91	1.41289	0.6	0.14	4.3	2.9	48	257	Chlamydia_trachomatis_434/Bu	CT398	0.18677	0.6875	0	0.3125	0.344223	0	1	0	noMatch	Hyp	0.006	LowerConf
GL50803_14093	hypothetical_protein	4EV6	A	0.794	2.28	0.112	0.864	-0.91	1.31857	0.6	0.14	8.4	4.5	331	339	Methanocaldococcus_jannaschii_DSM_2661	Magnesium_transport_protein_CorA	0.976401	0.830816	0.0060423	0.163142	0.437934	0	1	0	noMatch	Hyp	0.136	LowerConf
GL50803_22502	hypothetical_protein	4JZB	A	0.7601	1.25	0.132	0.925	-0.91	1.09286	0.6	0.14	3.9	2.7	40	362	Leishmania_major	Farnesyl_pyrophosphate_synthase	0.110497	0.55	0	0.45	0.292973	0	0	0	noMatch	Hyp	0.158	LowerConf
GL50803_3643	70_kDa_peptidylprolyl_isomerase_putative	1QZ2	A	0.7565	2	0.211	0.8136	-0.91	0.543014	0.6	0.14	8.5	4.5	338	336	Homo_sapiens	FK506-binding_protein_4	1.00595	0.568047	0.0621302	0.369822	0.254925	2	3	1	exactMatch	Annot	0.9	HiConf
GL50803_88658	hypothetical_protein	2ZT6	A	0.8713	1.64	0.09	0.9571	-0.91	1.60371	0.6	0.14	6.5	3.9	140	693	Homo_sapiens	Glycyl-tRNA_synthetase	0.20202	0.471429	0	0.528571	0.290086	0	2	0	noMatch	Hyp	0.104	LowerConf
GL50803_14589	hypothetical_protein	1A29	A	0.8307	1.64	0.206	0.9216	-0.92	1.17323	0.6	0.14	6.7	4	153	148	Bos_taurus	CALMODULIN	1.03378	0.830065	0	0.169935	0.438493	0	1	0	noMatch	Hyp	0.652	HiConf-like
GL50803_21498	Serine/threonine_protein_phosphatase_5	1W3B	A	0.8648	1.38	0.116	0.8938	-0.92	0.99512	0.6	0.14	8.8	4.6	386	388	Homo_sapiens	UDP-N-ACETYLGLUCOSAMINE--PEPTIDE_N-ACETYLGLUCOSAMINYLTRANSFERASE_110	0.994845	0.953368	0	0.0466321	0.537472	2	4	2	exactMatch	Annot	0.764	HiConf
GL50803_26311	hypothetical_protein	1R9J	B	0.682	1.62	0.091	0.9167	-0.92	0.525928	0.6	0.14	3.8	2.6	36	673	Leishmania_mexicana_mexicana	transketolase	0.0534918	0.611111	0	0.388889	0.30932	0	0	0	noMatch	Hyp	0.082	LowerConf
GL50803_7790	hypothetical_protein	2J3W	F	0.786	2.92	0.181	0.9739	-0.92	2.39167	0.6	0.14	6.7	4	153	188	Danio_rerio	ZGC_92866	0.81383	0.771242	0.00653595	0.222222	0.394275	1	0	0	noMatch	Hyp	0.194	LowerConf
GL50803_93743	hypothetical_protein	3C4W	B	0.7242	2.87	0.112	0.9417	-0.92	0.994835	0.6	0.14	5.9	3.7	103	543	Bos_taurus	Rhodopsin_kinase	0.189687	0.349515	0.116505	0.533981	0.209208	0	0	0	noMatch	Hyp	0.17	LowerConf
GL50803_116201	hypothetical_protein	1HA0	A	0.8236	1.48	0.077	0.9744	-0.93	0.999472	0.6	0.14	3.9	2.7	39	494	Influenza_A_virus	PROTEIN_(HEMAGGLUTININ_PRECURSOR)	0.0789474	0.641026	0	0.358974	0.321281	1	1	0	noMatch	Hyp	0.034	LowerConf
GL50803_24170	hypothetical_protein	2IRM	A	0.7509	2.06	0.039	1	-0.93	0.998811	0.6	0.14	4.5	2.9	51	358	Anopheles_gambiae	mitogen-activated_protein_kinase_kinase_kinase_7_interacting_protein_1	0.142458	0.784314	0.0980392	0.117647	0.390684	0	1	0	noMatch	Hyp	0.034	LowerConf
GL50803_9048	hypothetical_protein	1W0S	A	0.9066	2.75	0.079	0.9929	-0.93	1.2383	0.6	0.14	9.1	4.6	422	442	Homo_sapiens	PROPERDIN	0.954751	0.0379147	0	0.962085	0.544845	0	1	0	noMatch	Hyp	0.166	LowerConf
GL50803_96306	hypothetical_protein	1B3U	A	0.9863	1.02	0.086	1	-0.93	0.941284	0.6	0.14	9.7	4.6	567	588	Homo_sapiens	PROTEIN_(PROTEIN_PHOSPHATASE_PP2A)	0.964286	0.922399	0	0.0776014	0.511619	0	2	0	noMatch	Hyp	0.146	LowerConf
GL50803_17583	hypothetical_protein	3V85	A	0.7663	1.41	0.257	0.8048	-0.94	0.7951	0.6	0.14	7.9	4.4	251	210	Arabidopsis_thaliana	CYTH-like_phosphatase	1.19524	0.713147	0.0358566	0.250996	0.346071	1	1	1	exactMatch	Hyp	0.988	HiConf
GL50803_27878	hypothetical_protein	3TNU	A	0.9347	0.74	0.094	1	-0.94	1.21234	0.6	0.14	4.9	3.2	64	131	Homo_sapiens	Keratin,_type_I_cytoskeletal_14	0.48855	0.84375	0.046875	0.109375	0.443137	0	1	0	noMatch	Hyp	0.04	LowerConf
GL50803_28529	hypothetical_protein	2TMA	A	0.9489	0.53	0.063	1	-0.94	1.29183	0.6	0.14	4.4	2.9	48	284	Oryctolagus_cuniculus	TROPOMYOSIN	0.169014	0.833333	0	0.166667	0.440959	0	0	0	noMatch	Hyp	0.018	LowerConf
GL50803_8176	hypothetical_protein	2FIC	B	0.8797	1.25	0.054	1	-0.94	1.04619	0.6	0.14	3.8	2.6	37	251	Homo_sapiens	bridging_integrator_1	0.14741	0.702703	0.108108	0.189189	0.322442	0	0	0	noMatch	Hyp	0.018	LowerConf
GL50803_17353	G_beta-like_protein_GBL	4A11	B	0.7459	2.79	0.123	0.8347	-0.95	0.627452	0.59	0.14	8.8	4.6	375	408	Homo_sapiens	DNA_EXCISION_REPAIR_PROTEIN_ERCC-8	0.919118	0.362667	0.0506667	0.586667	0.269201	1	1	1	exactMatch	Annot	0.806	HiConf
GL50803_6731	Kinase_NEK	2PZI	A	0.8948	2.13	0.163	0.9341	-0.95	0.994251	0.59	0.14	10.1	4.6	637	681	Mycobacterium_tuberculosis	Probable_serine/threonine-protein_kinase_pknG	0.935389	0.6719	0.0235479	0.304553	0.325133	2	3	1	exactMatch	Annot	0.9	HiConf
GL50803_8241	HRT1-like_protein	2ECL	A	0.6559	2.5	0.315	0.7978	-0.95	0.468982	0.59	0.14	5.6	3.5	89	81	Homo_sapiens	RING-box_protein_2	1.09877	0.359551	0.0224719	0.617978	0.298617	1	1	1	exactMatch	Annot	0.908	HiConf
GL50803_11448	Phosphomannomutase-2	2FUV	A	0.7869	2.01	0.106	0.8216	-0.96	0.858058	0.59	0.14	9.6	4.6	527	549	Salmonella_enterica	phosphoglucomutase	0.959927	0.559772	0.00759013	0.432638	0.289175	1	4	1	exactMatch	Annot	0.778	HiConf
GL50803_29095	hypothetical_protein	4JFC	A	0.7346	1.55	0.135	0.9737	-0.96	1.21253	0.59	0.14	3.9	2.7	38	281	Polaromonas_sp._JS666	Enoyl-CoA_hydratase	0.135231	0.710526	0	0.289474	0.357288	0	1	0	noMatch	Hyp	0.038	LowerConf
GL50803_29702	hypothetical_protein	4JC0	A	0.7926	1.95	0.192	0.9302	-0.96	1.4941	0.59	0.14	6.4	3.9	129	438	Thermotoga_maritima	Ribosomal_protein_S12_methylthiotransferase_RimO	0.294521	0.596899	0	0.403101	0.304504	0	0	0	noMatch	Hyp	0.146	LowerConf
GL50803_9481	Dynein-like_protein	1H3I	A	0.6435	3.77	0.154	0.8815	-0.96	0.372054	0.59	0.14	6.5	3.9	135	293	Homo_sapiens	HISTONE_H3_LYSINE_4_SPECIFIC_METHYLTRANSFERASE	0.460751	0.155556	0.148148	0.696296	0.314357	1	2	1	exactMatch	Annot	0.782	HiConf
GL50803_102978	Glycosyltransferase_family_28	2JZC	A	0.7168	2.64	0.261	0.8594	-0.97	0.58267	0.59	0.14	7.3	4.2	192	224	Saccharomyces_cerevisiae	UDP-N-acetylglucosamine_transferase_subunit_ALG13	0.857143	0.6875	0.078125	0.234375	0.316511	1	1	1	exactMatch	Annot	0.906	HiConf
GL50803_16737	Acid_sphingomyelinase-like_phosphodiesterase_3b_precursor	2XMO	A	0.8584	1.99	0.147	0.9117	-0.97	1.27005	0.59	0.14	9.1	4.6	419	443	Listeria_monocytogenes	LMO2642_PROTEIN	0.945824	0.429594	0.0596659	0.51074	0.240451	1	1	1	exactMatch	Annot	0.896	HiConf
GL50803_22165	Kinase_STE_STE20	3EQD	A	0.8184	1.51	0.337	0.8487	-0.97	0.729455	0.59	0.14	8.8	4.6	357	360	Homo_sapiens	Dual_specificity_mitogen-activated_protein_kinase_kinase_1	0.991667	0.420168	0	0.579832	0.29951	1	1	1	exactMatch	Annot	0.918	HiConf
GL50803_40521	hypothetical_protein	2KDO	A	0.7771	2.18	0.193	0.8527	-0.97	1.26718	0.59	0.14	8.3	4.5	292	252	Homo_sapiens	Ribosome_maturation_protein_SBDS	1.15873	0.667808	0.0445205	0.287671	0.314143	1	2	1	exactMatch	Hyp	0.93	HiConf
GL50803_4364	hypothetical_protein	4MH6	A	0.9268	1.23	0.113	0.9861	-0.97	1.61836	0.59	0.14	6.7	4	144	177	Vibrio_parahaemolyticus_RIMD_2210633	Putative_type_III_secretion_protein_YscO	0.813559	0.805556	0	0.194444	0.420354	0	1	0	noMatch	Hyp	0.12	LowerConf
GL50803_7611	hypothetical_protein	2Q0O	D	0.8674	1.57	0.143	1	-0.97	1.79204	0.59	0.14	5.2	3.3	70	107	Sinorhizobium_fredii_NGR234	Probable_transcriptional_repressor_traM	0.654206	0.9	0	0.1	0.493288	0	0	0	noMatch	Hyp	0.208	LowerConf
GL50803_14341	hypothetical_protein	3S84	A	0.8971	1.53	0.136	0.9514	-0.98	1.45052	0.59	0.14	7.9	4.4	247	273	Homo_sapiens	Apolipoprotein_A-IV	0.904762	0.967611	0	0.0323887	0.54954	1	1	0	noMatch	Hyp	0.136	LowerConf
GL50803_16339	Glucoamylase_S1/S2_precursor	2CSE	1	0.9694	1.55	0.082	0.9847	-0.98	0.579876	0.59	0.14	11.8	4.5	1244	1267	Mammalian_orthoreovirus	Minor_core_protein_lambda_3	0.981847	0.376206	0	0.623794	0.314099	0	1	0	noMatch	Annot	0.162	LowerConf
GL50803_17538	Phosphoprotein_phosphatase_2A_regulatory_subunit	4FXG	B	0.8988	1.63	0.084	0.9241	-0.98	0.846702	0.59	0.14	10.6	4.6	764	767	Homo_sapiens	Complement_C4-A_alpha_chain	0.996089	0.401832	0	0.598168	0.30491	1	4	0	noMatch	Annot	0.328	LowerConf
GL50803_7966	hypothetical_protein	4K17	A	0.8178	1.81	0.127	0.8522	-0.98	0.765778	0.59	0.14	9.9	4.6	575	669	Mus_musculus	Leucine-rich_repeat-containing_protein_16A	0.859492	0.787826	0	0.212174	0.407648	0	1	0	noMatch	Hyp	0.466	LowerConf
GL50803_119598	hypothetical_protein	3NTS	A	0.7235	2.31	0.152	0.9706	-0.99	1.3795	0.59	0.14	5.2	3.3	68	241	Aeromonas_hydrophila	VsdC	0.282158	0.720588	0	0.279412	0.363308	0	1	0	noMatch	Hyp	0.172	LowerConf
GL50803_12770	hypothetical_protein	2R55	A	0.7139	2.17	0.148	0.8043	-0.99	1.41895	0.59	0.14	7.8	4.4	235	231	Homo_sapiens	StAR-related_lipid_transfer_protein_5	1.01732	0.561702	0.0723404	0.365957	0.246307	1	1	1	exactMatch	Hyp	0.674	HiConf
GL50803_137679	hypothetical_protein	2YNS	A	0.9261	1.88	0.13	0.9837	-0.99	1.55922	0.59	0.14	8.9	4.6	368	490	Oryza_sativa_Japonica_Group	IMPORTIN_SUBUNIT_ALPHA-1A	0.75102	0.839674	0	0.160326	0.445771	1	2	0	noMatch	Hyp	0.18	LowerConf
GL50803_22454	ARF_GAP	2CRW	A	0.7517	1.74	0.373	0.8221	-0.99	0.636761	0.59	0.14	7	4.1	163	149	Homo_sapiens	ADP-ribosylation_factor_GTPase-activating_protein_3	1.09396	0.453988	0	0.546012	0.292319	1	1	1	exactMatch	Annot	0.954	HiConf
GL50803_227577	hypothetical_protein	1ZLG	A	0.6799	5.31	0.059	0.8544	-0.99	0.741069	0.59	0.14	10.5	4.6	721	680	Homo_sapiens	Anosmin_1	1.06029	0	0	1	0.57735	0	2	0	noMatch	Hyp	0.242	LowerConf
GL50803_11866	hypothetical_protein	2FIW	A	0.7877	2.31	0.145	0.9295	-1	0.744312	0.59	0.14	6.9	4.1	156	172	Rhodopseudomonas_palustris_CGA009	GCN5-related_N-acetyltransferase:Aminotransferase,_class-II	0.906977	0.923077	0.00641026	0.0705128	0.511738	1	1	0	noMatch	Hyp	0.37	LowerConf
GL50803_4165	NOD3_protein_putative	3W3T	A	0.8914	3.02	0.065	0.9512	-1	0.558262	0.59	0.14	11.3	4.5	1005	1078	Saccharomyces_cerevisiae	Importin_subunit_beta-3	0.932282	0.675622	0.00497512	0.319403	0.33554	1	1	0	noMatch	Annot	0.19	LowerConf
GL50803_10870	Aspartyl-tRNA_synthetase	1ASY	A	0.8629	1.05	0.451	0.8757	-1.01	0.544698	0.59	0.14	9.9	4.6	555	490	Saccharomyces_cerevisiae	ASPARTYL-tRNA_SYNTHETASE	1.13265	0.448649	0.0288288	0.522523	0.266283	2	2	2	exactMatch	Annot	0.928	HiConf
GL50803_11040	Kinase_NEK	4APC	A	0.8171	1.74	0.217	0.8598	-1.01	0.980906	0.59	0.14	8.6	4.5	321	350	Homo_sapiens	SERINE/THREONINE-PROTEIN_KINASE_NEK1	0.917143	0.504673	0.0342679	0.461059	0.259915	1	1	1	exactMatch	Annot	0.826	HiConf
GL50803_36515	hypothetical_protein	2CSE	1	0.9341	1.75	0.122	0.9517	-1.01	0.771933	0.59	0.14	12	4.4	1262	1267	Mammalian_orthoreovirus_1_Lang	Minor_core_protein_lambda_3	0.996054	0.14897	0.0150555	0.835975	0.44042	0	1	0	noMatch	Hyp	0.24	LowerConf
GL50803_4602	Reductase_putative	3TJR	A	0.7628	1.89	0.143	0.8194	-1.01	1.4093	0.59	0.14	8.4	4.5	299	301	Mycobacterium_avium	short_chain_dehydrogenase	0.993355	0.652174	0.0301003	0.317726	0.31133	1	1	1	exactMatch	Annot	0.644	HiConf
GL50803_10429	Wos2_protein	2KMW	A	0.7337	1.38	0.257	0.7784	-1.02	0.559228	0.59	0.14	7.4	4.2	185	150	Arabidopsis_thaliana	Uncharacterized_protein_At3g03773	1.23333	0.194595	0.0540541	0.751351	0.368771	1	1	1	exactMatch	Annot	0.97	HiConf
GL50803_10682	hypothetical_protein	1XG5	C	0.7517	2.67	0.127	0.8545	-1.02	0.998307	0.59	0.14	8.2	4.5	268	279	Homo_sapiens	ARPG836	0.960573	0.746269	0.0261194	0.227612	0.371533	0	0	0	noMatch	Hyp	0.458	LowerConf
GL50803_119599	hypothetical_protein	3NTS	A	0.7026	2.1	0.136	0.9706	-1.02	1.54892	0.59	0.14	5.2	3.3	68	241	Aeromonas_hydrophila	VsdC	0.282158	0.720588	0	0.279412	0.363308	0	1	0	noMatch	Hyp	0.044	LowerConf
GL50803_16543	hypothetical_protein	1B3U	A	0.9503	1.7	0.079	0.9827	-1.02	1.024	0.59	0.14	10	4.6	577	588	Homo_sapiens	PROTEIN_(PROTEIN_PHOSPHATASE_PP2A)	0.981293	0.982669	0	0.017331	0.562408	0	2	0	noMatch	Hyp	0.128	LowerConf
GL50803_16660	Intraflagellar_transport_particle_protein_IFT88	4BUJ	B	0.6514	6.5	0.06	0.8841	-1.02	0.489922	0.59	0.14	11	4.6	854	1436	Saccharomyces_cerevisiae	SUPERKILLER_PROTEIN_3	0.594708	0.852459	0	0.147541	0.455588	4	1	0	noMatch	Annot	0.176	LowerConf
GL50803_6837	hypothetical_protein	1CUN	A	0.9244	0.59	0	1	-1.02	0.992218	0.59	0.14	4.2	2.8	42	213	Gallus_gallus	PROTEIN_(ALPHA_SPECTRIN)	0.197183	0.761905	0	0.238095	0.389779	0	1	0	noMatch	Hyp	0.006	LowerConf
GL50803_7792	hypothetical_protein	2OMZ	A	0.798	3.01	0.186	0.9474	-1.02	0.960966	0.59	0.14	7.8	4.4	228	466	Listeria_monocytogenes_EGD-e	Internalin-A	0.48927	0.622807	0	0.377193	0.313711	0	3	0	noMatch	Hyp	0.468	LowerConf
GL50803_8377	hypothetical_protein	3EO7	A	0.6578	3.67	0.116	0.8047	-1.02	1.62072	0.59	0.14	8.4	4.5	297	511	Anabaena_variabilis_ATCC_29413	Putative_Nitroreductase	0.581213	0.76431	0.047138	0.188552	0.379875	1	1	1	exactMatch	Hyp	0.388	LowerConf-like
GL50803_91187	hypothetical_protein	2OTO	B	0.841	1.62	0.168	0.9424	-1.02	1.57788	0.59	0.14	6.7	4	139	155	Streptococcus_pyogenes_serotype_M1	M_protein	0.896774	0.863309	0	0.136691	0.464033	0	0	0	noMatch	Hyp	0.442	LowerConf
GL50803_95653	Coiled-coil_protein	4C0O	A	0.9632	1.7	0.072	0.9912	-1.02	0.664337	0.59	0.14	10.8	4.6	800	923	Homo_sapiens	TRANSPORTIN-3	0.866739	0.98875	0	0.01125	0.567635	0	1	0	noMatch	Annot	0.064	LowerConf
GL50803_16948	Nucleolar_protein_NOP2	2YXL	A	0.8545	1.21	0.231	0.8725	-1.03	1.01334	0.58	0.14	9.7	4.6	502	450	Pyrococcus_horikoshii	450aa_long_hypothetical_fmu_protein	1.11556	0.482072	0.0219124	0.496016	0.269789	2	2	2	exactMatch	Annot	0.86	HiConf
GL50803_17435	hypothetical_protein	3CHN	S	0.8943	2.18	0.07	0.9425	-1.03	0.722374	0.58	0.14	9.6	4.6	487	585	Homo_sapiens	Secretory_component	0.832479	0.355236	0	0.644764	0.322939	0	1	0	noMatch	Hyp	0.096	LowerConf
GL50803_27472	hypothetical_protein	3RRC	A	0.6845	2.17	0.044	0.9574	-1.04	1.47799	0.58	0.14	4.5	3	47	317	Plasmodium_vivax_Sal-1	Duffy_receptor	0.148265	0.510638	0	0.489362	0.288871	0	2	0	noMatch	Hyp	0.016	LowerConf
GL50803_5357	hypothetical_protein	3HZ3	A	0.6983	1.65	0.167	0.9474	-1.04	1.17758	0.58	0.14	4.1	2.8	38	1039	Lactobacillus_reuteri	Glucansucrase	0.0365736	0.5	0.0263158	0.473684	0.26621	0	0	0	noMatch	Hyp	0.238	LowerConf
GL50803_90665	hypothetical_protein	3GAU	A	0.6297	8.19	0.056	0.8855	-1.04	0.78868	0.58	0.14	11.9	4.4	1205	1213	Homo_sapiens	Complement_factor_H	0.993405	0.122822	0.0107884	0.86639	0.465027	0	1	0	noMatch	Hyp	0.062	LowerConf
GL50803_9098	hypothetical_protein	2OOE	A	0.9321	1.93	0.055	0.9785	-1.04	0.820502	0.58	0.14	9.5	4.6	465	530	Mus_musculus	Cleavage_stimulation_factor_77_kDa_subunit	0.877358	0.804301	0	0.195699	0.419443	0	1	0	noMatch	Hyp	0.088	LowerConf
GL50803_105788	hypothetical_protein	3D1B	A	0.7032	1.26	0.16	0.8333	-1.05	1.32089	0.58	0.14	5	3.2	60	124	Schizosaccharomyces_pombe	RNA-induced_transcriptional_silencing_complex_protein_tas3	0.483871	0.633333	0	0.366667	0.31798	0	0	0	noMatch	Hyp	0.316	LowerConf
GL50803_3983	5'_nucleotidase_family_protein	3C9F	B	0.8558	1.39	0.19	0.8765	-1.05	0.684058	0.58	0.14	10.2	4.6	599	557	Candida_albicans	5'-nucleotidase	1.0754	0.360601	0.0250417	0.614357	0.295603	0	0	0	noMatch	Annot	0.848	HiConf-like
GL50803_5174	hypothetical_protein	1YF2	A	0.8502	1.6	0.098	1	-1.05	1.08057	0.58	0.14	4.3	2.8	41	425	Methanocaldococcus_jannaschii_DSM_2661	Type_I_restriction-modification_enzyme,_S_subunit	0.0964706	0.609756	0	0.390244	0.308836	0	1	0	noMatch	Hyp	0.014	LowerConf
GL50803_86676	Delta_giardin	4K1P	A	0.9691	1.15	0.086	0.9966	-1.06	1.09513	0.58	0.14	8.5	4.5	293	360	Bacillus_cereus	NheA	0.813889	0.962457	0	0.0375427	0.545161	1	1	0	noMatch	Annot	0.048	LowerConf
GL50803_8691	tRNA_methyltransferase_subunit_putative	1I9G	A	0.6858	1.98	0.236	0.7371	-1.06	0.885469	0.58	0.14	8.9	4.6	350	280	Mycobacterium_tuberculosis	HYPOTHETICAL_PROTEIN_RV2118C	1.25	0.337143	0.0428571	0.62	0.28859	1	2	1	exactMatch	Annot	0.858	HiConf
GL50803_10780	Ribosomal_protein_S27	4V6W	b	0.6182	1.55	0.494	0.6694	-1.06	0.819644	0.58	0.14	6.6	4	124	NA	Drosophila_melanogaster|Drosophila_melanogaster|Drosophila_melanogaster	Elongation_factor_2|18S_ribosomal_RNA|28S_ribosomal_RNA|2S_ribosomal_RNA|40S_ribosomal_protein_S10a|40S_ribosomal_protein_S11|40S_ribosomal_protein_S12|40S_ribosomal_protein_S13|40S_ribosomal_protein_S14|40S_ribosomal_protein_S15,_isoform_A|40S_ribosomal_protein_S15Aa|40S_ribosomal_protein_S16|40S_ribosomal_protein_S17|40S_ribosomal_protein_S18|40S_ribosomal_protein_S19a|40S_ribosomal_protein_S2|…	NA	0.580645	0	0.419355	0.299728	1	0	0	noMatch	Annot	NA
GL50803_102438	Plasma_membrane_calcium-transporting_ATPase_2	5KSD	A	0.8203	2.36	0.159	0.8606	-1.06	0.36456	0.58	0.14	10.9	4.6	782	833	Arabidopsis_thaliana	ATPase_2,_plasma_membrane-type	0.938776	0.507673	0.0179028	0.474425	0.273676	3	3	2	exactMatch	Annot	0.914	HiConf
GL50803_16503	hypothetical_protein	3GAU	A	0.6413	7.67	0.065	0.865	-1.07	0.502299	0.58	0.14	12	4.4	1230	1213	Homo_sapiens	Complement_factor_H	1.01401	0.111382	0.0113821	0.877236	0.47368	0	1	0	noMatch	Hyp	0.098	LowerConf
GL50803_8946	hypothetical_protein	1K5G	L	0.8004	2.89	0.159	1	-1.08	1.31538	0.58	0.14	7.5	4.3	182	386	Schizosaccharomyces_pombe	Ran_GTPase_activating_protein_1	0.471503	0.868132	0	0.131868	0.467819	0	0	0	noMatch	Hyp	0.25	LowerConf
GL50803_12057	Gamma_tubulin_ring_complex	4C0O	A	0.9309	2.15	0.07	0.9709	-1.09	0.275071	0.58	0.14	11.3	4.5	892	923	Homo_sapiens	TRANSPORTIN-3	0.966414	0.585202	0.00560538	0.409193	0.297151	1	1	0	noMatch	Annot	0.166	LowerConf
GL50803_32578	hypothetical_protein	2AUH	B	0.6617	1.22	0.167	0.8684	-1.09	1.3131	0.58	0.14	4.2	2.8	38	59	Homo_sapiens	Growth_factor_receptor-bound_protein_14	0.644068	0.368421	0.0789474	0.552632	0.238783	0	1	0	noMatch	Hyp	0.404	LowerConf
GL50803_35685	hypothetical_protein	3TXQ	A	0.7378	1.52	0.029	0.9412	-1.09	0.963174	0.58	0.14	4	2.7	34	87	Aeromonas_phage_44RR2.8t	Terminase_DNA_packaging_enzyme_small_subunit	0.390805	0.529412	0	0.470588	0.29017	0	1	0	noMatch	Hyp	0.034	LowerConf
GL50803_7524	hypothetical_protein	4BJM	A	0.8842	1.44	0.105	0.9362	-1.09	1.42715	0.58	0.14	8.1	4.4	235	238	Melampsora_lini	AVRM	0.987395	0.731915	0.00425532	0.26383	0.368775	0	0	0	noMatch	Hyp	0.226	LowerConf
GL50803_8360	Acid_sphingomyelinase-like_phosphodiesterase_3b_precursor	2XMO	A	0.8304	2.08	0.098	0.8861	-1.09	1.20602	0.58	0.14	9.5	4.6	439	443	Listeria_monocytogenes	LMO2642_PROTEIN	0.990971	0.453303	0.0501139	0.496583	0.246228	1	1	1	exactMatch	Annot	0.738	HiConf
GL50803_8621	Leucyl-tRNA_synthetase	1WZ2	A	0.7897	1.6	0.303	0.8039	-1.09	0.203863	0.58	0.14	12	4.4	1173	967	Pyrococcus_horikoshii	Leucyl-tRNA_synthetase	1.21303	0.380222	0.0682012	0.551577	0.245075	2	2	1	exactMatch	Annot	0.93	HiConf
GL50803_91374	Coiled-coil_protein	4C0O	A	0.9633	1.83	0.08	0.9919	-1.09	0.348746	0.58	0.14	11.2	4.6	867	923	Homo_sapiens	TRANSPORTIN-3	0.939328	0.983852	0.0011534	0.0149942	0.563409	0	1	0	noMatch	Annot	0.118	LowerConf
GL50803_118088	hypothetical_protein	1N81	A	0.685	2.04	0.056	0.9474	-1.1	0.968103	0.58	0.14	5	3.2	57	186	Plasmodium_falciparum_3D7	plasmodium_falciparum_gamete_antigen_27/25	0.306452	0.631579	0	0.368421	0.317248	0	1	0	noMatch	Hyp	0.01	LowerConf
GL50803_118089	hypothetical_protein	1N81	A	0.685	2.04	0.056	0.9474	-1.1	0.968103	0.58	0.14	5	3.2	57	186	Plasmodium_falciparum_3D7	plasmodium_falciparum_gamete_antigen_27/25	0.306452	0.631579	0	0.368421	0.317248	0	1	0	noMatch	Hyp	0.01	LowerConf
GL50803_137713	hypothetical_protein	2CSE	1	0.9473	1.59	0.106	0.9642	-1.1	0.55945	0.58	0.14	12.2	4.4	1257	1267	Mammalian_orthoreovirus_1_Lang	Minor_core_protein_lambda_3	0.992107	0.192522	0.0214797	0.785998	0.401239	0	1	0	noMatch	Hyp	0.062	LowerConf
GL50803_2619	hypothetical_protein	4E6H	A	0.7951	1.08	0.05	0.9756	-1.1	1.02127	0.58	0.14	4.3	2.9	41	679	Kluyveromyces_lactis_NRRL_Y-1140	mRNA_3'-end-processing_protein_RNA14	0.0603829	0.780488	0	0.219512	0.402501	0	1	0	noMatch	Hyp	0.006	LowerConf
GL50803_8626	hypothetical_protein	4K1P	A	0.9772	0.86	0.09	0.991	-1.1	1.15484	0.58	0.14	8.9	4.6	335	360	Bacillus_cereus	NheA	0.930556	0.979104	0	0.0208955	0.559352	0	1	0	noMatch	Hyp	0.124	LowerConf
GL50803_9266	Sgs1_DNA_helicase_putative	1OYY	A	0.7793	1.14	0.331	0.7915	-1.1	0.508394	0.58	0.14	10.5	4.6	638	523	Escherichia_coli	ATP-dependent_DNA_helicase	1.21989	0.537618	0.0125392	0.449843	0.281261	3	4	3	exactMatch	Annot	0.968	HiConf
GL50803_9894	Protein_phosphatase_2A_regulatory_subunit_putative	4C0O	A	0.868	2.65	0.099	0.9204	-1.1	0.614427	0.58	0.14	11.3	4.5	892	923	Homo_sapiens	TRANSPORTIN-3	0.966414	0.321749	0	0.678251	0.339274	1	1	0	noMatch	Annot	0.212	LowerConf
GL50803_11940	hypothetical_protein	3J5P	B	0.8746	1.32	0.092	0.9561	-1.11	1.36385	0.58	0.14	6.5	3.9	114	598	Rattus_norvegicus	Transient_receptor_potential_cation_channel_subfamily_V_member_1	0.190635	0.622807	0.0263158	0.350877	0.298632	0	0	0	noMatch	Hyp	0.05	LowerConf
GL50803_16214	MCM3	1QGK	A	0.8	3.82	0.091	0.8975	-1.11	0.230877	0.58	0.14	11.4	4.5	927	876	Homo_sapiens	PROTEIN_(IMPORTIN_BETA_SUBUNIT)	1.05822	0.473571	0.0194175	0.507012	0.272373	1	2	0	noMatch	Annot	0.21	LowerConf
GL50803_4329	Ser/Thr_protein_kinase	1N11	A	0.8211	2.45	0.169	0.8974	-1.11	0.912088	0.58	0.14	9.5	4.6	429	437	Homo_sapiens	Ankyrin	0.981693	0.794872	0	0.205128	0.412653	2	4	1	exactMatch	Annot	0.932	HiConf
GL50803_14182	hypothetical_protein	1CF9	A	0.8673	2.05	0.092	0.9442	-1.12	1.20372	0.57	0.14	7.9	4.4	215	753	Escherichia_coli	PROTEIN_(CATALASE_HPII)	0.285525	0.572093	0	0.427907	0.297541	0	2	0	noMatch	Hyp	0.11	LowerConf
GL50803_39159	hypothetical_protein	2CDQ	A	0.7745	1.2	0.049	0.9762	-1.12	0.920639	0.57	0.14	4.5	2.9	42	510	Arabidopsis_thaliana	ASPARTOKINASE	0.0823529	0.738095	0	0.261905	0.374196	0	1	0	noMatch	Hyp	0.004	LowerConf
GL50803_6148	Alanyl_dipeptidyl_peptidase	4HXE	B	0.7588	1.29	0.165	0.7727	-1.12	0.331119	0.57	0.14	10.9	4.6	761	622	Pyrococcus_horikoshii	Putative_uncharacterized_protein_PH0594	1.22347	0.240473	0.0749014	0.684625	0.315291	1	2	1	exactMatch	Annot	0.974	HiConf
GL50803_6369	hypothetical_protein	1XKG	A	0.6679	1.66	0.341	0.8636	-1.12	0.970105	0.57	0.14	4.5	3	44	312	Dermatophagoides_pteronyssinus	Major_mite_fecal_allergen_Der_p_1	0.141026	0.159091	0.227273	0.613636	0.245132	1	0	0	noMatch	Hyp	0.408	LowerConf
GL50803_13315	hypothetical_protein	4IGG	A	0.9499	2.15	0.111	0.9937	-1.13	0.870011	0.57	0.15	10.5	4.6	639	832	Homo_sapiens	Catenin_alpha-1	0.768029	0.741784	0	0.258216	0.376554	1	1	0	noMatch	Hyp	0.078	LowerConf
GL50803_3563	hypothetical_protein	1W0S	A	0.901	2.41	0.095	0.9761	-1.13	0.744382	0.57	0.15	9.5	4.6	418	442	Homo_sapiens	PROPERDIN	0.945701	0.131579	0	0.868421	0.468046	0	1	0	noMatch	Hyp	0.054	LowerConf
GL50803_103855	Vacuolar_protein_sorting_29	3CM9	S	0.8392	3.36	0.08	0.9712	-1.14	1.20664	0.57	0.15	9.7	4.6	452	585	Homo_sapiens	Secretory_component	0.77265	0.130531	0.0221239	0.847345	0.448435	0	1	0	noMatch	Annot	0.136	LowerConf
GL50803_16553	hypothetical_protein	2GBS	A	0.7083	1.24	0.139	0.7423	-1.14	1.23175	0.57	0.15	7.7	4.4	194	145	Rhodopseudomonas_palustris_CGA009	Hypothetical_protein_Rpa0253	1.33793	0.572165	0.0463918	0.381443	0.266168	1	1	1	exactMatch	Hyp	0.878	HiConf
GL50803_31535	hypothetical_protein	4I17	A	0.7476	1.52	0.089	0.9825	-1.14	1.69235	0.57	0.15	5.1	3.3	57	228	Bacteroides_fragilis_NCTC_9343	hypothetical_protein	0.25	0.631579	0	0.368421	0.317248	0	0	0	noMatch	Hyp	0.006	LowerConf
GL50803_112681	NSF	3CF1	B	0.8044	1.75	0.22	0.8277	-1.15	0.675236	0.57	0.15	11.2	4.6	830	806	Mus_musculus	Transitional_endoplasmic_reticulum_ATPase	1.02978	0.404819	0.0542169	0.540964	0.251124	1	0	0	noMatch	Annot	0.326	LowerConf
GL50803_115200	hypothetical_protein	1N11	A	0.8315	2.16	0.158	0.8913	-1.15	0.973776	0.57	0.15	9.5	4.6	414	437	Homo_sapiens	Ankyrin	0.947368	0.797101	0.00724638	0.195652	0.412535	1	4	1	exactMatch	Hyp	0.884	HiConf
GL50803_17280	hypothetical_protein	1WER	A	0.9109	1.41	0.149	0.9493	-1.15	1.83281	0.57	0.15	8.7	4.6	296	334	Homo_sapiens	P120GAP	0.886228	0.662162	0.00337838	0.334459	0.329393	0	1	0	noMatch	Hyp	0.49	LowerConf
GL50803_17329	hypothetical_protein	4C0O	A	0.9378	1.72	0.082	0.984	-1.15	1.54105	0.57	0.15	9.3	4.6	374	923	Homo_sapiens	TRANSPORTIN-3	0.4052	0.663102	0	0.336898	0.331565	1	1	0	noMatch	Hyp	0.046	LowerConf
GL50803_17390	MCM6	4C0O	A	0.8304	2.69	0.089	0.8784	-1.15	0.296	0.57	0.15	11.6	4.5	954	923	Homo_sapiens	TRANSPORTIN-3	1.03359	0.459119	0.0272537	0.513627	0.26647	2	1	0	noMatch	Annot	0.126	LowerConf
GL50803_17584	hypothetical_protein	3H2U	B	0.7328	2.87	0.091	0.8333	-1.15	1.20725	0.57	0.15	8.9	4.6	312	283	Homo_sapiens	Raver-1	1.10247	0.657051	0	0.342949	0.328631	0	1	0	noMatch	Hyp	0.448	LowerConf
GL50803_2616	hypothetical_protein	4BJ1	A	0.8139	2.25	0.163	0.9811	-1.15	1.51259	0.57	0.15	6.4	3.9	106	319	Saccharomyces_cerevisiae_S288c	PROTEIN_RIF2	0.332288	0.745283	0	0.254717	0.37881	0	0	0	noMatch	Hyp	0.098	LowerConf
GL50803_6980	DNA_pol/primase_large_sub	1QGK	A	0.9404	2.21	0.074	0.9981	-1.15	0.987551	0.57	0.15	10.2	4.6	539	876	Homo_sapiens	PROTEIN_(IMPORTIN_BETA_SUBUNIT)	0.615297	0.77551	0.00556586	0.218924	0.397518	1	2	0	noMatch	Annot	0.032	LowerConf
GL50803_104173	Isoleucyl-tRNA_synthetase	1FFY	A	0.7558	1.65	0.243	0.7708	-1.16	0.074027	0.57	0.15	12.1	4.4	1165	917	Staphylococcus_aureus	ISOLEUCYL-TRNA_SYNTHETASE	1.27045	0.211159	0.0669528	0.721888	0.344137	2	3	2	exactMatch	Annot	0.984	HiConf
GL50803_1383	hypothetical_protein	1CII	A	0.7818	2.69	0.104	0.9333	-1.16	0.9191	0.57	0.15	7	4.1	135	602	Escherichia_coli	COLICIN_IA	0.224252	0.748148	0	0.251852	0.380672	1	2	0	noMatch	Hyp	0.13	LowerConf
GL50803_14960	hypothetical_protein	4E40	A	0.8163	1.86	0.172	0.8956	-1.16	1.62132	0.57	0.15	7.6	4.3	182	252	Trypanosoma_congolense_IL3000	Putative_uncharacterized_protein	0.722222	0.851648	0	0.148352	0.454961	1	0	0	noMatch	Hyp	0.446	LowerConf
GL50803_17258	Hemoglobin_and_proliferation_regulated_protein	1RKB	A	0.7246	1.7	0.363	0.7778	-1.16	0.760158	0.57	0.15	8	4.4	216	173	Homo_sapiens	Protein_AD-004	1.24855	0.675926	0.0555556	0.268519	0.315223	1	1	1	exactMatch	Annot	0.966	HiConf
GL50803_36481	hypothetical_protein	1SXJ	C	0.6494	2.43	0.029	1	-1.16	1.32744	0.57	0.15	4.2	2.8	35	340	Saccharomyces_cerevisiae	Activator_1_40_kDa_subunit	0.102941	0.485714	0	0.514286	0.289028	0	2	0	noMatch	Hyp	0.016	LowerConf
GL50803_10765	MCM7	3F9V	A	0.8035	1.6	0.292	0.8267	-1.17	0.32878	0.57	0.15	10.9	4.6	704	595	Sulfolobus_solfataricus	Minichromosome_maintenance_protein_MCM	1.18319	0.450284	0.0113636	0.538352	0.28229	1	3	1	exactMatch	Annot	0.948	HiConf
GL50803_13690	hypothetical_protein	3W3A	G	0.8415	2.25	0.118	0.9528	-1.17	1.29025	0.57	0.15	8	4.4	212	210	Thermus_thermophilus_HB8	V-type_ATP_synthase_subunit_D	1.00952	0.745283	0	0.254717	0.37881	0	1	0	noMatch	Hyp	0.276	LowerConf
GL50803_28397	hypothetical_protein	3BRV	B	0.8958	0.74	0.049	1	-1.17	0.802037	0.57	0.15	4.5	3	41	70	Homo_sapiens	NF-kappa-B_essential_modulator	0.585714	0.682927	0	0.317073	0.341754	0	1	0	noMatch	Hyp	0.026	LowerConf
GL50803_35119	hypothetical_protein	2J0O	A	0.7163	2.05	0.054	0.9737	-1.17	0.866058	0.57	0.15	4.3	2.9	38	318	Shigella_flexneri	INVASIN_IPAD	0.119497	0.552632	0	0.447368	0.293434	0	0	0	noMatch	Hyp	0.004	LowerConf
GL50803_38272	hypothetical_protein	2JG0	A	0.7411	1.55	0.028	0.9474	-1.17	1.04937	0.57	0.15	4.3	2.9	38	535	Escherichia_coli_K-12	PERIPLASMIC_TREHALASE	0.071028	0.736842	0	0.263158	0.3734	0	1	0	noMatch	Hyp	0.002	LowerConf
GL50803_93372	hypothetical_protein	3NYB	A	0.783	2.18	0.144	0.847	-1.17	1.18705	0.57	0.15	9.2	4.6	353	323	Saccharomyces_cerevisiae	Poly(A)_RNA_polymerase_protein_2	1.09288	0.654391	0.00283286	0.342776	0.325882	0	2	0	noMatch	Hyp	0.622	HiConf-like
GL50803_13926	Nucleolar_protein_family_A_member_2	2ALE	A	0.7356	1.22	0.267	0.7661	-1.17	0.391173	0.57	0.15	7.5	4.3	171	134	Saccharomyces_cerevisiae	NHP2/L7aE_family_protein_YEL026W	1.27612	0.725146	0	0.274854	0.366093	1	1	1	exactMatch	Annot	0.962	HiConf
GL50803_13352	T-complex_protein-10	3EA5	B	0.9458	2.15	0.082	0.9829	-1.18	0.518575	0.57	0.15	11.3	4.5	819	861	Saccharomyces_cerevisiae	Importin_subunit_beta-1	0.95122	0.742369	0.004884	0.252747	0.375289	1	2	0	noMatch	Annot	0.036	LowerConf
GL50803_16090	Ubiquitin_carboxyl-terminal_hydrolase_4	2IBI	A	0.7231	1.72	0.268	0.7563	-1.18	0.389944	0.57	0.15	9.8	4.6	439	374	Homo_sapiens	Ubiquitin_carboxyl-terminal_hydrolase_2	1.1738	0.448747	0.0182232	0.53303	0.276128	1	1	1	exactMatch	Annot	0.992	HiConf
GL50803_23863	hypothetical_protein	4JGW	A	0.7729	1.44	0.026	1	-1.18	1.05361	0.57	0.15	4.4	2.9	39	473	Mus_musculus	Ral_guanine_nucleotide_dissociation_stimulator-like_2	0.0824524	0.641026	0	0.358974	0.321281	0	0	0	noMatch	Hyp	0	LowerConf
GL50803_105640	hypothetical_protein	3U0C	A	0.9244	1.09	0.043	1	-1.19	1.31126	0.57	0.15	4.8	3.1	46	201	Shigella_flexneri	Invasin_ipaB	0.228856	0.717391	0	0.282609	0.361376	0	1	0	noMatch	Hyp	0.002	LowerConf
GL50803_16979	Rab32_putative	1UKV	Y	0.6346	2.68	0.223	0.7153	-1.19	0.849659	0.57	0.15	8.6	4.5	274	206	Saccharomyces_cerevisiae	GTP-binding_protein_YPT1	1.3301	0.656934	0	0.343066	0.328575	1	1	1	exactMatch	Annot	0.754	HiConf
GL50803_2155	hypothetical_protein	3V30	A	0.6916	2.5	0.11	0.8654	-1.19	1.10297	0.57	0.15	6.5	3.9	104	172	Homo_sapiens	DNA-binding_protein_RFXANK	0.604651	0.865385	0	0.134615	0.46566	0	2	0	noMatch	Hyp	0.158	LowerConf
GL50803_9173	Serine/Threonine-protein_kinase_pkwA_putative	1ERJ	C	0.8386	2.02	0.143	0.8907	-1.19	0.852305	0.57	0.15	9.4	4.6	375	393	Saccharomyces_cerevisiae	TRANSCRIPTIONAL_REPRESSOR_TUP1	0.954198	0.410667	0.0426667	0.546667	0.260748	0	0	0	noMatch	Annot	0.69	HiConf-like
GL50803_10684	hypothetical_protein	3VSM	A	0.7141	1.74	0.079	0.95	-1.2	1.56043	0.56	0.15	4.5	3	40	659	Autographa_californica_nucleopolyhedrovirus	Occlusion-derived_virus_envelope_protein_E66	0.060698	0.775	0	0.225	0.398696	0	0	0	noMatch	Hyp	0.018	LowerConf
GL50803_11877	hypothetical_protein	3GAV	A	0.6736	5.5	0.081	0.778	-1.2	0.175886	0.56	0.15	12.8	4.2	1437	1213	Homo_sapiens	Complement_factor_H	1.18467	0	0.00417537	0.995825	0.573738	0	1	0	noMatch	Hyp	0.336	LowerConf
GL50803_13215	Kinase_NEK	2PZI	A	0.727	5.1	0.135	0.9244	-1.2	0.846381	0.56	0.15	10.7	4.6	635	681	Mycobacterium_tuberculosis	Probable_serine/threonine-protein_kinase_pknG	0.932452	0.689764	0.0251969	0.285039	0.334905	2	3	1	exactMatch	Annot	0.444	LowerConf-like
GL50803_16687	Ribonuclease	3T6P	A	0.7881	1.92	0.177	0.8593	-1.2	0.890065	0.56	0.15	7.9	4.4	199	345	Homo_sapiens	Baculoviral_IAP_repeat-containing_protein_2	0.576812	0.592965	0.0150754	0.39196	0.293372	1	3	1	exactMatch	Annot	0.496	LowerConf-like
GL50803_28015	hypothetical_protein	2OXL	A	0.7813	1.33	0.083	0.9722	-1.2	1.03842	0.57	0.15	4.3	2.9	36	64	Escherichia_coli	Hypothetical_protein_ymgB	0.5625	0.555556	0	0.444444	0.293972	0	1	0	noMatch	Hyp	0.028	LowerConf
GL50803_112718	Mitotic_control_protein_dis3	2WP8	J	0.7681	1.83	0.283	0.7856	-1.21	0.29082	0.56	0.15	12.1	4.4	1110	977	Saccharomyces_cerevisiae	EXOSOME_COMPLEX_EXONUCLEASE_DIS3	1.13613	0.247748	0.0702703	0.681982	0.314709	1	4	1	exactMatch	Annot	0.97	HiConf
GL50803_135901	Reverse_transcriptase/endonuclease_putative	2LAH	A	0.7837	1.58	0.14	0.9661	-1.21	1.4868	0.56	0.15	5.3	3.4	59	160	Homo_sapiens	Mitotic_checkpoint_serine/threonine-protein_kinase_BUB1	0.36875	0.610169	0	0.389831	0.308983	0	1	0	noMatch	Annot	0.106	LowerConf
GL50803_15985	hypothetical_protein	4DR0	A	0.9266	1.82	0.1	0.9848	-1.21	1.51973	0.56	0.15	8.6	4.5	263	350	Bacillus_subtilis	Ribonucleoside-diphosphate_reductase_subunit_beta	0.751429	0.825095	0.00760456	0.1673	0.433299	0	1	0	noMatch	Hyp	0.022	LowerConf
GL50803_16001	Glutamate-cysteine_ligase	3IG5	A	0.8475	1.37	0.208	0.8635	-1.21	0.364395	0.56	0.15	10.9	4.6	674	692	Saccharomyces_cerevisiae	Glutamate-cysteine_ligase	0.973988	0.551929	0.00890208	0.439169	0.286567	1	1	1	exactMatch	Annot	0.932	HiConf
GL50803_16065	hypothetical_protein	3CF1	B	0.8572	2.35	0.192	0.8992	-1.21	0.498341	0.56	0.15	11.1	4.6	754	806	Mus_musculus	Transitional_endoplasmic_reticulum_ATPase	0.935484	0.492042	0.0212202	0.486737	0.270311	1	0	0	noMatch	Hyp	0.776	HiConf-like
GL50803_16311	Centromere/microtubule_binding_protein_CBF5	2RFK	A	0.7615	1.79	0.396	0.791	-1.21	0.859535	0.56	0.15	9.7	4.6	421	334	Pyrococcus_furiosus	Probable_tRNA_pseudouridine_synthase_B	1.26048	0.434679	0.0285036	0.536817	0.268885	4	4	4	exactMatch	Annot	0.966	HiConf
GL50803_17472	Golgi/cell_cycle_associated_protein_putative	2OOE	A	0.9452	1.73	0.058	0.9855	-1.21	0.936184	0.56	0.15	10	4.6	484	530	Mus_musculus	Cleavage_stimulation_factor_77_kDa_subunit	0.913208	0.938017	0	0.0619835	0.524587	1	1	0	noMatch	Annot	0.03	LowerConf
GL50803_27024	hypothetical_protein	4ACK	A	0.8587	2.06	0.139	0.9664	-1.21	1.76211	0.56	0.15	7.3	4.2	149	185	Francisella_tularensis_subsp._novicida_U112	TSSL	0.805405	0.825503	0	0.174497	0.43507	0	1	0	noMatch	Hyp	0.232	LowerConf
GL50803_32297	Small_nuclear_ribonucleoprotein_Sm_D2_putative	3CW1	C	0.628	1.6	0.241	0.7016	-1.21	0.907141	0.56	0.15	6.9	4.1	124	118	Homo_sapiens	Small_nuclear_ribonucleoprotein_Sm_D2	1.05085	0.516129	0.016129	0.467742	0.27577	1	1	1	exactMatch	Annot	0.916	HiConf
GL50803_5613	hypothetical_protein	3GDH	A	0.7586	1.11	0.252	0.7829	-1.21	0.499239	0.56	0.15	8.5	4.5	258	241	Homo_sapiens	Trimethylguanosine_synthase_homolog	1.07054	0.693798	0.0387597	0.267442	0.332453	1	1	1	exactMatch	Hyp	0.958	HiConf
GL50803_86511	Acyl-CoA_synthetase	4C0O	A	0.8483	2.6	0.068	0.8979	-1.21	0.545872	0.56	0.15	11.8	4.5	970	923	Homo_sapiens	TRANSPORTIN-3	1.05092	0.406186	0.0896907	0.504124	0.216609	3	1	0	noMatch	Annot	0.162	LowerConf
GL50803_103082	hypothetical_protein	2GSX	A	0.385	8.32	0.047	0.573	-1.22	0.605937	0.56	0.15	11.9	4.4	993	951	Homo_sapiens	Complement_receptor_type_2	1.04416	0.179255	0.00503525	0.81571	0.426736	0	1	0	noMatch	Hyp	0.09	LowerConf
GL50803_105661	hypothetical_protein	3DBY	T	0.6607	2.65	0.082	1	-1.22	0.931309	0.56	0.15	5	3.2	49	269	Bacillus_cereus_G9241	uncharacterized_protein	0.182156	0.571429	0.0408163	0.387755	0.26946	0	0	0	noMatch	Hyp	0.044	LowerConf
GL50803_4816	hypothetical_protein	2BNX	B	0.6907	2.25	0.103	0.9577	-1.22	1.22631	0.56	0.15	5.7	3.6	71	386	Mus_musculus	DIAPHANOUS_PROTEIN_HOMOLOG_1	0.183938	0.746479	0.0140845	0.239437	0.375117	0	0	0	noMatch	Hyp	0.014	LowerConf
GL50803_8382	Short-chain_dehydrogenase_putative	3DWF	B	0.8355	1.43	0.184	0.875	-1.22	0.756026	0.56	0.15	8.8	4.6	280	276	Cavia_porcellus	11-beta-hydroxysteroid_dehydrogenase_1	1.01449	0.65	0.0321429	0.317857	0.309219	1	0	0	noMatch	Annot	0.322	LowerConf
GL50803_96994	Syntaxin_1A	3C98	B	0.7095	1.49	0.211	0.7427	-1.22	0.87071	0.56	0.15	9	4.6	307	279	Rattus_norvegicus	Syntaxin-1A	1.10036	0.859935	0	0.140065	0.461396	2	2	2	exactMatch	Annot	0.836	HiConf
GL50803_11177	Kinesin-like_protein	3ZGQ	A	0.7539	2.41	0.1	0.8048	-1.23	0.697911	0.56	0.15	10.6	4.6	584	482	Homo_sapiens	INTERFERON-INDUCED_PROTEIN_WITH_TETRATRICOPEPTIDE_REPEATS_5	1.21162	0.883562	0	0.116438	0.480055	2	4	1	exactMatch	Annot	0.776	HiConf
GL50803_119991	hypothetical_protein	3UTM	A	0.6789	2.99	0.146	0.988	-1.23	0.859358	0.56	0.15	6.1	3.8	83	351	Mus_musculus	Tankyrase-1	0.236467	0.86747	0	0.13253	0.467298	0	0	0	noMatch	Hyp	0.07	LowerConf
GL50803_15186	hypothetical_protein	1QGK	A	0.916	2.34	0.127	0.9948	-1.23	1.27814	0.56	0.15	9.5	4.6	386	876	Homo_sapiens	PROTEIN_(IMPORTIN_BETA_SUBUNIT)	0.440639	0.800518	0.00777202	0.19171	0.414915	0	2	0	noMatch	Hyp	0.186	LowerConf
GL50803_15392	Replication_factor_C_subunit_1	4C0O	A	0.8535	2.83	0.087	0.9124	-1.23	0.528719	0.56	0.15	11.6	4.5	890	923	Homo_sapiens	TRANSPORTIN-3	0.964247	0.425843	0.0157303	0.558427	0.282928	2	1	0	noMatch	Annot	0.128	LowerConf
GL50803_16194	hypothetical_protein	3EA5	B	0.9246	1.91	0.077	0.9571	-1.23	0.509313	0.56	0.15	11.5	4.5	863	861	Saccharomyces_cerevisiae	Importin_subunit_beta-1	1.00232	0.541136	0.00463499	0.454229	0.287959	0	2	0	noMatch	Hyp	0.118	LowerConf
GL50803_17468	hypothetical_protein	1BXS	A	0.8353	1.74	0.151	0.8875	-1.23	1.25154	0.56	0.15	9.2	4.6	329	501	Ovis_aries	ALDEHYDE_DEHYDROGENASE	0.656687	0.504559	0	0.495441	0.288711	0	1	0	noMatch	Hyp	0.514	HiConf-like
GL50803_1890	3_exoribonuclease_putative	2NN6	B	0.7905	1.81	0.194	0.8506	-1.23	0.273013	0.56	0.15	8.6	4.5	261	249	Homo_sapiens	Exosome_complex_exonuclease_RRP41	1.04819	0.559387	0.0114943	0.429119	0.28623	1	2	1	exactMatch	Annot	0.766	HiConf
GL50803_23756	hypothetical_protein	4L9M	A	0.945	1.71	0.053	0.9787	-1.23	0.846106	0.56	0.15	9.8	4.6	422	559	Homo_sapiens	RAS_guanyl-releasing_protein_1	0.754919	0.481043	0	0.518957	0.289297	1	4	0	noMatch	Hyp	0.098	LowerConf
GL50803_3493	hypothetical_protein	1EQF	A	0.8895	1.66	0.103	0.9455	-1.23	1.28389	0.56	0.15	8.6	4.5	257	280	Homo_sapiens	RNA_POLYMERASE_II_TRANSCRIPTION_INITIATION_FACTOR	0.917857	0.571984	0	0.428016	0.297515	1	1	1	exactMatch	Hyp	0.154	LowerConf-like
GL50803_115957	hypothetical_protein	3C3L	A	0.5442	2.5	0.057	1	-1.24	1.07828	0.56	0.15	4.3	2.9	35	1117	synthetic	Virion_RNA_polymerase	0.0313339	0.228571	0.142857	0.628571	0.259251	0	0	0	noMatch	Hyp	0.01	LowerConf
GL50803_115958	hypothetical_protein	3C3L	A	0.5442	2.5	0.057	1	-1.24	1.07828	0.56	0.15	4.3	2.9	35	1117	synthetic	Virion_RNA_polymerase	0.0313339	0.228571	0.142857	0.628571	0.259251	0	0	0	noMatch	Hyp	0.01	LowerConf
GL50803_11740	Ser/Thr_phosphatase_2C_putative	3FXK	A	0.7561	1.47	0.293	0.7778	-1.24	0.685028	0.56	0.15	9.4	4.6	360	390	Homo_sapiens	Protein_phosphatase_1A	0.923077	0.558333	0.0166667	0.425	0.282228	1	0	0	noMatch	Annot	0.85	HiConf-like
GL50803_118603	hypothetical_protein	3SOL	A	0.7566	1.61	0.247	0.8763	-1.24	1.46259	0.56	0.15	6.4	3.9	97	94	Escherichia_coli_O157H7	Type_II_secretion_pathway_related_protein	1.03191	0.639175	0	0.360825	0.320473	0	1	0	noMatch	Hyp	0.196	LowerConf
GL50803_118838	hypothetical_protein	3THF	A	0.7864	1.19	0.114	0.9722	-1.24	0.997497	0.56	0.15	4.4	2.9	36	190	Drosophila_melanogaster	Protein_Shroom	0.189474	0.5	0	0.5	0.288675	0	1	0	noMatch	Hyp	0.062	LowerConf
GL50803_118839	Hypothetical_protein	3THF	A	0.7864	1.19	0.114	0.9722	-1.24	0.997497	0.56	0.15	4.4	2.9	36	190	Drosophila_melanogaster	Protein_Shroom	0.189474	0.5	0	0.5	0.288675	0	1	0	noMatch	Hyp	0.062	LowerConf
GL50803_16887	ATP-dependent_RNA_helicase_HAS1_putative	3I61	A	0.8768	1.06	0.238	0.8903	-1.24	0.700543	0.56	0.15	10.4	4.6	547	563	Saccharomyces_cerevisiae	ATP-dependent_RNA_helicase_MSS116	0.971581	0.553931	0.00365631	0.442413	0.290902	3	2	2	exactMatch	Annot	0.89	HiConf
GL50803_33660	Spindle_pole_protein_putative	4C0O	A	0.8848	2.29	0.096	0.9261	-1.24	0.328913	0.56	0.15	11.8	4.5	934	923	Homo_sapiens	TRANSPORTIN-3	1.01192	0.849036	0.00321199	0.147752	0.452421	1	1	0	noMatch	Annot	0.094	LowerConf
GL50803_349	hypothetical_protein	2W1Z	B	0.6647	2.01	0.019	0.9643	-1.24	1.01547	0.56	0.15	5.3	3.4	56	368	Toxoplasma_gondii_RH	ROP2	0.152174	0.571429	0	0.428571	0.297381	0	0	0	noMatch	Hyp	0.008	LowerConf
GL50803_7843	hypothetical_protein	4K1P	A	0.8805	2.03	0.122	0.9747	-1.24	1.6256	0.56	0.15	8	4.4	198	360	Bacillus_cereus	NheA	0.55	0.929293	0	0.0707071	0.517326	0	1	0	noMatch	Hyp	0.056	LowerConf
GL50803_40244	P24_putative	3RKG	A	0.844	1.78	0.051	1	-1.24	1.25519	0.56	0.15	6.5	3.9	99	261	Saccharomyces_cerevisiae	Magnesium_transporter_MRS2,_mitochondrial	0.37931	0.919192	0	0.0808081	0.508975	1	0	0	noMatch	Annot	0.026	LowerConf
GL50803_15042	Cleavage_stimulation_factor_50K_chain	4V7E	a	0.7439	2.82	0.124	0.8106	-1.24	0.88686	0.56	0.15	9.8	4.6	433	NA	Triticum_aestivum|Triticum_aestivum|Triticum_aestivum	40S_ribosomal_protein_S24E|18S_ribosomal_RNA|40S_ribosomal_protein_S10|40S_ribosomal_protein_S10E|40S_ribosomal_protein_S11|40S_ribosomal_protein_S12|40S_ribosomal_protein_S12E|40S_ribosomal_protein_S13|40S_ribosomal_protein_S14|40S_ribosomal_protein_S15|40S_ribosomal_protein_S17|40S_ribosomal_protein_S17E|40S_ribosomal_protein_S19|40S_ribosomal_protein_S19E|40S_ribosomal_protein_S1E|40S_ribosoma…	NA	0.364896	0.0508083	0.584296	0.268141	1	0	0	noMatch	Annot	NA
GL50803_114776	NSF	3CF1	B	0.8375	1.42	0.219	0.8544	-1.25	0.663494	0.56	0.15	11.5	4.5	824	806	Mus_musculus	Transitional_endoplasmic_reticulum_ATPase	1.02233	0.398058	0.0521845	0.549757	0.255023	1	0	0	noMatch	Annot	0.614	HiConf-like
GL50803_13897	MCT-1_protein-like_protein	3R90	A	0.6942	1.74	0.292	0.7511	-1.25	0.462229	0.56	0.15	8.4	4.5	237	188	Homo_sapiens	Malignant_T_cell-amplified_sequence_1	1.26064	0.527426	0.0253165	0.447257	0.269745	0	1	0	noMatch	Annot	0.97	HiConf-like
GL50803_4923	hypothetical_protein	1T1M	C	0.8045	1.05	0.053	1	-1.25	1.23657	0.56	0.15	4.5	3	38	185	Escherichia_coli	ribosome_recycling_factor	0.205405	0.605263	0	0.394737	0.307268	0	1	0	noMatch	Hyp	0.004	LowerConf
GL50803_5910	Helicase-related_protein	2OCA	A	0.7335	3	0.137	0.8101	-1.25	0.688959	0.56	0.15	10.7	4.6	595	510	Enterobacteria_phage_t4_sensu_lato	ATP-dependent_DNA_helicase_uvsW	1.16667	0.578151	0.0218487	0.4	0.28408	2	2	2	exactMatch	Annot	0.868	HiConf
GL50803_113284	hypothetical_protein	1N11	A	0.7628	3.07	0.177	0.9008	-1.26	0.667341	0.56	0.15	8.6	4.5	252	437	Homo_sapiens	Ankyrin	0.576659	0.884921	0.00396825	0.111111	0.480683	1	4	0	noMatch	Hyp	0.51	HiConf-like
GL50803_117476	Hypothetical_protein	4CAD	C	0.7879	1.25	0.026	1	-1.26	1.55915	0.56	0.15	4.6	3	39	271	Methanococcus_maripaludis	RAS_AND_A-FACTOR_CONVERTING_ENZYME_1,_RCE1	0.143911	0.666667	0	0.333333	0.333333	0	1	0	noMatch	Hyp	0.012	LowerConf
GL50803_121997	hypothetical_protein	4IUL	A	0.6356	1.99	0.091	0.9778	-1.26	1.24164	0.56	0.15	4.9	3.2	45	268	Homo_sapiens	Eukaryotic_translation_initiation_factor_4_gamma_2	0.16791	0.444444	0	0.555556	0.293972	0	1	0	noMatch	Hyp	0.024	LowerConf
GL50803_14248	hypothetical_protein	4J6S	B	0.9236	1.28	0.121	0.9609	-1.26	1.2781	0.56	0.15	8.4	4.5	230	255	Homo_sapiens	14-3-3_protein_gamma	0.901961	0.83913	0	0.16087	0.445357	0	0	0	noMatch	Hyp	0.152	LowerConf
GL50803_16766	Lysyl-tRNA_synthetase	3BJU	A	0.8571	1.07	0.468	0.8681	-1.26	0.336416	0.56	0.15	10.6	4.6	576	521	Homo_sapiens	Lysyl-tRNA_synthetase	1.10557	0.409722	0.0190972	0.571181	0.283858	2	2	2	exactMatch	Annot	0.97	HiConf
GL50803_27376	hypothetical_protein	3W3T	A	0.5461	2.3	0.125	0.9143	-1.26	1.08306	0.56	0.15	4.4	2.9	35	1078	Saccharomyces_cerevisiae_S288c	Importin_subunit_beta-3	0.0324675	0.314286	0.0571429	0.628571	0.28619	0	0	0	noMatch	Hyp	0.124	LowerConf
GL50803_37212	hypothetical_protein	3PE0	A	0.7645	1.36	0.108	0.973	-1.26	1.27384	0.56	0.15	4.5	3	37	283	Homo_sapiens	Plectin	0.130742	0.513514	0.0540541	0.432432	0.245237	0	1	0	noMatch	Hyp	0.04	LowerConf
GL50803_88765	Cytosolic_HSP70	3C7N	A	0.8962	1.79	0.259	0.9232	-1.26	0.387267	0.56	0.15	10.9	4.6	664	668	Saccharomyces_cerevisiae	Heat_shock_protein_homolog_SSE1	0.994012	0.409639	0.00903614	0.581325	0.293676	1	1	1	exactMatch	Annot	0.918	HiConf
GL50803_94534	hypothetical_protein	2GSX	A	0.7059	5.79	0.074	0.8664	-1.26	0.617122	0.56	0.15	11.9	4.4	973	951	Homo_sapiens	Complement_receptor_type_2	1.02313	0.22816	0.00102775	0.770812	0.395522	0	1	0	noMatch	Hyp	0.128	LowerConf
GL50803_16540	Dynein_regulatory_complex	2OOE	A	0.9586	1.83	0.09	0.9979	-1.27	1.10789	0.56	0.15	10.1	4.6	468	530	Mus_musculus	Cleavage_stimulation_factor_77_kDa_subunit	0.883019	0.980769	0	0.0192308	0.560778	1	1	0	noMatch	Annot	0.054	LowerConf
GL50803_4197	Phosphatidylinositol_transfer_protein_alpha_isoform	1UW5	A	0.7182	1.37	0.25	0.742	-1.27	0.955607	0.56	0.15	9.4	4.6	345	270	Homo_sapiens	PHOSPHATIDYLINOSITOL_TRANSFER_PROTEIN_ALPHA_ISOFORM	1.27778	0.44058	0.0289855	0.530435	0.267375	1	1	1	exactMatch	Annot	0.974	HiConf
GL50803_6177	Ribosome_subunit_biogenesis_protein_NIP7	1SQW	A	0.7511	0.73	0.455	0.7619	-1.27	0.594791	0.56	0.15	8.4	4.5	231	188	Homo_sapiens	Saccharomyces_cerevisiae_Nip7p_homolog	1.22872	0.757576	0.030303	0.212121	0.378485	1	1	1	exactMatch	Annot	0.89	HiConf
GL50803_9036	hypothetical_protein	4L6R	A	0.9502	1.49	0.079	0.987	-1.27	1.39533	0.56	0.15	9.6	4.6	385	425	Escherichia_coli	Soluble_cytochrome_b562_and_Glucagon_receptor_chimera	0.905882	0.854545	0	0.145455	0.457204	1	2	0	noMatch	Hyp	0.05	LowerConf
GL50803_9636	hypothetical_protein	2TMA	A	0.9254	0.61	0	1	-1.27	1.35858	0.56	0.15	4.8	3.2	44	284	Oryctolagus_cuniculus	TROPOMYOSIN	0.15493	0.704545	0	0.295455	0.353797	0	1	0	noMatch	Hyp	0.012	LowerConf
GL50803_9807	hypothetical_protein	3GAW	A	0.5028	7.99	0.055	0.6707	-1.27	0.354773	0.56	0.15	12.9	4.2	1403	1213	Homo_sapiens	Complement_factor_H	1.15664	0.0748396	0.067712	0.857448	0.453911	0	1	0	noMatch	Hyp	0.226	LowerConf
GL50803_92977	Reverse_transcriptase/endonuclease_putative	3DU6	A	0.7625	3.01	0.118	0.9444	-1.27	1.3508	0.56	0.15	7.4	4.2	144	596	Tribolium_castaneum	Telomerase_reverse_transcriptase	0.241611	0.694444	0	0.305556	0.348055	1	2	1	exactMatch	Annot	0.71	HiConf
GL50803_23145	hypothetical_protein	3R72	A	0.6851	2.09	0.027	0.973	-1.28	0.961985	0.56	0.15	4.5	3	37	122	Apis_mellifera	Odorant_binding_protein_ASP5	0.303279	0.594595	0	0.405405	0.303779	0	1	0	noMatch	Hyp	0.024	LowerConf
GL50803_24372	ENC6_protein	4I3F	A	0.7546	1.68	0.143	0.7932	-1.28	0.486251	0.56	0.15	9.5	4.6	353	303	Cycloclasticus_sp._p1	serine_hydrolase_CCSP0084	1.16502	0.572238	0.0453258	0.382436	0.266866	1	1	1	exactMatch	Annot	0.942	HiConf
GL50803_26129	hypothetical_protein	3I9W	A	0.8441	1.22	0.057	1	-1.28	1.0221	0.56	0.15	5.2	3.4	53	290	Escherichia_coli_K-12	Sensor_protein_torS	0.182759	0.660377	0	0.339623	0.330234	0	0	0	noMatch	Hyp	0.008	LowerConf
GL50803_32736	hypothetical_protein	1W27	A	0.6777	2.49	0.093	0.974	-1.28	0.708858	0.56	0.15	6	3.7	77	716	Petroselinum_crispum	PHENYLALANINE_AMMONIA-LYASE_1	0.107542	0.597403	0	0.402597	0.304665	0	0	0	noMatch	Hyp	0.044	LowerConf
GL50803_5665	Ubiquitin/ribosomal_protein_CEP52	2KDI	A	0.6874	1.87	0.283	0.7795	-1.28	0.947721	0.56	0.15	7.1	4.2	127	114	Saccharomyces_cerevisiae	Ubiquitin,_Vacuolar_protein_sorting-associated_protein_27_fusion_protein	1.11404	0.677165	0.0314961	0.291339	0.324877	2	2	1	exactMatch	Annot	0.888	HiConf
GL50803_11613	hypothetical_protein	3IFG	P	0.842	1.94	0.141	0.9274	-1.29	1.6966	0.55	0.15	7.9	4.4	179	484	Burkholderia_pseudomallei_1710b	Succinate-semialdehyde_dehydrogenase_(NADP+)	0.369835	0.77095	0.0167598	0.212291	0.391394	0	0	0	noMatch	Hyp	0.2	LowerConf
GL50803_12174	hypothetical_protein	3WAJ	A	0.8791	1.72	0.119	0.9213	-1.29	0.99401	0.55	0.15	9.7	4.6	381	875	Archaeoglobus_fulgidus_DSM_4304	Transmembrane_oligosaccharyl_transferase	0.435429	0.944882	0.00524934	0.0498688	0.530086	1	0	0	noMatch	Hyp	0.208	LowerConf
GL50803_16234	hypothetical_protein	2EFL	A	0.7933	2.55	0.072	0.9708	-1.29	1.50349	0.55	0.15	7.8	4.4	171	305	Homo_sapiens	Formin-binding_protein_1	0.560656	0.947368	0	0.0526316	0.532421	0	1	0	noMatch	Hyp	0.108	LowerConf
GL50803_16429	hypothetical_protein	2KKM	A	0.6761	2.51	0.117	0.7941	-1.29	0.801224	0.55	0.15	7.8	4.4	170	144	Saccharomyces_cerevisiae	Translation_machinery-associated_protein_16	1.18056	0.758824	0.0176471	0.223529	0.382594	1	1	1	exactMatch	Hyp	0.82	HiConf
GL50803_16483	Dephospho-CoA_kinase	1VHT	A	0.6785	1.61	0.259	0.7143	-1.29	0.655604	0.55	0.15	9	4.6	287	218	Escherichia_coli	Dephospho-CoA_kinase	1.31651	0.700348	0.0383275	0.261324	0.336834	1	1	1	exactMatch	Annot	0.97	HiConf
GL50803_33507	hypothetical_protein	1ZBT	A	0.6928	1.37	0.075	0.9512	-1.29	1.36902	0.55	0.15	4.7	3.1	41	371	Streptococcus_mutans	Peptide_chain_release_factor_1	0.110512	0.536585	0	0.463415	0.290984	0	2	0	noMatch	Hyp	0.016	LowerConf
GL50803_121996	hypothetical_protein	4IUL	A	0.6053	2.18	0.091	0.9778	-1.3	1.23351	0.55	0.15	4.9	3.2	45	268	Homo_sapiens	Eukaryotic_translation_initiation_factor_4_gamma_2	0.16791	0.444444	0	0.555556	0.293972	0	1	0	noMatch	Hyp	0.008	LowerConf
GL50803_123355	hypothetical_protein	2X9P	A	0.7099	2.02	0.053	0.9483	-1.3	1.12149	0.55	0.15	5.5	3.5	58	404	Streptomyces_natalensis	PIMD_PROTEIN	0.143564	0.724138	0	0.275862	0.365474	0	1	0	noMatch	Hyp	0.018	LowerConf
GL50803_123356	hypothetical_protein	2X9P	A	0.7099	2.02	0.053	0.9483	-1.3	1.12149	0.55	0.15	5.5	3.5	58	404	Streptomyces_natalensis	PIMD_PROTEIN	0.143564	0.724138	0	0.275862	0.365474	0	1	0	noMatch	Hyp	0.018	LowerConf
GL50803_17565	TBP-interacting_protein_TIP49	2C9O	A	0.8138	0.69	0.402	0.8199	-1.3	0.467076	0.55	0.15	10.3	4.6	483	456	Homo_sapiens	RUVB-LIKE_1	1.05921	0.486542	0.00828157	0.505176	0.281657	1	1	1	exactMatch	Annot	0.96	HiConf
GL50803_24861	hypothetical_protein	2CSE	1	0.9099	1.41	0.132	0.9223	-1.3	0.558591	0.55	0.15	12.8	4.2	1300	1267	Mammalian_orthoreovirus_1_Lang	Minor_core_protein_lambda_3	1.02605	0.165385	0.0315385	0.803077	0.412278	0	1	0	noMatch	Hyp	0.418	LowerConf
GL50803_33300	hypothetical_protein	2A2F	X	0.7282	1.76	0.074	1	-1.3	1.20411	0.55	0.15	5.3	3.4	54	325	Drosophila_melanogaster	Exocyst_complex_component_Sec15	0.166154	0.87037	0	0.12963	0.469582	0	0	0	noMatch	Hyp	0.004	LowerConf
GL50803_93358	Alcohol_dehydrogenase	3K9D	C	0.5078	0.84	0.403	0.5113	-1.3	0.553267	0.55	0.15	11.8	4.5	888	464	Listeria_monocytogenes	ALDEHYDE_DEHYDROGENASE	1.91379	0.432432	0.0123874	0.55518	0.284643	2	0	0	noMatch	Annot	0.74	HiConf-like
GL50803_98689	hypothetical_protein	2AJA	B	0.6247	2.18	0.067	0.9362	-1.3	1.07442	0.55	0.15	5	3.3	47	376	Legionella_pneumophila	ankyrin_repeat_family_protein	0.125	0.574468	0.0638298	0.361702	0.256498	0	0	0	noMatch	Hyp	0.012	LowerConf
GL50803_135900	Reverse_transcriptase/endonuclease_putative	2LAH	A	0.7842	1.81	0.14	0.9661	-1.3	1.34753	0.55	0.15	5.5	3.5	59	160	Homo_sapiens	Mitotic_checkpoint_serine/threonine-protein_kinase_BUB1	0.36875	0.610169	0	0.389831	0.308983	0	1	0	noMatch	Annot	0.096	LowerConf
GL50803_10303	hypothetical_protein	1SJJ	A	0.9021	2.46	0.09	0.99	-1.31	1.06925	0.55	0.15	9.8	4.6	399	863	Gallus_gallus	actinin	0.462341	0.957393	0	0.0426065	0.540872	1	3	0	noMatch	Hyp	0.052	LowerConf
GL50803_14833	hypothetical_protein	4B2Z	A	0.7815	1.29	0.175	0.804	-1.31	0.655054	0.55	0.15	9.8	4.6	398	448	Saccharomyces_cerevisiae	OXYSTEROL-BINDING_PROTEIN_HOMOLOG_6	0.888393	0.39196	0.0226131	0.585427	0.285951	1	1	1	exactMatch	Hyp	0.858	HiConf
GL50803_15406	hypothetical_protein	3W3T	A	0.9474	2.23	0.08	0.9844	-1.31	0.300958	0.55	0.15	12.2	4.4	1026	1078	Saccharomyces_cerevisiae_S288c	Importin_subunit_beta-3	0.951763	0.949318	0	0.0506823	0.53406	0	1	0	noMatch	Hyp	0.032	LowerConf
GL50803_16967	Kinase_NEK	4BUJ	B	0.7659	4.88	0.087	0.8689	-1.31	0.430971	0.55	0.15	13	4.2	1419	1436	Saccharomyces_cerevisiae	SUPERKILLER_PROTEIN_3	0.988162	0.446794	0.0563777	0.496829	0.241152	2	1	0	noMatch	Annot	0.062	LowerConf
GL50803_17471	hypothetical_protein	2CSE	1	0.9292	1.63	0.126	0.9463	-1.31	0.704937	0.55	0.15	12.7	4.3	1229	1267	Mammalian_orthoreovirus_1_Lang	Minor_core_protein_lambda_3	0.970008	0.113914	0.0455655	0.840521	0.440565	0	1	0	noMatch	Hyp	0.198	LowerConf
GL50803_24837	hypothetical_protein	2W85	A	0.624	2.15	0.135	1	-1.31	0.921251	0.55	0.15	4.6	3	37	70	Homo_sapiens	PEROXISOMAL_MEMBRANE_ANCHOR_PROTEIN_PEX14	0.528571	0.486486	0.027027	0.486486	0.265269	0	1	0	noMatch	Hyp	0.152	LowerConf
GL50803_27027	hypothetical_protein	1PEV	A	0.7743	2.89	0.083	0.8361	-1.31	0.760484	0.55	0.15	11	4.6	653	611	Caenorhabditis_elegans	Actin_interacting_protein_1	1.06874	0.41807	0.0444104	0.537519	0.257244	1	2	1	exactMatch	Hyp	0.708	HiConf
GL50803_38761	hypothetical_protein	2AWY	A	0.7954	1.24	0.065	0.9565	-1.31	0.949147	0.55	0.15	5	3.2	46	136	Desulfovibrio_vulgaris	hemerythrin-like_domain_protein_DcrH	0.338235	0.695652	0	0.304348	0.348731	0	1	0	noMatch	Hyp	0.004	LowerConf
GL50803_7512	Protein_tyrosine_phosphatase-like_protein	4BWZ	A	0.8633	1.92	0.076	0.9545	-1.31	1.19213	0.55	0.15	8.2	4.5	198	394	Thermus_thermophilus	NA(+)/H(+)_ANTIPORTER	0.502538	0.924242	0.0151515	0.0606061	0.512247	1	0	0	noMatch	Annot	0.036	LowerConf
GL50803_10843	Thymus-specific_serine_protease_precursor	3JYH	A	0.8167	1.04	0.21	0.8295	-1.32	0.406664	0.55	0.15	10.5	4.6	522	469	Homo_sapiens	Dipeptidyl-peptidase_2	1.11301	0.503831	0.0191571	0.477011	0.272415	1	1	1	exactMatch	Annot	0.94	HiConf
GL50803_16225	Telomerase_catalytic_subunit	3GJX	A	0.7307	5.52	0.081	0.8927	-1.32	0.54956	0.55	0.15	12	4.4	960	1073	Mus_musculus	Exportin-1	0.894688	0.6	0.0166667	0.383333	0.294863	1	3	0	noMatch	Annot	0.11	LowerConf
GL50803_22806	hypothetical_protein	3EDV	A	0.8229	2.49	0.106	0.9281	-1.32	1.0348	0.55	0.15	9.4	4.6	334	323	Homo_sapiens	Spectrin_beta_chain,_brain_1	1.03406	0.982036	0	0.0179641	0.561865	1	1	0	noMatch	Hyp	0.18	LowerConf
GL50803_34736	hypothetical_protein	2A2F	X	0.646	2.34	0.022	0.9333	-1.32	0.847146	0.55	0.15	5	3.2	45	325	Drosophila_melanogaster	Exocyst_complex_component_Sec15	0.138462	0.466667	0.0444444	0.488889	0.250432	0	0	0	noMatch	Hyp	0.034	LowerConf
GL50803_36315	Dual_specificity_protein_phosphatase_12	3VR8	B	0.6934	2.62	0.111	0.8852	-1.32	1.26904	0.55	0.15	7.1	4.2	122	282	Ascaris_suum	Iron-sulfur_subunit_of_succinate_dehydrogenase	0.432624	0.540984	0	0.459016	0.29157	0	0	0	noMatch	Annot	0.154	LowerConf
GL50803_4331	26S_proteasome_non-ATPase_regulatory_subunit_6	4B4T	R	0.7627	1.53	0.191	0.7941	-1.32	0.96512	0.55	0.15	9.9	4.6	408	429	Saccharomyces_cerevisiae	26S_PROTEASOME_REGULATORY_SUBUNIT_RPN7	0.951049	0.835784	0.00245098	0.161765	0.442366	2	0	0	noMatch	Annot	0.742	HiConf-like
GL50803_95569	hypothetical_protein	1G3N	C	0.7997	1.62	0.177	0.9057	-1.32	1.48632	0.55	0.15	6.8	4	106	257	Human_herpesvirus_8	V-CYCLIN	0.412451	0.745283	0	0.254717	0.37881	0	2	0	noMatch	Hyp	0.216	LowerConf
GL50803_115432	hypothetical_protein	3O21	A	0.4757	3	0.051	0.881	-1.33	1.17309	0.55	0.15	4.9	3.2	42	389	Rattus_norvegicus	Glutamate_receptor_3	0.107969	0.0714286	0	0.928571	0.516727	0	0	0	noMatch	Hyp	0.052	LowerConf
GL50803_115433	hypothetical_protein	3O21	A	0.4757	3	0.051	0.881	-1.33	1.17309	0.55	0.15	4.9	3.2	42	389	Rattus_norvegicus	Glutamate_receptor_3	0.107969	0.0714286	0	0.928571	0.516727	0	0	0	noMatch	Hyp	0.052	LowerConf
GL50803_14360	Tenascin-X	1YO8	A	0.827	2.93	0.088	0.9353	-1.33	0.758103	0.55	0.15	9.9	4.6	402	634	Homo_sapiens	thrombospondin-2	0.634069	0.166667	0	0.833333	0.440959	0	4	0	noMatch	Annot	0.168	LowerConf
GL50803_17430	DRE4_protein	4BED	A	0.9417	2.5	0.08	0.9803	-1.33	0.580048	0.55	0.15	12.6	4.3	1165	1664	Megathura_crenulata	HEMOCYANIN_KLH1	0.70012	0.272103	0.0583691	0.669528	0.310146	1	2	0	noMatch	Annot	0.064	LowerConf
GL50803_20633	SOH1_protein_putative	1F31	A	0.5784	4.17	0.063	0.8769	-1.33	0.408754	0.55	0.15	7.3	4.2	130	1290	Clostridium_botulinum	BOTULINUM_NEUROTOXIN_TYPE_B	0.100775	0.892308	0	0.107692	0.487072	1	4	0	noMatch	Annot	0.094	LowerConf
GL50803_21444	Spindle_pole_protein_putative	1B3U	A	0.949	1.79	0.057	0.9881	-1.33	0.748369	0.55	0.15	10.8	4.6	588	588	Homo_sapiens	PROTEIN_(PROTEIN_PHOSPHATASE_PP2A)	1	0.991497	0	0.0085034	0.570002	0	2	0	noMatch	Annot	0.05	LowerConf
GL50803_39642	hypothetical_protein	2OA6	D	0.7314	1.91	0.04	0.9804	-1.33	1.38507	0.55	0.15	5.3	3.4	51	320	Aspergillus_terreus	Aristolochene_synthase	0.159375	0.607843	0	0.392157	0.308161	0	0	0	noMatch	Hyp	0.008	LowerConf
GL50803_6408	SnRNP_Sm-like_protein_putative	4C8Q	B	0.731	1.4	0.162	0.792	-1.33	1.22186	0.55	0.15	7.2	4.2	125	105	Saccharomyces_cerevisiae	U6_SNRNA-ASSOCIATED_SM-LIKE_PROTEIN_LSM2	1.19048	0.656	0	0.344	0.32813	1	1	1	exactMatch	Annot	0.704	HiConf
GL50803_7604	hypothetical_protein	3TG9	A	0.6544	1.98	0.021	1	-1.33	1.01438	0.55	0.15	5.1	3.3	48	356	Bacillus_halodurans_C-125	Penicillin-binding_protein	0.134831	0.4375	0	0.5625	0.295363	0	1	0	noMatch	Hyp	0.014	LowerConf
GL50803_7648	SMC6_protein	4BUJ	B	0.8012	5.56	0.074	0.9502	-1.33	0.421758	0.55	0.15	12.9	4.2	1305	1436	Saccharomyces_cerevisiae	SUPERKILLER_PROTEIN_3	0.908774	0.68659	0.0490421	0.264368	0.324321	1	1	0	noMatch	Annot	0.068	LowerConf
GL50803_8454	hypothetical_protein	3IZ6	a	0.7831	1.54	0.125	0.8119	-1.33	0.880464	0.55	0.15	10.2	4.6	452	380	Triticum_aestivum	RACK1	1.18947	0.457965	0.0331858	0.50885	0.261178	0	0	0	noMatch	Hyp	0.688	HiConf-like
GL50803_113094	Kinase_NEK	1U6G	C	0.8367	3.29	0.097	0.9022	-1.34	0.483471	0.55	0.15	12.5	4.3	1114	1230	Homo_sapiens	TIP120_protein	0.905691	0.468582	0.0143627	0.517056	0.277298	3	1	0	noMatch	Annot	0.108	LowerConf
GL50803_12095	Kinase_NEK-frag	4IW0	A	0.9409	1.93	0.094	0.9792	-1.34	0.764921	0.55	0.15	10.8	4.6	576	658	Homo_sapiens	Serine/threonine-protein_kinase_TBK1	0.87538	0.765625	0.0173611	0.217014	0.387456	2	1	1	exactMatch	Annot	0.054	LowerConf-like
GL50803_16667	Acyl-CoA_synthetase	3EA5	B	0.8417	2.67	0.079	0.8961	-1.34	0.515504	0.55	0.15	11.9	4.4	905	861	Saccharomyces_cerevisiae	Importin_subunit_beta-1	1.0511	0.433149	0.0917127	0.475138	0.2103	3	2	0	noMatch	Annot	0.078	LowerConf
GL50803_2355	hypothetical_protein	4I1M	A	0.8166	1.7	0.174	0.9718	-1.34	1.37292	0.55	0.15	6	3.7	71	302	Legionella_pneumophila_subsp._pneumophila_str._Philadelphia_1	LepB	0.235099	0.535211	0	0.464789	0.290815	0	0	0	noMatch	Hyp	0.13	LowerConf
GL50803_25777	hypothetical_protein	3KAV	C	0.8408	1.36	0.196	0.9293	-1.34	0.945423	0.55	0.15	6.7	4	99	140	Pseudomonas_aeruginosa	uncharacterized_protein_PA2107	0.707143	0.676768	0	0.323232	0.338497	0	0	0	noMatch	Hyp	0.142	LowerConf
GL50803_8707	N-terminal_acetyltransferase_complex_ARD1_subunit_putative	4KVM	E	0.6744	1.35	0.434	0.7103	-1.34	0.449916	0.55	0.15	8.4	4.5	214	156	Schizosaccharomyces_pombe	N-terminal_acetyltransferase_A_complex_catalytic_subunit_ard1	1.37179	0.509346	0.046729	0.443925	0.250353	1	1	1	exactMatch	Annot	0.964	HiConf
GL50803_106529	hypothetical_protein	4IAN	A	0.6205	3.37	0.167	0.963	-1.35	0.934893	0.55	0.15	6.3	3.8	81	358	Homo_sapiens	Serine/threonine-protein_kinase_PRP4_homolog	0.226257	0.641975	0	0.358025	0.321699	0	0	0	noMatch	Hyp	0.104	LowerConf
GL50803_15067	hypothetical_protein	2OOE	A	0.9671	1.51	0.093	0.9959	-1.35	0.702271	0.55	0.15	10.4	4.6	486	530	Mus_musculus	Cleavage_stimulation_factor_77_kDa_subunit	0.916981	0.927984	0	0.0720165	0.51624	0	1	0	noMatch	Hyp	0.034	LowerConf
GL50803_16365	hypothetical_protein	2CSE	W	0.9032	2.37	0.109	0.9296	-1.35	0.502171	0.55	0.15	12.8	4.2	1236	1275	Mammalian_orthoreovirus_1_Lang	major_core_protein_lambda_1	0.969412	0.195793	0.0153722	0.788835	0.404659	0	0	0	noMatch	Hyp	0.114	LowerConf
GL50803_16406	Chaperone_protein_dnaJ	4KVM	A	0.9226	2.25	0.112	0.9794	-1.35	1.13241	0.55	0.15	10.4	4.6	486	734	Schizosaccharomyces_pombe	N-terminal_acetyltransferase_A_complex_subunit_nat1	0.662125	0.757202	0	0.242798	0.386634	2	1	0	noMatch	Annot	0.044	LowerConf
GL50803_17391	Maebl_putative	2OOE	A	0.9478	2.12	0.075	1	-1.35	0.76762	0.55	0.15	10.4	4.6	495	530	Mus_musculus	Cleavage_stimulation_factor_77_kDa_subunit	0.933962	0.981818	0	0.0181818	0.561678	0	1	0	noMatch	Annot	0.042	LowerConf
GL50803_27918	hypothetical_protein	1STF	I	0.6194	2.76	0.129	0.8842	-1.35	1.28653	0.55	0.15	6.6	4	95	98	Homo_sapiens	STEFIN_B_(CYSTATIN_B)	0.969388	0.789474	0.0421053	0.168421	0.400046	0	1	0	noMatch	Hyp	0.226	LowerConf
GL50803_4155	hypothetical_protein	2XUB	A	0.7708	1.86	0.172	0.7988	-1.35	0.702863	0.55	0.15	10.4	4.6	487	534	Homo_sapiens	DNA-DIRECTED_RNA_POLYMERASE_III_SUBUNIT_RPC3	0.911985	0.607803	0.00410678	0.38809	0.30555	2	2	2	exactMatch	Hyp	0.876	HiConf
GL50803_7204	hypothetical_protein	4MH6	A	0.8893	1.28	0.119	0.9497	-1.35	1.42449	0.55	0.15	7.8	4.4	159	177	Vibrio_parahaemolyticus_RIMD_2210633	Putative_type_III_secretion_protein_YscO	0.898305	0.867925	0	0.132075	0.467656	0	1	0	noMatch	Hyp	0.134	LowerConf
GL50803_8692	hypothetical_protein	2V9J	E	0.8641	1.24	0.142	0.8912	-1.35	1.14847	0.55	0.15	9.5	4.6	331	330	Rattus_norvegicus	5'-AMP-ACTIVATED_PROTEIN_KINASE_SUBUNIT_GAMMA-1	1.00303	0.882175	0	0.117825	0.478948	1	1	1	exactMatch	Hyp	0.784	HiConf
GL50803_9551	hypothetical_protein	2REK	B	0.8729	0.89	0.042	1	-1.35	1.26474	0.55	0.15	5.2	3.3	48	199	Streptomyces_coelicolor_A3(2)	Putative_tetR-family_transcriptional_regulator	0.241206	0.770833	0.0208333	0.208333	0.390312	0	0	0	noMatch	Hyp	0.002	LowerConf
GL50803_11153	hypothetical_protein	2B64	T	0.7869	1.88	0.123	0.9848	-1.36	1.03799	0.55	0.15	5.9	3.7	66	106	Thermus_thermophilus_HB8	30S_ribosomal_protein_S20	0.622642	0.818182	0.0151515	0.166667	0.426671	0	0	0	noMatch	Hyp	0.072	LowerConf
GL50803_115671	hypothetical_protein	3LN7	A	0.5728	2.16	0	0.9167	-1.36	0.798914	0.55	0.15	4.6	3	36	757	Pasteurella_multocida	Glutathione_biosynthesis_bifunctional_protein_gshAB	0.0475561	0.305556	0	0.694444	0.348055	0	2	0	noMatch	Hyp	0.032	LowerConf
GL50803_118602	hypothetical_protein	3SOL	A	0.7709	1.49	0.247	0.8763	-1.36	0.93538	0.55	0.15	6.7	4	97	94	Escherichia_coli_O157H7	Type_II_secretion_pathway_related_protein	1.03191	0.639175	0	0.360825	0.320473	0	1	0	noMatch	Hyp	0.364	LowerConf
GL50803_25855	hypothetical_protein	3TNU	A	0.9547	0.6	0.048	1	-1.36	0.843787	0.55	0.15	5.7	3.6	62	131	Homo_sapiens	Keratin,_type_I_cytoskeletal_14	0.473282	0.870968	0	0.129032	0.470054	1	1	0	noMatch	Hyp	0.018	LowerConf
GL50803_5277	hypothetical_protein	4G7V	S	0.7917	1.39	0.113	0.8471	-1.36	0.830412	0.55	0.15	7.8	4.4	157	185	Ciona_intestinalis	Voltage-sensor_containing_phosphatase	0.848649	0.853503	0.00636943	0.140127	0.455418	0	1	0	noMatch	Hyp	0.096	LowerConf
GL50803_104870	hypothetical_protein	4K92	A	0.8152	2	0.143	0.9433	-1.37	1.25139	0.55	0.15	7.5	4.3	141	273	Homo_sapiens	CLIP-associating_protein_1	0.516484	0.659574	0	0.340426	0.329844	0	1	0	noMatch	Hyp	0.098	LowerConf
GL50803_115911	hypothetical_protein	2O7T	A	0.6921	1.64	0.029	0.9167	-1.37	0.44436	0.55	0.15	4.6	3	36	199	Corynebacterium_glutamicum	Transcriptional_regulator	0.180905	0.333333	0	0.666667	0.333333	0	0	0	noMatch	Hyp	0.018	LowerConf
GL50803_115912	hypothetical_protein	2O7T	A	0.6921	1.64	0.029	0.9167	-1.37	0.44436	0.55	0.15	4.6	3	36	199	Corynebacterium_glutamicum	Transcriptional_regulator	0.180905	0.333333	0	0.666667	0.333333	0	0	0	noMatch	Hyp	0.018	LowerConf
GL50803_11720	hypothetical_protein	1N11	A	0.7406	3	0.152	0.8303	-1.37	0.868023	0.54	0.15	10.2	4.6	442	437	Homo_sapiens	Ankyrin	1.01144	0.778281	0	0.221719	0.400966	1	4	1	exactMatch	Hyp	0.788	HiConf
GL50803_9034	hypothetical_protein	2OU2	A	0.6477	1.96	0.049	1	-1.37	1.04141	0.54	0.15	4.9	3.2	41	280	Homo_sapiens	Histone_acetyltransferase_HTATIP	0.146429	0.560976	0.0243902	0.414634	0.277378	0	1	0	noMatch	Hyp	0.02	LowerConf
GL50803_9509	RNA_polymerase_II_subunit_Rpb12	2B63	L	0.5017	2.04	0.25	0.7037	-1.37	0.433267	0.55	0.15	5.5	3.5	54	70	Saccharomyces_cerevisiae	DNA-directed_RNA_polymerases_I,_II,_and_III_7.7_kDa_polypeptide	0.771429	0.37037	0	0.62963	0.316445	0	1	0	noMatch	Annot	0.536	HiConf-like
GL50803_6680	Kinase_NEK	1V0B	A	0.7782	1.29	0.239	0.8023	-1.37	0.514082	0.55	0.15	9.6	4.6	349	288	Plasmodium_falciparum	CELL_DIVISION_CONTROL_PROTEIN_2_HOMOLOG	1.21181	0.464183	0	0.535817	0.290889	1	1	1	exactMatch	Annot	0.952	HiConf
GL50803_10459	CGI-35_protein_putative	4MJ7	A	0.7399	1.4	0.248	0.7842	-1.38	0.566724	0.54	0.15	8.2	4.5	190	159	Saccharomyces_cerevisiae	rRNA-processing_protein_UTP23	1.19497	0.605263	0.0315789	0.363158	0.288003	1	1	1	exactMatch	Annot	0.942	HiConf
GL50803_115385	Hypothetical_protein	3K29	A	0.8689	1.11	0.023	1	-1.38	1.46302	0.54	0.15	5.1	3.3	44	169	Chlamydia_trachomatis	Putative_uncharacterized_protein	0.260355	0.636364	0	0.363636	0.319262	0	1	0	noMatch	Hyp	0.01	LowerConf
GL50803_115386	hypothetical_protein	3K29	A	0.8689	1.11	0.023	1	-1.38	1.46302	0.54	0.15	5.1	3.3	44	169	Chlamydia_trachomatis	Putative_uncharacterized_protein	0.260355	0.636364	0	0.363636	0.319262	0	1	0	noMatch	Hyp	0.01	LowerConf
GL50803_15126	Derlin-like_protein	2IC8	A	0.7676	1.88	0.131	0.8421	-1.38	0.401896	0.54	0.15	8.5	4.5	209	182	Escherichia_coli	Protein_glpG	1.14835	0.77512	0	0.22488	0.398778	1	1	0	noMatch	Annot	0.518	HiConf-like
GL50803_17318	Kinase_NEK	4ACQ	A	0.8717	2.76	0.088	0.9114	-1.38	0.664921	0.54	0.15	12.8	4.2	1230	1451	Homo_sapiens	ALPHA-2-MACROGLOBULIN	0.847691	0.394309	0.0333333	0.572358	0.274637	2	5	0	noMatch	Annot	0.082	LowerConf
GL50803_21234	hypothetical_protein	2OOE	A	0.9016	2.37	0.062	0.9697	-1.38	0.889728	0.54	0.15	10.5	4.6	495	530	Mus_musculus	Cleavage_stimulation_factor_77_kDa_subunit	0.933962	0.769697	0	0.230303	0.395057	0	1	0	noMatch	Hyp	0.102	LowerConf
GL50803_32543	hypothetical_protein	2VZB	A	0.8534	1.68	0.046	1	-1.38	1.31253	0.54	0.15	6.5	3.9	87	170	Bacteroides_fragilis_NCTC_9343	PUTATIVE_BACTERIOFERRITIN-RELATED_PROTEIN	0.511765	0.862069	0	0.137931	0.463063	0	1	0	noMatch	Hyp	0.024	LowerConf
GL50803_5874	hypothetical_protein	2CSE	1	0.9385	1.81	0.129	0.9594	-1.38	0.540762	0.54	0.15	12.8	4.2	1231	1267	Mammalian_orthoreovirus_1_Lang	Minor_core_protein_lambda_3	0.971586	0.26645	0.0194963	0.714054	0.352076	0	1	0	noMatch	Hyp	0.362	LowerConf
GL50803_5927	hypothetical_protein	4K1P	A	0.9405	0.88	0.084	0.9555	-1.38	1.29345	0.54	0.15	9.6	4.6	337	360	Bacillus_cereus	NheA	0.936111	0.95549	0	0.0445104	0.539263	0	1	0	noMatch	Hyp	0.04	LowerConf
GL50803_8562	hypothetical_protein	2RNO	A	0.642	2.52	0.063	0.9792	-1.38	1.02687	0.54	0.15	5.2	3.4	48	110	Oryza_sativa_Japonica_Group	Putative_DNA-binding_protein	0.436364	0.333333	0.0416667	0.625	0.291667	0	1	0	noMatch	Hyp	0.012	LowerConf
GL50803_88922	hypothetical_protein	4KRC	B	0.7146	2.46	0.123	0.8476	-1.38	0.797431	0.54	0.15	7.9	4.4	164	207	Saccharomyces_cerevisiae_S288c	PHO85_cyclin-10	0.792271	0.865854	0	0.134146	0.466028	0	1	0	noMatch	Hyp	0.218	LowerConf
GL50803_9338	hypothetical_protein	1WMW	A	0.643	2.09	0.047	0.9091	-1.38	1.02779	0.54	0.15	5.1	3.3	44	330	Thermus_thermophilus_HB8	geranylgeranyl_diphosphate_synthetase	0.133333	0.454545	0.159091	0.386364	0.154701	0	1	0	noMatch	Hyp	0.03	LowerConf
GL50803_16575	ABC_transporter_family_protein	4JSP	B	0.8642	2.88	0.075	0.918	-1.39	0.409419	0.54	0.15	12.5	4.3	1085	1174	Homo_sapiens	Serine/threonine-protein_kinase_mTOR	0.924191	0.531797	0.0470046	0.421198	0.254059	2	0	0	noMatch	Annot	0.038	LowerConf
GL50803_2305	Intracellular_protein_transport_protein_USO1	1B3U	A	0.888	2.88	0.078	0.9702	-1.39	0.551268	0.54	0.15	11	4.6	605	588	Homo_sapiens	PROTEIN_(PROTEIN_PHOSPHATASE_PP2A)	1.02891	0.971901	0	0.0280992	0.553194	0	2	0	noMatch	Annot	0.134	LowerConf
GL50803_29595	hypothetical_protein	4N6H	A	0.7958	1.81	0.132	0.9368	-1.39	1.11582	0.54	0.15	6.7	4	95	414	Escherichia_coli	Soluble_cytochrome_b562,_Delta-type_opioid_receptor_chimeric_protein	0.229469	0.821053	0	0.178947	0.43175	0	0	0	noMatch	Hyp	0.098	LowerConf
GL50803_32879	hypothetical_protein	4BUJ	B	0.8264	4.71	0.078	0.938	-1.39	0.40028	0.54	0.15	13.2	4.1	1387	1436	Saccharomyces_cerevisiae_S288c	SUPERKILLER_PROTEIN_3	0.965877	0.732516	0.0706561	0.196828	0.351412	1	1	0	noMatch	Hyp	0.034	LowerConf
GL50803_39189	hypothetical_protein	3SF6	A	0.6946	2.16	0.082	0.96	-1.39	1.15871	0.54	0.15	5.3	3.4	50	403	Mycobacterium_smegmatis_str._MC2_155	Glutaryl-CoA_dehydrogenase	0.124069	0.7	0.08	0.22	0.325167	0	0	0	noMatch	Hyp	0.01	LowerConf
GL50803_5823	hypothetical_protein	1ZBU	B	0.6534	3.72	0.126	0.8282	-1.39	0.713767	0.54	0.15	9	4.6	262	349	Homo_sapiens	3'-5'_exonuclease_ERI1	0.750716	0.389313	0.0114504	0.599237	0.297865	0	0	0	noMatch	Hyp	0.368	LowerConf
GL50803_112428	hypothetical_protein	2CSE	1	0.8571	1.7	0.133	0.8733	-1.4	0.480608	0.54	0.15	13.2	4.1	1397	1267	Mammalian_orthoreovirus_1_Lang	Minor_core_protein_lambda_3	1.1026	0.249821	0.0329277	0.717251	0.349722	0	1	0	noMatch	Hyp	0.662	HiConf-like
GL50803_14654	hypothetical_protein	1B3U	A	0.8837	2.36	0.068	0.9414	-1.4	0.682097	0.54	0.15	11	4.6	597	588	Homo_sapiens	PROTEIN_(PROTEIN_PHOSPHATASE_PP2A)	1.01531	0.592965	0.0737018	0.333333	0.259631	0	2	0	noMatch	Hyp	0.216	LowerConf
GL50803_16130	hypothetical_protein	1W3B	A	0.7439	2.89	0.12	0.8295	-1.4	1.19273	0.54	0.15	10.3	4.6	440	388	Homo_sapiens	UDP-N-ACETYLGLUCOSAMINEPEPTIDE_N-ACETYLGLUCOSAMINYLTRANSFERASE_110	1.13402	0.85	0	0.15	0.453689	0	4	0	noMatch	Hyp	0.232	LowerConf
GL50803_17286	hypothetical_protein	4KX7	A	0.8689	1.9	0.112	0.9345	-1.4	1.13593	0.54	0.15	8.7	4.6	229	888	Homo_sapiens	Glutamyl_aminopeptidase	0.257883	0.851528	0	0.148472	0.454869	0	2	0	noMatch	Hyp	0.126	LowerConf
GL50803_26439	hypothetical_protein	2B64	T	0.7238	2.41	0.039	1	-1.4	1.19985	0.54	0.15	6.3	3.8	77	106	Thermus_thermophilus_HB8	30S_ribosomal_protein_S20	0.726415	0.727273	0.0519481	0.220779	0.35145	0	0	0	noMatch	Hyp	0.038	LowerConf
GL50803_26847	hypothetical_protein	2O42	A	0.6469	2.24	0.079	0.95	-1.4	0.964041	0.54	0.15	4.9	3.2	40	144	Myxoma_virus	M11L_protein	0.277778	0.575	0	0.425	0.298259	0	1	0	noMatch	Hyp	0.016	LowerConf
GL50803_6647	hypothetical_protein	1YDX	A	0.7365	2.59	0.148	0.939	-1.4	1.1438	0.54	0.15	6.4	3.9	82	406	Mycoplasma_genitalium	type_I_restriction_enzyme_specificity_protein_MG438	0.20197	0.743902	0	0.256098	0.377918	0	1	0	noMatch	Hyp	0.122	LowerConf
GL50803_8978	4-alpha-glucanotransferase	4ACQ	A	0.8585	2.9	0.086	0.9029	-1.4	0.467735	0.54	0.15	12.9	4.2	1215	1451	Homo_sapiens	ALPHA-2-MACROGLOBULIN	0.837354	0.349794	0.0576132	0.592593	0.267869	2	5	0	noMatch	Annot	0.086	LowerConf
GL50803_120905	hypothetical_protein	2J8S	A	0.6675	2.06	0.083	0.9231	-1.41	0.793791	0.54	0.15	5.5	3.5	52	1055	Escherichia_coli_K-12	ACRIFLAVINE_RESISTANCE_PROTEIN_B	0.0492891	0.692308	0	0.307692	0.346865	0	1	0	noMatch	Hyp	0.03	LowerConf
GL50803_120906	hypothetical_protein	2J8S	A	0.6675	2.06	0.083	0.9231	-1.41	0.793791	0.54	0.15	5.5	3.5	52	1055	Escherichia_coli_K-12	ACRIFLAVINE_RESISTANCE_PROTEIN_B	0.0492891	0.692308	0	0.307692	0.346865	0	1	0	noMatch	Hyp	0.03	LowerConf
GL50803_16630	hypothetical_protein	2CSE	1	0.9474	1.37	0.105	0.9598	-1.41	0.598919	0.54	0.15	13	4.2	1268	1267	Mammalian_orthoreovirus_1_Lang	Minor_core_protein_lambda_3	1.00079	0.226341	0.011041	0.762618	0.387044	0	1	0	noMatch	Hyp	0.09	LowerConf
GL50803_29757	hypothetical_protein	4AID	A	0.6739	2.4	0.051	0.9667	-1.41	1.32045	0.54	0.15	5.8	3.6	60	726	Caulobacter_crescentus_CB15	POLYRIBONUCLEOTIDE_NUCLEOTIDYLTRANSFERASE	0.0826446	0.716667	0	0.283333	0.36094	0	4	0	noMatch	Hyp	0.026	LowerConf
GL50803_8556	Kinase_NEK	1U6G	C	0.6926	4.08	0.085	0.7586	-1.41	0.327561	0.54	0.15	13.4	4.1	1479	1230	Homo_sapiens	TIP120_protein	1.20244	0.473969	0.0432725	0.482759	0.251239	2	1	0	noMatch	Annot	0.364	LowerConf
GL50803_137728	Kinase_NEK	3HX4	A	0.8866	1.85	0.168	0.9492	-1.42	1.4544	0.54	0.15	9.4	4.6	295	508	Toxoplasma_gondii	Calmodulin-domain_protein_kinase_1	0.580709	0.725424	0.0135593	0.261017	0.3614	1	2	1	exactMatch	Annot	0.746	HiConf
GL50803_17560	Kinase_Nek-like	4IW0	A	0.9	2.53	0.125	0.9596	-1.42	0.659563	0.54	0.15	11.2	4.6	619	658	Homo_sapiens	Serine/threonine-protein_kinase_TBK1	0.940729	0.728595	0.0306947	0.240711	0.358051	1	1	1	exactMatch	Annot	0.71	HiConf
GL50803_3186	hypothetical_protein	2OWB	A	0.6195	3.67	0.076	0.881	-1.42	1.38033	0.54	0.15	7.4	4.2	126	335	Homo_sapiens	Serine/threonine-protein_kinase_PLK1	0.376119	0.492063	0.0952381	0.412698	0.20998	0	1	0	noMatch	Hyp	0.114	LowerConf
GL50803_90244	Protein_kinase	3P86	A	0.6371	1.86	0.129	0.7561	-1.42	1.1598	0.54	0.15	6.4	3.9	82	309	Arabidopsis_thaliana	Serine/threonine-protein_kinase_CTR1	0.265372	0.45122	0.0243902	0.52439	0.270042	0	0	0	noMatch	Annot	0.282	LowerConf
GL50803_104866	GTL3_aka_MD0260	4JVS	A	0.8483	1.87	0.098	0.9433	-1.43	0.986124	0.54	0.15	8.4	4.5	194	310	Legionella_drancourtii	Putative_uncharacterized_protein	0.625806	0.479381	0.0979381	0.42268	0.20582	1	0	0	noMatch	Annot	0.144	LowerConf
GL50803_105665	hypothetical_protein	4GN2	A	0.5565	2.24	0.059	0.9444	-1.43	1.43469	0.54	0.15	4.7	3.1	36	240	Pseudomonas_aeruginosa	Oxacillinase	0.15	0.361111	0.138889	0.5	0.182151	0	0	0	noMatch	Hyp	0.004	LowerConf
GL50803_15344	MCM2	3W3T	A	0.7669	4.33	0.087	0.8651	-1.43	0.240217	0.54	0.15	12.6	4.3	1075	1078	Saccharomyces_cerevisiae	Importin_subunit_beta-3	0.997217	0.376744	0.027907	0.595349	0.286201	2	1	0	noMatch	Annot	0.042	LowerConf
GL50803_4563	Copine_I	4HQF	A	0.6817	2.45	0.115	0.7671	-1.43	1.52193	0.54	0.15	9	4.6	249	281	Plasmodium_falciparum	Thrombospondin-related_anonymous_protein,_TRAP	0.886121	0.518072	0.00803213	0.473896	0.282584	1	1	0	noMatch	Annot	0.38	LowerConf
GL50803_6026	hypothetical_protein	4MH6	A	0.8315	1.46	0.083	0.892	-1.43	1.30813	0.54	0.15	8.2	4.5	176	177	Vibrio_parahaemolyticus_RIMD_2210633	Putative_type_III_secretion_protein_YscO	0.99435	0.840909	0	0.159091	0.446713	0	1	0	noMatch	Hyp	0.148	LowerConf
GL50803_7522	Elongation_initiation_factor_5C	3L6A	A	0.776	1.97	0.121	0.8268	-1.43	0.973242	0.54	0.15	10.2	4.6	410	364	Homo_sapiens	Eukaryotic_translation_initiation_factor_4_gamma_2	1.12637	0.839024	0	0.160976	0.445276	1	2	1	exactMatch	Annot	0.728	HiConf
GL50803_9324	hypothetical_protein	2GCA	A	0.7284	2.25	0.115	0.963	-1.43	1.41911	0.54	0.15	5.6	3.5	54	428	Lactobacillus_casei	Folylpolyglutamate_synthase	0.126168	0.574074	0	0.425926	0.298027	0	2	0	noMatch	Hyp	0.01	LowerConf
GL50803_11039	Actin_related_protein	4C0O	A	0.9164	2.14	0.083	0.9471	-1.44	0.471873	0.54	0.15	12.1	4.4	870	923	Homo_sapiens	TRANSPORTIN-3	0.942579	0.475862	0.0114943	0.512644	0.279327	1	1	0	noMatch	Annot	0.09	LowerConf
GL50803_115438	Hypothetical_protein	4HWI	B	0.702	2.02	0.054	0.9492	-1.44	1.49993	0.54	0.15	5.8	3.6	59	178	Arabidopsis_thaliana	BAG_family_molecular_chaperone_regulator_1	0.331461	0.474576	0	0.525424	0.289793	0	0	0	noMatch	Hyp	0.034	LowerConf
GL50803_115439	hypothetical_protein	4HWI	B	0.702	2.02	0.054	0.9492	-1.44	1.49993	0.54	0.15	5.8	3.6	59	178	Arabidopsis_thaliana	BAG_family_molecular_chaperone_regulator_1	0.331461	0.474576	0	0.525424	0.289793	0	2	0	noMatch	Hyp	0.034	LowerConf
GL50803_17112	U3_small_nucleolar_ribonucleoprotein_protein_IMP4_putative	2OOE	A	0.9026	2.41	0.08	0.9891	-1.44	1.26493	0.54	0.15	9.9	4.6	366	530	Mus_musculus	Cleavage_stimulation_factor_77_kDa_subunit	0.690566	0.52459	0	0.47541	0.289721	1	1	0	noMatch	Annot	0.138	LowerConf
GL50803_17308	mRNA_capping_enzyme_alpha_subunit	3KYH	C	0.7314	1.3	0.269	0.7495	-1.44	0.644962	0.54	0.15	10.8	4.6	511	461	Saccharomyces_cerevisiae	mRNA-capping_enzyme_subunit_alpha	1.10846	0.589041	0	0.410959	0.302095	2	2	2	exactMatch	Annot	0.958	HiConf
GL50803_26819	hypothetical_protein	2APL	A	0.8105	1.44	0.135	0.9474	-1.44	1.10413	0.54	0.15	6.3	3.9	76	157	Porphyromonas_gingivalis_W83	hypothetical_protein_PG0816	0.484076	0.697368	0	0.302632	0.349696	0	1	0	noMatch	Hyp	0.12	LowerConf
GL50803_27903	hypothetical_protein	3IC1	A	0.718	2.28	0.143	0.9459	-1.44	0.801758	0.54	0.15	4.8	3.2	37	377	Haemophilus_influenzae	Succinyl-diaminopimelate_desuccinylase	0.0981432	0.702703	0	0.297297	0.352735	0	0	0	noMatch	Hyp	0.034	LowerConf
GL50803_135931	Reverse_transcriptase/endonuclease_putative	4G32	A	0.7983	1.76	0.045	0.9848	-1.44	1.30814	0.54	0.15	6	3.7	66	688	Pseudomonas_aeruginosa	15S-LIPOXYGENASE	0.0959302	0.727273	0	0.272727	0.367405	0	1	0	noMatch	Annot	0.01	LowerConf
GL50803_135930	Reverse_transcriptase/endonuclease_putative	4G32	A	0.7983	1.76	0.045	0.9848	-1.44	1.30814	0.54	0.15	6	3.7	66	688	Pseudomonas_aeruginosa	15S-LIPOXYGENASE	0.0959302	0.727273	0	0.272727	0.367405	0	1	0	noMatch	Annot	0.01	LowerConf
GL50803_10969	Nucleotide-binding_protein_1	3VX3	A	0.6777	1.08	0.323	0.6932	-1.45	0.574644	0.54	0.15	9.8	4.6	339	248	Thermococcus_kodakarensis	ATPase_involved_in_chromosome_partitioning,_ParA/MinD_family,_Mrp_homolog	1.36694	0.336283	0.00884956	0.654867	0.323019	1	1	1	exactMatch	Annot	0.796	HiConf
GL50803_14212	Histone_H3	1KX5	A	0.6791	1.54	0.593	0.7143	-1.45	0.578017	0.54	0.15	8.4	4.5	189	135	Xenopus_laevis	histone_H3	1.4	0.830688	0	0.169312	0.438962	1	1	1	exactMatch	Annot	0.934	HiConf
GL50803_14864	hypothetical_protein	3EA5	B	0.945	2.19	0.077	0.9911	-1.45	0.459896	0.54	0.15	11.9	4.5	787	861	Saccharomyces_cerevisiae	Importin_subunit_beta-1	0.914053	0.970775	0	0.0292249	0.552234	0	2	0	noMatch	Hyp	0.07	LowerConf
GL50803_16605	ABC_transporter_family_protein	4C0O	A	0.8482	3.43	0.076	0.936	-1.45	0.670421	0.54	0.15	12.1	4.4	859	923	Homo_sapiens	TRANSPORTIN-3	0.930661	0.522701	0.0419092	0.43539	0.256129	1	1	0	noMatch	Annot	0.094	LowerConf
GL50803_17603	hypothetical_protein	3PF0	A	0.849	2.21	0.15	0.9851	-1.45	1.27206	0.54	0.15	7.6	4.3	134	364	Psychrobacter_arcticus_273-4	Imelysin-like_protein	0.368132	0.783582	0.00746269	0.208955	0.402732	0	1	0	noMatch	Hyp	0.244	LowerConf
GL50803_29161	hypothetical_protein	3AY5	A	0.7346	2.23	0.119	1	-1.45	1.1141	0.54	0.15	5.1	3.3	42	360	Homo_sapiens	Cyclin-D1-binding_protein_1	0.116667	0.571429	0	0.428571	0.297381	0	1	0	noMatch	Hyp	0.056	LowerConf
GL50803_16526	WD-repeat_protein	1VYH	T	0.7429	1.64	0.124	0.7708	-1.45	0.435725	0.54	0.15	10.2	4.6	397	NA	Homo_sapiens|Mus_musculus	PLATELET-ACTIVATING_FACTOR_ACETYLHYDROLASE_IB_BETA_SUBUNIT|PLATELET-ACTIVATING_FACTOR_ACETYLHYDROLASE_IB_ALPHA_SUBUNIT	NA	0.367758	0.0453401	0.586902	0.272417	1	0	0	noMatch	Annot	NA
GL50803_10271	hypothetical_protein	3P5N	A	0.7353	1.5	0.057	0.9464	-1.46	0.89879	0.53	0.15	5.7	3.6	56	189	Staphylococcus_aureus_subsp._aureus_TCH60	Riboflavin_uptake_protein	0.296296	0.857143	0.0535714	0.0892857	0.453984	0	1	0	noMatch	Hyp	0.01	LowerConf
GL50803_15428	IFT_complex_B	4KVM	A	0.9452	1.93	0.092	0.9821	-1.46	0.815975	0.54	0.15	11.5	4.5	672	734	Schizosaccharomyces_pombe	N-terminal_acetyltransferase_A_complex_subunit_nat1	0.915531	0.962798	0	0.0372024	0.545449	0	1	0	noMatch	Annot	0.046	LowerConf
GL50803_15958	Ser/Thr_protein_kinase	3W3T	A	0.8794	2.72	0.078	0.9289	-1.46	0.340682	0.53	0.15	12.7	4.3	1055	1078	Saccharomyces_cerevisiae	Importin_subunit_beta-3	0.978664	0.78673	0.00189573	0.211374	0.406382	1	1	0	noMatch	Annot	0.042	LowerConf
GL50803_19445	hypothetical_protein	1JVR	A	0.763	2.59	0.148	0.9624	-1.46	0.981264	0.54	0.15	7.6	4.3	133	137	Human_T-lymphotropic_virus_2	HUMAN_T-CELL_LEUKEMIA_VIRUS_TYPE_II_MATRIX_PROTEIN	0.970803	0.075188	0	0.924812	0.513613	0	1	0	noMatch	Hyp	0.286	LowerConf
GL50803_2178	Hypothetical_protein	3QNQ	A	0.6978	2	0.041	0.98	-1.46	1.00846	0.53	0.15	5.5	3.5	50	442	Bacillus_cereus_ATCC_10987	PTS_system,_cellobiose-specific_IIC_component	0.113122	0.42	0	0.58	0.299555	0	0	0	noMatch	Hyp	0.006	LowerConf
GL50803_28760	hypothetical_protein	1RW6	A	0.8079	1.35	0.119	1	-1.46	1.19908	0.53	0.15	5.8	3.6	59	210	Homo_sapiens	Amyloid_beta_(A4)_protein_(Peptidase_nexin-II,_Alzheimer_disease),_isoform_CRA_b	0.280952	0.745763	0	0.254237	0.379121	0	0	0	noMatch	Hyp	0.058	LowerConf
GL50803_32898	hypothetical_protein	3W3T	A	0.6953	1.64	0.028	1	-1.46	1.0967	0.54	0.15	4.8	3.1	36	1078	Saccharomyces_cerevisiae_S288c	Importin_subunit_beta-3	0.0333952	0.75	0	0.25	0.381881	0	0	0	noMatch	Hyp	0.008	LowerConf
GL50803_4083	Ubiquitin-conjugating_enzyme_E1	3KYC	B	0.845	2.45	0.176	0.9079	-1.46	0.848867	0.53	0.15	10.1	4.6	380	660	Homo_sapiens	SUMO-activating_enzyme_subunit_2	0.575758	0.557895	0.0236842	0.418421	0.277083	1	3	1	exactMatch	Annot	0.818	HiConf
GL50803_4578	hypothetical_protein	1VYI	A	0.719	1.98	0.18	0.8621	-1.46	1.19695	0.54	0.15	7.3	4.2	116	112	Rabies_virus	RNA_POLYMERASE_ALPHA_SUBUNIT	1.03571	0.62069	0	0.37931	0.312889	0	1	0	noMatch	Hyp	0.206	LowerConf
GL50803_6927	hypothetical_protein	2CSE	1	0.882	2.23	0.139	0.9096	-1.46	0.802945	0.53	0.15	13.2	4.1	1294	1267	Mammalian_orthoreovirus_1_Lang	Minor_core_protein_lambda_3	1.02131	0.156105	0.0363215	0.807573	0.415048	0	1	0	noMatch	Hyp	0.436	LowerConf
GL50803_11341	hypothetical_protein	3I9Y	A	0.7838	1.9	0.079	0.962	-1.47	1.6187	0.53	0.15	6.5	3.9	79	276	Vibrio_parahaemolyticus	Sensor_protein	0.286232	0.924051	0	0.0759494	0.512984	0	0	0	noMatch	Hyp	0.064	LowerConf
GL50803_13809	hypothetical_protein	1U4Q	A	0.9064	1.27	0.097	0.9309	-1.47	0.717869	0.53	0.15	9.8	4.6	333	322	Gallus_gallus	Spectrin_alpha_chain,_brain	1.03416	0.978979	0	0.021021	0.559244	0	1	0	noMatch	Hyp	0.134	LowerConf
GL50803_15472	hypothetical_protein	3GGZ	D	0.7237	3.28	0.125	0.8925	-1.47	0.818521	0.53	0.15	8.4	4.5	186	193	Saccharomyces_cerevisiae	Increased_sodium_tolerance_protein_1	0.963731	0.870968	0	0.129032	0.470054	1	0	0	noMatch	Hyp	0.094	LowerConf
GL50803_27948	hypothetical_protein	3LET	A	0.6959	2.2	0.034	0.9667	-1.47	1.36322	0.53	0.15	5.9	3.7	60	314	Vibrio_parahaemolyticus	Adenosine_monophosphate-protein_transferase_vopS	0.191083	0.616667	0	0.383333	0.311359	0	1	0	noMatch	Hyp	0.004	LowerConf
GL50803_34410	hypothetical_protein	3VVN	A	0.703	2.34	0.056	0.9818	-1.47	0.9804	0.53	0.15	5.7	3.6	55	461	Pyrococcus_furiosus_DSM_3638	Putative_uncharacterized_protein	0.119306	0.636364	0	0.363636	0.319262	0	1	0	noMatch	Hyp	0	LowerConf
GL50803_34473	hypothetical_protein	2F1K	A	0.6683	1.97	0.135	0.9737	-1.47	0.820258	0.53	0.15	4.9	3.2	38	279	Synechocystis_sp._PCC_6803	prephenate_dehydrogenase	0.136201	0.578947	0.0789474	0.342105	0.250115	0	0	0	noMatch	Hyp	0.11	LowerConf
GL50803_4246	PRIP-interacting_protein_PIPMT	3GDH	A	0.6773	1.3	0.322	0.7033	-1.47	0.719767	0.53	0.15	9.5	4.6	300	241	Homo_sapiens	Trimethylguanosine_synthase_homolog	1.24481	0.653333	0.0333333	0.313333	0.310483	1	1	1	exactMatch	Annot	0.816	HiConf
GL50803_5119	hypothetical_protein	4MVD	B	0.9433	0.63	0.056	1	-1.47	1.31781	0.53	0.15	5.7	3.6	54	332	Rattus_norvegicus	Choline-phosphate_cytidylyltransferase_A	0.162651	0.777778	0	0.222222	0.400617	0	0	0	noMatch	Hyp	0.014	LowerConf
GL50803_7232	hypothetical_protein	1IQV	A	0.6798	1.68	0.05	0.95	-1.47	0.969185	0.53	0.15	5.1	3.3	40	218	Pyrococcus_horikoshii	RIBOSOMAL_PROTEIN_S7	0.183486	0.65	0	0.35	0.32532	0	1	0	noMatch	Hyp	0.002	LowerConf
GL50803_26988	hypothetical_protein	2A7U	B	0.7507	2.17	0.14	0.9174	-1.48	0.991915	0.53	0.15	7.2	4.2	109	134	Escherichia_coli_O157H7	ATP_synthase_delta_chain	0.813433	0.917431	0	0.0825688	0.507526	0	1	0	noMatch	Hyp	0.142	LowerConf
GL50803_32587	hypothetical_protein	1CO0	A	0.6179	2.3	0.128	0.9592	-1.48	0.701758	0.53	0.15	5.5	3.5	49	107	Escherichia_coli	TRP_OPERON_REPRESSOR	0.457944	0.734694	0	0.265306	0.372041	0	1	0	noMatch	Hyp	0.086	LowerConf
GL50803_37127	hypothetical_protein	1ULY	A	0.6253	1.78	0.091	0.9429	-1.48	0.787741	0.53	0.15	4.8	3.1	35	192	Pyrococcus_horikoshii_OT3	hypothetical_protein_PH1932	0.182292	0.371429	0	0.628571	0.316013	0	0	0	noMatch	Hyp	0.01	LowerConf
GL50803_37138	hypothetical_protein	3DYJ	A	0.7731	1.75	0.104	0.9853	-1.48	1.38186	0.53	0.15	6.2	3.8	68	332	Mus_musculus	TALIN-1	0.204819	0.676471	0	0.323529	0.338342	0	0	0	noMatch	Hyp	0.014	LowerConf
GL50803_10924	hypothetical_protein	3EDV	A	0.9229	1.53	0.126	0.9577	-1.49	0.827923	0.53	0.15	9.8	4.6	331	323	Homo_sapiens	Spectrin_beta_chain,_brain_1	1.02477	0.975831	0	0.0241692	0.55655	1	1	0	noMatch	Hyp	0.21	LowerConf
GL50803_115670	hypothetical_protein	3AKJ	A	0.5684	2.34	0.061	0.9167	-1.49	1.21233	0.53	0.15	4.9	3.2	36	325	Helicobacter_pylori_J99	CtkA	0.110769	0.305556	0	0.694444	0.348055	0	0	0	noMatch	Hyp	0.014	LowerConf
GL50803_137735	Kinase_NEK	4APC	A	0.8074	1.21	0.224	0.8345	-1.49	0.578183	0.53	0.15	9.4	4.6	278	350	Homo_sapiens	SERINE/THREONINE-PROTEIN_KINASE_NEK1	0.794286	0.586331	0.0395683	0.374101	0.275652	1	1	1	exactMatch	Annot	0.908	HiConf
GL50803_14413	DNA-directed_RNA_polymerase_RPB10	1R4L	A	0.582	3.92	0.075	0.9426	-1.49	0.646882	0.53	0.15	7.5	4.3	122	615	Homo_sapiens	angiotensin_I_converting_enzyme_2	0.198374	0.631148	0	0.368852	0.317069	1	1	0	noMatch	Annot	0.08	LowerConf
GL50803_27056	hypothetical_protein	3JRT	A	0.8544	1.86	0.149	0.9625	-1.49	1.83633	0.53	0.15	8.1	4.4	160	192	Vibrio_paracholerae	Integron_cassette_protein_Vpc_cass2	0.833333	0.625	0	0.375	0.314576	0	0	0	noMatch	Hyp	0.378	LowerConf
GL50803_7652	Translation_initiation_factor	3A11	A	0.7826	1.43	0.171	0.8094	-1.49	0.651963	0.53	0.15	10.2	4.6	383	338	Thermococcus_kodakarensis	Translation_initiation_factor_eIF-2B,_delta_subunit	1.13314	0.681462	0	0.318538	0.340972	1	1	1	exactMatch	Annot	0.92	HiConf
GL50803_9011	Glycyl-tRNA_synthetase	2ZT6	A	0.8375	0.9	0.476	0.8454	-1.49	0.376648	0.53	0.15	11.4	4.5	621	693	Homo_sapiens	Glycyl-tRNA_synthetase	0.896104	0.454106	0.0305958	0.515298	0.263958	2	2	2	exactMatch	Annot	0.936	HiConf
GL50803_10945	hypothetical_protein	1H3E	A	0.5719	1.96	0.056	0.9231	-1.5	0.34564	0.53	0.15	5.1	3.3	39	432	Thermus_thermophilus_HB27	TYROSYL-TRNA_SYNTHETASE	0.0902778	0.794872	0.025641	0.179487	0.407039	0	0	0	noMatch	Hyp	0.05	LowerConf
GL50803_11487	hypothetical_protein	1B3U	A	0.9116	2.32	0.099	0.9702	-1.5	0.543161	0.53	0.15	11.2	4.6	571	588	Homo_sapiens	PROTEIN_(PROTEIN_PHOSPHATASE_PP2A)	0.971088	0.89317	0	0.10683	0.487766	0	2	0	noMatch	Hyp	0.102	LowerConf
GL50803_14241	hypothetical_protein	2CSE	1	0.8697	1.53	0.109	0.883	-1.5	0.469596	0.53	0.15	13.4	4	1367	1267	Mammalian_orthoreovirus_1_Lang	Minor_core_protein_lambda_3	1.07893	0.188734	0.0724214	0.738844	0.355966	1	1	0	noMatch	Hyp	0.36	LowerConf
GL50803_24256	hypothetical_protein	1ZX3	A	0.8011	0.94	0.029	0.9722	-1.5	2.04103	0.53	0.15	4.9	3.2	36	122	Nitrosomonas_europaea_ATCC_19718	hypothetical_protein_NE0241	0.295082	0.638889	0.0555556	0.305556	0.292657	0	0	0	noMatch	Hyp	0.024	LowerConf
GL50803_300001	Pam18p	2GUZ	A	0.6001	1.07	0.313	0.6381	-1.5	0.497232	0.53	0.15	7.2	4.2	105	71	Saccharomyces_cerevisiae	Mitochondrial_import_inner_membrane_translocase_subunit_TIM14	1.47887	0.666667	0	0.333333	0.333333	0	0	0	noMatch	Annot	0.346	LowerConf
GL50803_35155	hypothetical_protein	2HZ8	A	0.831	1.64	0.087	0.9274	-1.5	1.4236	0.53	0.15	7.5	4.3	124	115	Escherichia_coli	De_novo_designed_diiron_protein	1.07826	0.693548	0	0.306452	0.347555	0	1	0	noMatch	Hyp	0.216	LowerConf
GL50803_6427	Major_facilitator_family_transporter	4IKV	A	0.8713	2	0.114	0.9152	-1.5	0.61589	0.53	0.15	10.9	4.6	519	507	Geobacillus_kaustophilus	Di-tripeptide_ABC_transporter_(Permease)	1.02367	0.944123	0	0.0558767	0.529697	1	1	0	noMatch	Annot	0.152	LowerConf
GL50803_7663	hypothetical_protein	2NPI	A	0.7648	1.96	0.155	0.8012	-1.5	0.524648	0.53	0.15	10.9	4.6	513	460	Saccharomyces_cerevisiae	Protein_CLP1	1.11522	0.565302	0.0467836	0.387914	0.263533	0	3	0	noMatch	Hyp	0.292	LowerConf
GL50803_8456	Tubulin_tyrosine_ligase	4B2N	A	0.8781	1.84	0.073	0.9107	-1.5	0.5199	0.53	0.15	11.5	4.5	661	662	Xanthomonas_sp._35y	70_KDA_PROTEIN	0.998489	0.508321	0.0196672	0.472012	0.272249	1	0	0	noMatch	Annot	0.062	LowerConf
GL50803_846	hypothetical_protein	1X0T	A	0.7902	1.99	0.132	1	-1.5	0.814994	0.53	0.15	5	3.2	38	120	Pyrococcus_horikoshii_OT3	Ribonuclease_P_protein_component_4	0.316667	0.578947	0	0.421053	0.299276	0	0	0	noMatch	Hyp	0.082	LowerConf
GL50803_94542	hypothetical_protein	2CSE	1	0.8319	1.53	0.093	0.8436	-1.5	0.360721	0.53	0.15	13.6	4	1471	1267	Mammalian_orthoreovirus_1_Lang	Minor_core_protein_lambda_3	1.16101	0.220938	0.0244731	0.754589	0.377812	0	1	0	noMatch	Hyp	0.336	LowerConf
GL50803_12152	Kinase_NEK	2BDW	A	0.786	2.39	0.222	0.8623	-1.5	1.34141	0.53	0.15	9.9	4.6	334	362	Caenorhabditis_elegans	Hypothetical_protein_K11E8.1d	0.922652	0.58982	0.0479042	0.362275	0.272115	1	1	1	exactMatch	Annot	0.582	HiConf
GL50803_10475	hypothetical_protein	2HFZ	A	0.6448	1.82	0.111	0.9	-1.51	1.16063	0.53	0.15	5.1	3.3	40	639	Kunjin_virus	RNA-directed_RNA_polymerase(NS5)	0.0625978	0.425	0	0.575	0.298259	0	0	0	noMatch	Hyp	0.042	LowerConf
GL50803_10861	hypothetical_protein	2H3W	A	0.6304	2.25	0.075	0.9524	-1.51	0.918246	0.53	0.15	5.2	3.4	42	599	Mus_musculus	carnitine_acetyltransferase	0.0701169	0.404762	0	0.595238	0.30398	0	0	0	noMatch	Hyp	0.002	LowerConf
GL50803_116864	hypothetical_protein	1XRH	C	0.6727	2.15	0.068	0.9565	-1.51	0.708169	0.53	0.15	5.4	3.5	46	351	Escherichia_coli	Ureidoglycolate_Dehydrogenase	0.131054	0.608696	0	0.391304	0.308461	0	0	0	noMatch	Hyp	0.01	LowerConf
GL50803_116865	hypothetical_protein	1XRH	C	0.6727	2.15	0.068	0.9565	-1.51	0.708169	0.53	0.15	5.4	3.5	46	351	Escherichia_coli	Ureidoglycolate_Dehydrogenase	0.131054	0.608696	0	0.391304	0.308461	0	0	0	noMatch	Hyp	0.01	LowerConf
GL50803_116888	hypothetical_protein	2DKN	A	0.7172	1.72	0	0.9773	-1.51	0.665925	0.53	0.15	5.3	3.4	44	255	Pseudomonas_sp._B-0831	3-alpha-hydroxysteroid_dehydrogenase	0.172549	0.545455	0	0.454545	0.292232	0	1	0	noMatch	Hyp	0.008	LowerConf
GL50803_14400	hypothetical_protein	4BTG	A	0.9075	2.42	0.129	0.9827	-1.51	1.56876	0.53	0.15	10	4.6	346	761	Pseudomonas_phage_phi6	MAJOR_INNER_PROTEIN_P1	0.454665	0.381503	0	0.618497	0.31205	0	0	0	noMatch	Hyp	0.224	LowerConf
GL50803_15953	Kinase_NEK	3W3T	A	0.8161	2.98	0.075	0.8693	-1.51	0.351761	0.53	0.15	12.9	4.2	1117	1078	Saccharomyces_cerevisiae	Importin_subunit_beta-3	1.03618	0.538944	0.0322292	0.428827	0.266513	3	1	0	noMatch	Annot	0.092	LowerConf
GL50803_16722	Xaa-Pro_dipeptidase	4FKC	A	0.7361	2.14	0.169	0.7889	-1.51	0.487582	0.53	0.15	10.6	4.6	450	377	Thermococcus_sibiricus	Xaa-Pro_aminopeptidase	1.19363	0.553333	0.0422222	0.404444	0.262871	1	2	1	exactMatch	Annot	0.73	HiConf
GL50803_19677	hypothetical_protein	4KF9	A	0.8196	1.88	0.142	0.9085	-1.51	0.585402	0.53	0.15	7.9	4.4	142	329	Ralstonia_solanacearum_IPO1609	Glutathione_s-transferase_protein	0.431611	0.704225	0	0.295775	0.353612	0	2	0	noMatch	Hyp	0.254	LowerConf
GL50803_2797	hypothetical_protein	1ZRT	C	0.7375	1.49	0.049	0.9756	-1.51	1.06209	0.53	0.15	5.2	3.3	41	437	Rhodobacter_capsulatus	Cytochrome_b	0.0938215	0.536585	0	0.463415	0.290984	0	2	0	noMatch	Hyp	0.002	LowerConf
GL50803_2830	hypothetical_protein	2LYI	A	0.7997	2.27	0.143	0.9299	-1.51	1.61768	0.53	0.15	8.1	4.4	157	167	Nephila_antipodiana	PROTEIN_(entity)	0.94012	0.796178	0	0.203822	0.413588	0	1	0	noMatch	Hyp	0.114	LowerConf
GL50803_4263	hypothetical_protein	2CSE	W	0.9062	2.06	0.119	0.9304	-1.51	0.631031	0.53	0.15	13.1	4.2	1178	1275	Mammalian_orthoreovirus_1_Lang	major_core_protein_lambda_1	0.923922	0.173175	0.0195246	0.807301	0.417595	0	0	0	noMatch	Hyp	0.202	LowerConf
GL50803_5950	hypothetical_protein	3C98	B	0.8115	2.07	0.066	1	-1.51	2.02437	0.53	0.15	6.9	4.1	91	279	Rattus_norvegicus	Syntaxin-1A	0.326165	0.923077	0	0.0769231	0.512179	0	2	0	noMatch	Hyp	0.062	LowerConf
GL50803_6897	hypothetical_protein	1SJJ	A	0.8757	2.94	0.123	1	-1.51	0.900569	0.53	0.15	10	4.6	359	863	Gallus_gallus	actinin	0.415991	0.966574	0	0.0334262	0.548657	0	3	0	noMatch	Hyp	0.15	LowerConf
GL50803_7081	hypothetical_protein	4BED	A	0.8603	2.16	0.089	0.935	-1.51	1.1863	0.53	0.15	9.8	4.6	323	1664	Megathura_crenulata	HEMOCYANIN_KLH1	0.194111	0.28483	0	0.71517	0.360044	0	2	0	noMatch	Hyp	0.082	LowerConf
GL50803_87970	hypothetical_protein	2CSE	W	0.8932	2.37	0.109	0.9208	-1.51	0.571363	0.53	0.15	13.1	4.1	1199	1275	Mammalian_orthoreovirus_1_Lang	major_core_protein_lambda_1	0.940392	0.190992	0.0108424	0.798165	0.412511	0	0	0	noMatch	Hyp	0.102	LowerConf
GL50803_9130	Histone_methyltransferase_HMT1	3OOI	A	0.7303	1.05	0.332	0.7483	-1.51	0.317994	0.53	0.15	9.6	4.6	298	232	Homo_sapiens	Histone-lysine_N-methyltransferase,_H3_lysine-36_and_H4_lysine-20_specific	1.28448	0.322148	0.0100671	0.667785	0.329002	1	1	1	exactMatch	Annot	0.918	HiConf
GL50803_9210	hypothetical_protein	3UTM	A	0.8182	3.14	0.085	0.9826	-1.51	1.16983	0.53	0.15	9.5	4.6	287	351	Mus_musculus	Tankyrase-1	0.817664	0.916376	0	0.0836237	0.506658	0	2	0	noMatch	Hyp	0.146	LowerConf
GL50803_7533	Angio-associated_migratory_cell_protein	4V7E	a	0.8041	1.29	0.163	0.8251	-1.51	0.75077	0.53	0.15	10.6	4.6	446	NA	Triticum_aestivum|Triticum_aestivum|Triticum_aestivum	40S_ribosomal_protein_S24E|18S_ribosomal_RNA|40S_ribosomal_protein_S10|40S_ribosomal_protein_S10E|40S_ribosomal_protein_S11|40S_ribosomal_protein_S12|40S_ribosomal_protein_S12E|40S_ribosomal_protein_S13|40S_ribosomal_protein_S14|40S_ribosomal_protein_S15|40S_ribosomal_protein_S17|40S_ribosomal_protein_S17E|40S_ribosomal_protein_S19|40S_ribosomal_protein_S19E|40S_ribosomal_protein_S1E|40S_ribosoma…	NA	0.367713	0.0426009	0.589686	0.275158	1	0	0	noMatch	Annot	NA
GL50803_104925	hypothetical_protein	2V0O	A	0.7887	1.39	0.137	0.9623	-1.52	0.810249	0.53	0.15	5.7	3.6	53	276	Homo_sapiens	FCH_DOMAIN_ONLY_PROTEIN_2	0.192029	0.603774	0	0.396226	0.306761	0	1	0	noMatch	Hyp	0.068	LowerConf
GL50803_113394	hypothetical_protein	1EZF	B	0.5615	2.31	0.041	0.8148	-1.52	1.03225	0.53	0.15	5.8	3.6	54	340	Homo_sapiens	FARNESYL-DIPHOSPHATE_FARNESYLTRANSFERASE	0.158824	0.518519	0.0740741	0.407407	0.231296	0	0	0	noMatch	Hyp	0.084	LowerConf
GL50803_137685	hypothetical_protein	3WAJ	A	0.7815	2.99	0.12	0.8512	-1.52	0.455702	0.53	0.15	11.8	4.5	719	875	Archaeoglobus_fulgidus_DSM_4304	Transmembrane_oligosaccharyl_transferase	0.821714	0.716273	0.00139082	0.282337	0.360159	1	1	1	exactMatch	Hyp	0.734	HiConf
GL50803_14346	hypothetical_protein	3GAW	A	0.6046	7.49	0.064	0.8037	-1.52	0.546384	0.53	0.15	13.1	4.1	1187	1213	Homo_sapiens	Complement_factor_H	0.978566	0.148273	0.0134794	0.838248	0.442432	0	1	0	noMatch	Hyp	0.092	LowerConf
GL50803_17157	Phosphatase_subunit_gene_g4-1	4I5L	B	0.7358	1.68	0.17	0.7682	-1.52	0.819327	0.53	0.15	10.6	4.6	453	413	Homo_sapiens	Serine/threonine-protein_phosphatase_2A_regulatory_subunit_B''_subunit_beta_-_Cell_division_control_protein_6_homolog_chimeric_construct	1.09685	0.675497	0	0.324503	0.337835	0	1	0	noMatch	Annot	0.714	HiConf-like
GL50803_34126	hypothetical_protein	3W3T	A	0.8692	3.61	0.099	0.9565	-1.52	0.516411	0.53	0.15	12.6	4.3	965	1078	Saccharomyces_cerevisiae_S288c	Importin_subunit_beta-3	0.895176	0.33057	0.0134715	0.655959	0.321252	0	1	0	noMatch	Hyp	0.064	LowerConf
GL50803_8528	hypothetical_protein	3CM9	S	0.7512	4.62	0.1	0.9489	-1.52	0.909065	0.53	0.15	11	4.6	528	585	Homo_sapiens	Secretory_component	0.902564	0.202652	0	0.797348	0.414427	0	1	0	noMatch	Hyp	0.056	LowerConf
GL50803_15240	hypothetical_protein	2YNS	A	0.8589	2.19	0.134	0.9272	-1.53	1.04494	0.53	0.15	10.4	4.6	412	490	Oryza_sativa_Japonica_Group	IMPORTIN_SUBUNIT_ALPHA-1A	0.840816	0.798544	0.00485437	0.196602	0.414134	0	2	0	noMatch	Hyp	0.236	LowerConf
GL50803_21198	hypothetical_protein	2CSE	1	0.9369	1.73	0.146	0.957	-1.53	0.622267	0.53	0.15	13.1	4.2	1163	1267	Mammalian_orthoreovirus_1_Lang	Minor_core_protein_lambda_3	0.917916	0.16595	0.0128977	0.821152	0.429339	0	1	0	noMatch	Hyp	0.418	LowerConf
GL50803_21766	hypothetical_protein	1XZZ	A	0.7396	2.32	0	0.9444	-1.53	1.14473	0.53	0.15	5	3.2	36	246	Mus_musculus	Inositol_1,4,5-trisphosphate_receptor_type_1	0.146341	0.5	0.0277778	0.472222	0.264983	0	1	0	noMatch	Hyp	0.01	LowerConf
GL50803_3867	hypothetical_protein	3CHN	S	0.8492	3.62	0.075	0.9512	-1.53	0.87321	0.53	0.15	11.1	4.6	533	585	Homo_sapiens	Secretory_component	0.911111	0.255159	0	0.744841	0.378524	0	1	0	noMatch	Hyp	0.122	LowerConf
GL50803_7323	hypothetical_protein	2GD5	D	0.6616	1.99	0.154	0.7233	-1.53	1.07347	0.53	0.15	8.8	4.6	206	179	Homo_sapiens	Charged_multivesicular_body_protein_3	1.15084	0.84466	0	0.15534	0.449582	1	0	0	noMatch	Hyp	0.408	LowerConf
GL50803_91334	Kinase_NEK-frag	3W3T	A	0.8991	2.55	0.088	0.9452	-1.53	0.33259	0.53	0.15	12.7	4.3	1003	1078	Saccharomyces_cerevisiae	Importin_subunit_beta-3	0.930427	0.673978	0.0299103	0.296112	0.323643	3	1	0	noMatch	Annot	0.032	LowerConf
GL50803_92031	RNA_binding_protein_putative	4JSP	B	0.9028	2.45	0.079	0.9415	-1.53	0.376744	0.53	0.15	12.8	4.2	1025	1174	Homo_sapiens	Serine/threonine-protein_kinase_mTOR	0.873083	0.574634	0.0429268	0.382439	0.269234	1	0	0	noMatch	Annot	0.056	LowerConf
GL50803_9916	hypothetical_protein	4BJM	A	0.9119	1.4	0.127	0.9624	-1.53	1.44528	0.53	0.15	8.9	4.6	213	238	Melampsora_lini	AVRM	0.894958	0.737089	0	0.262911	0.373557	0	0	0	noMatch	Hyp	0.186	LowerConf
GL50803_113286	hypothetical_protein	2A3Q	A	0.7635	1.48	0.118	0.8793	-1.54	0.919095	0.53	0.15	6	3.7	58	170	Mus_musculus	hypothetical_protein	0.341176	0.551724	0	0.448276	0.293272	0	1	0	noMatch	Hyp	0.122	LowerConf
GL50803_11642	Ceramide_glucosyltransferase	4HG6	A	0.8738	2.73	0.095	0.9385	-1.54	1.04131	0.53	0.15	11.1	4.6	537	802	Rhodobacter_sphaeroides	Cellulose_Synthase_Subunit_A	0.669576	0.672253	0.0465549	0.281192	0.316091	1	3	0	noMatch	Annot	0.116	LowerConf
GL50803_3916	hypothetical_protein	3AQK	A	0.6522	2.27	0.048	0.9242	-1.54	1.29031	0.53	0.15	6.3	3.8	66	414	Escherichia_coli_DH1	Poly(A)_polymerase	0.15942	0.772727	0	0.227273	0.397132	0	3	0	noMatch	Hyp	0.01	LowerConf
GL50803_5321	hypothetical_protein	4GMN	A	0.792	1.57	0.102	0.9608	-1.54	1.07232	0.53	0.15	5.7	3.6	51	676	Chaetomium_thermophilum_var._thermophilum_DSM_1495	Putative_uncharacterized_protein	0.0754438	0.627451	0.0392157	0.333333	0.294118	0	0	0	noMatch	Hyp	0.01	LowerConf
GL50803_8524	Transitional_endoplasmic_reticulum_ATPase	3CF1	B	0.8406	1.92	0.197	0.8858	-1.54	0.843716	0.53	0.15	10.6	4.6	429	806	Mus_musculus	Transitional_endoplasmic_reticulum_ATPase	0.532258	0.629371	0.016317	0.354312	0.307065	1	0	0	noMatch	Annot	0.238	LowerConf
GL50803_9119	ATP-dependent_RNA_helicase	4KBF	A	0.8048	0.68	0.34	0.8111	-1.54	0.346837	0.53	0.15	10.7	4.6	450	365	Thermus_thermophilus	Heat_resistant_RNA_dependent_ATPase	1.23288	0.535556	0.0177778	0.446667	0.27687	2	2	2	exactMatch	Annot	0.968	HiConf
GL50803_13790	hypothetical_protein	2CSE	1	0.9107	2.02	0.12	0.937	-1.55	0.791343	0.52	0.15	13.3	4.1	1254	1267	Mammalian_orthoreovirus_1_Lang	Minor_core_protein_lambda_3	0.98974	0.135566	0.0215311	0.842903	0.444968	0	1	0	noMatch	Hyp	0.068	LowerConf
GL50803_17195	hypothetical_protein	1TQZ	A	0.6371	2.16	0.38	0.7247	-1.55	0.433285	0.52	0.15	8.5	4.5	178	133	Mus_musculus	NECAP1	1.33835	0.264045	0.117978	0.617978	0.2571	1	1	1	exactMatch	Hyp	0.926	HiConf
GL50803_17299	Kinase_NEK-like	1U6G	C	0.7854	4.46	0.088	0.8807	-1.55	0.370157	0.52	0.15	13.2	4.1	1182	1230	Homo_sapiens	TIP120_protein	0.960976	0.538071	0.0236887	0.43824	0.272766	2	1	0	noMatch	Annot	0.066	LowerConf
GL50803_17484	hypothetical_protein	1ZLG	A	0.7683	4.61	0.048	0.9208	-1.55	0.497128	0.53	0.15	11.9	4.4	720	680	Homo_sapiens	Anosmin_1	1.05882	0	0	1	0.57735	0	2	0	noMatch	Hyp	0.062	LowerConf
GL50803_2007	hypothetical_protein	2QFC	A	0.8773	1.95	0.094	0.957	-1.55	1.4355	0.52	0.15	9.3	4.6	256	293	Bacillus_thuringiensis_serovar_israelensis_ATCC_35646	PlcR_protein	0.87372	0.898438	0	0.101562	0.492022	1	1	0	noMatch	Hyp	0.108	LowerConf
GL50803_22394	hypothetical_protein	3DDP	D	0.6818	1.68	0.202	0.7181	-1.55	0.448214	0.53	0.15	10	4.6	337	268	Bos_taurus	Cyclin-A2	1.25746	0.709199	0.00593472	0.284866	0.354128	2	0	0	noMatch	Hyp	0.89	HiConf-like
GL50803_32676	hypothetical_protein	3EA5	B	0.9509	2.19	0.077	0.9959	-1.55	0.593141	0.52	0.15	11.9	4.4	729	861	Saccharomyces_cerevisiae	Importin_subunit_beta-1	0.84669	0.880658	0.00411523	0.115226	0.477242	0	2	0	noMatch	Hyp	0.058	LowerConf
GL50803_115598	hypothetical_protein	4HGV	A	0.5165	2.68	0.048	0.9318	-1.56	0.962301	0.52	0.15	5.4	3.5	44	495	Sinorhizobium_meliloti_1021	Fumarate_hydratase_class_II	0.0888889	0.136364	0	0.863636	0.464289	0	0	0	noMatch	Hyp	0.002	LowerConf
GL50803_115599	hypothetical_protein	4HGV	A	0.5165	2.68	0.048	0.9318	-1.56	0.962301	0.52	0.15	5.4	3.5	44	495	Sinorhizobium_meliloti_1021	Fumarate_hydratase_class_II	0.0888889	0.136364	0	0.863636	0.464289	0	0	0	noMatch	Hyp	0.002	LowerConf
GL50803_119457	Hypothetical_protein	1BI2	A	0.7081	1.98	0.127	0.913	-1.56	1.11092	0.52	0.15	6.4	3.9	69	226	Corynebacterium_diphtheriae	DIPHTHERIA_TOXIN_REPRESSOR	0.30531	0.463768	0	0.536232	0.29094	0	2	0	noMatch	Hyp	0.07	LowerConf
GL50803_119702	hypothetical_protein	3CHX	B	0.7126	2.15	0.076	0.9851	-1.56	1.00322	0.52	0.15	6.3	3.9	67	252	Methylosinus_trichosporium_OB3b	PmoA	0.265873	0.80597	0	0.19403	0.420656	0	1	0	noMatch	Hyp	0.006	LowerConf
GL50803_119703	hypothetical_protein	3CHX	B	0.7126	2.15	0.076	0.9851	-1.56	1.00322	0.52	0.15	6.3	3.9	67	252	Methylosinus_trichosporium_OB3b	PmoA	0.265873	0.80597	0	0.19403	0.420656	0	1	0	noMatch	Hyp	0.006	LowerConf
GL50803_123279	hypothetical_protein	1J0B	X	0.4159	3.73	0.056	1	-1.56	0.958783	0.52	0.15	5	3.3	36	325	Pyrococcus_horikoshii_OT3	1-aminocyclopropane-1-carboxylate_deaminase	0.110769	0	0	1	0.57735	0	0	0	noMatch	Hyp	0.01	LowerConf
GL50803_123280	hypothetical_protein	1J0B	X	0.4159	3.73	0.056	1	-1.56	0.958783	0.52	0.15	5	3.3	36	325	Pyrococcus_horikoshii_OT3	1-aminocyclopropane-1-carboxylate_deaminase	0.110769	0	0	1	0.57735	0	0	0	noMatch	Hyp	0.01	LowerConf
GL50803_16812	hypothetical_protein	4EB5	A	0.8358	1.68	0.1	0.8794	-1.56	0.899675	0.52	0.15	10.1	4.6	340	382	Archaeoglobus_fulgidus_DSM_4304	Probable_cysteine_desulfurase_2	0.890052	0.629412	0.00294118	0.367647	0.314642	0	1	0	noMatch	Hyp	0.18	LowerConf
GL50803_22112	U6_snRNA-associated_Sm-like_protein_LSm3_putative	3CW1	C	0.5728	2.06	0.247	0.6746	-1.56	0.627739	0.52	0.15	7.7	4.3	126	118	Homo_sapiens	Small_nuclear_ribonucleoprotein_Sm_D2	1.0678	0.47619	0.015873	0.507937	0.275387	1	1	1	exactMatch	Annot	0.678	HiConf
GL50803_23524	hypothetical_protein	3CB5	A	0.4123	2.73	0.097	0.8571	-1.56	0.696546	0.52	0.15	5	3.2	35	444	Schizosaccharomyces_pombe	FACT_complex_subunit_spt16	0.0788288	0.0857143	0	0.914286	0.504942	0	0	0	noMatch	Hyp	0.032	LowerConf
GL50803_24947	hypothetical_protein	3GGZ	D	0.7244	3.19	0.145	0.9	-1.56	1.08632	0.52	0.15	8.7	4.5	190	193	Saccharomyces_cerevisiae	Increased_sodium_tolerance_protein_1	0.984456	0.894737	0	0.105263	0.48903	1	0	0	noMatch	Hyp	0.252	LowerConf
GL50803_31204	hypothetical_protein	1HO8	A	0.6208	2.67	0	1	-1.56	0.858543	0.52	0.15	5.2	3.4	40	480	Saccharomyces_cerevisiae	VACUOLAR_ATP_SYNTHASE_SUBUNIT_H	0.0833333	0.45	0	0.55	0.292973	0	0	0	noMatch	Hyp	0.004	LowerConf
GL50803_37793	hypothetical_protein	3CU7	A	0.6231	2.05	0.111	0.9722	-1.56	0.683099	0.52	0.15	5	3.2	36	1676	Homo_sapiens	Complement_C5	0.0214797	0.305556	0	0.694444	0.348055	0	0	0	noMatch	Hyp	0.036	LowerConf
GL50803_9421	Kinase_NEK	4IW0	A	0.9206	2.2	0.148	0.9692	-1.56	0.687296	0.52	0.15	11.4	4.5	584	658	Homo_sapiens	Serine/threonine-protein_kinase_TBK1	0.887538	0.732877	0.0205479	0.246575	0.364003	2	1	1	exactMatch	Annot	0.772	HiConf
GL50803_98908	hypothetical_protein	2J0O	A	0.7229	2.6	0.119	1	-1.56	0.895187	0.52	0.15	6.3	3.9	67	318	Shigella_flexneri	INVASIN_IPAD	0.210692	0.80597	0	0.19403	0.420656	0	1	0	noMatch	Hyp	0.062	LowerConf
GL50803_137696	Kinase_NEK	3W3T	A	0.7942	2.94	0.092	0.8418	-1.57	0.441742	0.52	0.15	13.2	4.1	1176	1078	Saccharomyces_cerevisiae	Importin_subunit_beta-3	1.09091	0.529762	0.0170068	0.453231	0.276606	2	1	0	noMatch	Annot	0.126	LowerConf
GL50803_14481	hypothetical_protein	1TTX	A	0.5892	2.62	0.152	0.7388	-1.57	0.965393	0.52	0.15	7.9	4.4	134	109	Homo_sapiens	Oncomodulin	1.22936	0.813433	0	0.186567	0.426114	0	1	0	noMatch	Hyp	0.156	LowerConf
GL50803_28906	Multidrug_resistance-associated_protein_Mrp2	3G61	A	0.8035	3.12	0.082	0.9484	-1.57	1.47868	0.52	0.15	9.9	4.6	310	1284	Mus_musculus	Multidrug_resistance_protein_1a	0.241433	0.722581	0.0193548	0.258065	0.357604	1	2	1	exactMatch	Annot	0.63	HiConf
GL50803_3260	hypothetical_protein	3TJ1	A	0.6792	2.05	0.017	1	-1.57	1.02104	0.52	0.15	6.1	3.8	60	649	Saccharomyces_cerevisiae_S288c	RNA_polymerase_I-specific_transcription_initiation_factor_RRN3	0.0924499	0.766667	0	0.233333	0.392994	0	1	0	noMatch	Hyp	0.008	LowerConf
GL50803_32757	hypothetical_protein	1TQQ	A	0.8442	1.03	0.038	1	-1.57	1.37032	0.52	0.15	5.8	3.6	52	471	Escherichia_coli	Outer_membrane_protein_tolC	0.110403	0.711538	0.0576923	0.230769	0.338775	0	1	0	noMatch	Hyp	0.012	LowerConf
GL50803_7696	hypothetical_protein	4K1P	A	0.874	2.21	0.083	1	-1.57	1.39309	0.52	0.15	9	4.6	216	360	Bacillus_cereus	NheA	0.6	0.939815	0	0.0601852	0.52609	0	1	0	noMatch	Hyp	0.088	LowerConf
GL50803_10677	hypothetical_protein	2BGW	A	0.7239	3.31	0.151	0.9538	-1.58	1.15087	0.52	0.15	8.8	4.6	195	219	Aeropyrum_pernix	XPF_ENDONUCLEASE	0.890411	0.871795	0.00512821	0.123077	0.470036	0	2	0	noMatch	Hyp	0.272	LowerConf
GL50803_112572	hypothetical_protein	1N11	A	0.7438	2.63	0.15	0.8113	-1.58	0.718459	0.52	0.15	10.9	4.6	477	437	Homo_sapiens	Ankyrin	1.09153	0.526205	0	0.473795	0.289862	0	4	0	noMatch	Hyp	0.448	LowerConf
GL50803_116889	hypothetical_protein	2DKN	A	0.7113	1.85	0.023	1	-1.58	0.579255	0.52	0.15	5.5	3.5	44	255	Pseudomonas_sp._B-0831	3-alpha-hydroxysteroid_dehydrogenase	0.172549	0.545455	0	0.454545	0.292232	0	1	0	noMatch	Hyp	0.014	LowerConf
GL50803_11932	hypothetical_protein	2CSE	1	0.9131	1.5	0.123	0.9267	-1.58	0.5628	0.52	0.15	13.5	4	1296	1267	Mammalian_orthoreovirus_1_Lang	Minor_core_protein_lambda_3	1.02289	0.314043	0.0138889	0.672068	0.329513	0	1	0	noMatch	Hyp	0.292	LowerConf
GL50803_119456	hypothetical_protein	1BI2	A	0.6901	2.16	0.123	0.942	-1.58	1.05682	0.52	0.15	6.4	3.9	69	226	Corynebacterium_diphtheriae	DIPHTHERIA_TOXIN_REPRESSOR	0.30531	0.463768	0	0.536232	0.29094	0	0	0	noMatch	Hyp	0.058	LowerConf
GL50803_16568	Transcription_factor_putative	3W3T	A	0.8746	3.55	0.086	0.9619	-1.58	0.145052	0.52	0.15	12.7	4.3	945	1078	Saccharomyces_cerevisiae	Importin_subunit_beta-3	0.876623	0.45291	0.165079	0.382011	0.149962	1	1	0	noMatch	Annot	0.03	LowerConf
GL50803_16794	hypothetical_protein	4BJM	A	0.8238	2.13	0.1	0.9083	-1.58	1.50544	0.52	0.15	9.1	4.6	229	238	Melampsora_lini	AVRM	0.962185	0.615721	0.0262009	0.358079	0.295538	1	0	0	noMatch	Hyp	0.17	LowerConf
GL50803_3370	Hypothetical_protein	3L0I	C	0.7746	2.32	0.165	0.8947	-1.58	1.26765	0.52	0.15	8.7	4.6	190	363	Legionella_pneumophila	DrrA	0.523416	0.547368	0.0210526	0.431579	0.27657	0	0	0	noMatch	Hyp	0.48	LowerConf
GL50803_36603	hypothetical_protein	3K66	A	0.7971	0.99	0.042	0.9375	-1.58	1.44257	0.52	0.15	5.7	3.6	48	239	Caenorhabditis_elegans	Beta-amyloid-like_protein	0.200837	0.6875	0	0.3125	0.344223	0	0	0	noMatch	Hyp	0.008	LowerConf
GL50803_6559	hypothetical_protein	4KRC	B	0.7371	2.8	0.118	0.8611	-1.58	1.26505	0.52	0.15	8.6	4.5	180	207	Saccharomyces_cerevisiae_S288c	PHO85_cyclin-10	0.869565	0.944444	0.0111111	0.0444444	0.5295	0	1	0	noMatch	Hyp	0.132	LowerConf
GL50803_87677	Kinase_NEK	3W3T	A	0.7552	3.47	0.088	0.8121	-1.58	0.346606	0.52	0.15	13.3	4.1	1208	1078	Saccharomyces_cerevisiae	Importin_subunit_beta-3	1.12059	0.500828	0.022351	0.476821	0.269586	2	1	0	noMatch	Annot	0.196	LowerConf
GL50803_9508	Metalloprotease_insulinase_family	3S5H	A	0.8619	1.15	0.167	0.8703	-1.58	0.248435	0.52	0.15	13.2	4.1	1172	1193	Plasmodium_falciparum	Falcilysin	0.982397	0.419795	0.0605802	0.519625	0.241427	3	3	3	exactMatch	Annot	0.926	HiConf
GL50803_9605	hypothetical_protein	2J69	A	0.9511	1.54	0.1	0.9765	-1.58	0.56025	0.52	0.15	11.7	4.5	637	695	Nostoc_punctiforme	BACTERIAL_DYNAMIN-LIKE_PROTEIN	0.916547	0.78022	0.021978	0.197802	0.396874	0	1	0	noMatch	Hyp	0.022	LowerConf
GL50803_113268	Notch_2_putative	1YO8	A	0.8695	2.27	0.097	0.9357	-1.59	0.485839	0.52	0.15	10.6	4.6	420	634	Homo_sapiens	thrombospondin-2	0.662461	0.0166667	0	0.983333	0.562978	0	4	0	noMatch	Annot	0.08	LowerConf
GL50803_115327	hypothetical_protein	3GWL	A	0.6685	2.72	0.058	0.9434	-1.59	1.0515	0.52	0.15	5.9	3.7	53	106	African_swine_fever_virus_BA71V	FAD-linked_sulfhydryl_oxidase	0.5	0.603774	0	0.396226	0.306761	0	1	0	noMatch	Hyp	0.018	LowerConf
GL50803_115328	hypothetical_protein	3GWL	A	0.6685	2.72	0.058	0.9434	-1.59	1.0515	0.52	0.15	5.9	3.7	53	106	African_swine_fever_virus_BA71V	FAD-linked_sulfhydryl_oxidase	0.5	0.603774	0	0.396226	0.306761	0	1	0	noMatch	Hyp	0.018	LowerConf
GL50803_116111	hypothetical_protein	3CZ8	A	0.6381	1.71	0.065	0.8611	-1.59	0.458022	0.52	0.15	5.1	3.3	36	319	Bacillus_subtilis_subsp._subtilis_str._168	Putative_sporulation-specific_glycosylase_ydhD	0.112853	0.333333	0	0.666667	0.333333	0	1	0	noMatch	Hyp	0.032	LowerConf
GL50803_116112	hypothetical_protein	3CZ8	A	0.6381	1.71	0.065	0.8611	-1.59	0.458022	0.52	0.15	5.1	3.3	36	319	Bacillus_subtilis_subsp._subtilis_str._168	Putative_sporulation-specific_glycosylase_ydhD	0.112853	0.333333	0	0.666667	0.333333	0	1	0	noMatch	Hyp	0.032	LowerConf
GL50803_123811	hypothetical_protein	3C2W	C	0.7367	2.03	0.207	0.9831	-1.59	0.876707	0.52	0.15	6.1	3.8	59	505	Pseudomonas_aeruginosa	Bacteriophytochrome	0.116832	0.728814	0	0.271186	0.36836	0	0	0	noMatch	Hyp	0.21	LowerConf
GL50803_14309	hypothetical_protein	2PK9	D	0.7698	3.33	0.099	0.9095	-1.59	0.523947	0.52	0.15	9.1	4.6	221	293	Saccharomyces_cerevisiae	PHO85_cyclin_PHO80	0.754266	0.81448	0.00452489	0.180995	0.425925	0	0	0	noMatch	Hyp	0.13	LowerConf
GL50803_15432	hypothetical_protein	1B3U	A	0.9128	1.9	0.104	0.9531	-1.59	1.02022	0.52	0.15	11.5	4.5	597	588	Homo_sapiens	PROTEIN_(PROTEIN_PHOSPHATASE_PP2A)	1.01531	0.879397	0	0.120603	0.476734	0	2	0	noMatch	Hyp	0.02	LowerConf
GL50803_17558	Kinase_CMGC_DYRK	3GAV	A	0.7211	6.11	0.076	0.8744	-1.59	0.384572	0.52	0.15	13.4	4.1	1234	1213	Homo_sapiens	Complement_factor_H	1.01731	0.13047	0.0316045	0.837925	0.439777	1	1	0	noMatch	Annot	0.056	LowerConf
GL50803_28234	Adenylate_kinase	3TLX	A	0.7462	1.62	0.271	0.7895	-1.59	0.476848	0.52	0.15	9.7	4.6	285	243	Plasmodium_falciparum	Adenylate_kinase_2	1.17284	0.561404	0.0140351	0.424561	0.28486	1	2	1	exactMatch	Annot	0.972	HiConf
GL50803_29429	hypothetical_protein	1EZF	B	0.6277	1.78	0.079	0.95	-1.59	0.436313	0.52	0.15	5.3	3.4	40	340	Homo_sapiens	FARNESYL-DIPHOSPHATE_FARNESYLTRANSFERASE	0.117647	0.625	0	0.375	0.314576	0	0	0	noMatch	Hyp	0.036	LowerConf
GL50803_33978	hypothetical_protein	2VLV	B	0.694	2.86	0.165	0.9035	-1.59	0.726196	0.52	0.15	7.6	4.3	114	122	Hordeum_vulgare_subsp._vulgare	THIOREDOXIN_H_ISOFORM_2.	0.934426	0.77193	0.00877193	0.219298	0.394152	0	0	0	noMatch	Hyp	0.154	LowerConf
GL50803_3977	G2/mitotic-specific_cyclin_B	2JGZ	B	0.7377	1.28	0.286	0.7595	-1.59	0.279971	0.52	0.15	10.1	4.6	341	260	Homo_sapiens	G2/MITOTIC-SPECIFIC_CYCLIN-B1	1.31154	0.624633	0.00293255	0.372434	0.312689	2	2	2	exactMatch	Annot	0.974	HiConf
GL50803_89112	MCM5	3F9V	A	0.7819	1.76	0.319	0.8082	-1.59	0.104766	0.52	0.15	12	4.4	730	595	Sulfolobus_solfataricus	Minichromosome_maintenance_protein_MCM	1.22689	0.460274	0.0123288	0.527397	0.280017	2	3	2	exactMatch	Annot	0.9	HiConf
GL50803_9051	hypothetical_protein	1BG1	A	0.7459	2.41	0.076	0.9892	-1.59	1.64001	0.52	0.15	7.1	4.2	93	596	Mus_musculus	PROTEIN_(TRANSCRIPTION_FACTOR_STAT3B)	0.15604	0.677419	0	0.322581	0.338838	0	0	0	noMatch	Hyp	0.058	LowerConf
GL50803_98178	hypothetical_protein	2MAW	A	0.744	2.49	0.137	0.9808	-1.59	1.25578	0.52	0.15	7.3	4.2	104	137	Homo_sapiens	Neuronal_acetylcholine_receptor_subunit_alpha-7	0.759124	0.596154	0	0.403846	0.304268	0	1	0	noMatch	Hyp	0.082	LowerConf
GL50803_13941	Histidinol-phosphatase_putative	2YXO	B	0.725	1.78	0.29	0.7704	-1.6	0.536671	0.52	0.15	10.1	4.6	331	267	Thermus_thermophilus	Histidinol_phosphatase	1.2397	0.586103	0.0543807	0.359517	0.266826	0	0	0	noMatch	Annot	0.884	HiConf-like
GL50803_8078	hypothetical_protein	3G67	A	0.9738	1.05	0.098	1	-1.6	1.28961	0.52	0.15	8.8	4.6	193	213	Thermotoga_maritima	Methyl-accepting_chemotaxis_protein	0.906103	0.772021	0	0.227979	0.396647	0	1	0	noMatch	Hyp	0.054	LowerConf
GL50803_9669	hypothetical_protein	2UUI	A	0.6141	2.09	0.054	0.878	-1.6	0.903159	0.52	0.15	5.4	3.4	41	156	Homo_sapiens	LEUKOTRIENE_C4_SYNTHASE	0.262821	0.414634	0	0.585366	0.301033	0	1	0	noMatch	Hyp	0.016	LowerConf
GL50803_98892	hypothetical_protein	3GON	A	0.632	2.28	0.103	0.9744	-1.6	1.0333	0.52	0.15	5.3	3.4	39	335	Streptococcus_pneumoniae_R6	Phosphomevalonate_kinase	0.116418	0.410256	0.102564	0.487179	0.203519	0	1	0	noMatch	Hyp	0.014	LowerConf
GL50803_102710	Ubiquitin_carboxyl-terminal_hydrolase_14	3IHP	B	0.743	2.33	0.214	0.7774	-1.61	0.0842852	0.52	0.15	12.4	4.3	813	854	Homo_sapiens	Ubiquitin_carboxyl-terminal_hydrolase_5	0.951991	0.356704	0.0221402	0.621156	0.300191	2	0	0	noMatch	Annot	0.824	HiConf-like
GL50803_10679	hypothetical_protein	2CRU	A	0.5869	1.61	0.262	0.6429	-1.61	0.550222	0.52	0.15	8.1	4.4	140	118	Homo_sapiens	Programmed_cell_death_protein_5	1.18644	0.885714	0	0.114286	0.481777	1	1	1	exactMatch	Hyp	0.876	HiConf
GL50803_13133	hypothetical_protein	2OOE	A	0.8961	2.66	0.113	0.9753	-1.61	1.10332	0.52	0.15	11.2	4.6	526	530	Mus_musculus	Cleavage_stimulation_factor_77_kDa_subunit	0.992453	0.952471	0	0.0475285	0.536716	0	1	0	noMatch	Hyp	0.114	LowerConf
GL50803_14469	Synaptobrevin-like_protein	3KYQ	A	0.7651	1.09	0.09	0.7908	-1.61	0.643285	0.52	0.15	9.3	4.6	239	199	Rattus_norvegicus	Synaptobrevin_homolog_YKT6	1.20101	0.820084	0.0041841	0.175732	0.430176	1	2	1	exactMatch	Annot	0.38	LowerConf-like
GL50803_22147	hypothetical_protein	2JOL	A	0.7668	1.97	0.06	1	-1.61	1.70747	0.52	0.15	6.4	3.9	67	186	Burkholderia_pseudomallei	Putative_G-nucleotide_exchange_factor	0.360215	0.746269	0	0.253731	0.379449	0	1	0	noMatch	Hyp	0.048	LowerConf
GL50803_24452	hypothetical_protein	4K1P	A	0.8498	2.12	0.071	0.9404	-1.61	1.1829	0.52	0.15	9.3	4.6	235	360	Bacillus_cereus	NheA	0.652778	0.948936	0	0.0510638	0.533739	0	0	0	noMatch	Hyp	0.064	LowerConf
GL50803_2556	ATP-dependent_Clp_protease_ATP-binding_subunit_ClpB	2CH7	A	0.878	1.39	0.085	1	-1.61	1.0297	0.52	0.15	7.2	4.2	94	309	Thermotoga_maritima	METHYL-ACCEPTING_CHEMOTAXIS_PROTEIN	0.304207	0.946809	0	0.0531915	0.53195	0	1	0	noMatch	Annot	0.02	LowerConf
GL50803_28566	hypothetical_protein	3EFZ	B	0.6667	1.66	0.048	0.8864	-1.61	0.405729	0.52	0.15	5.5	3.5	44	268	Cryptosporidium_parvum_Iowa_II	14-3-3_protein	0.164179	0.75	0	0.25	0.381881	0	0	0	noMatch	Hyp	0.046	LowerConf
GL50803_31427	hypothetical_protein	2JD8	Z	0.7852	2.09	0.102	0.9833	-1.61	1.12125	0.52	0.15	6.2	3.8	60	174	Pyrococcus_furiosus	FERRITIN_HOMOLOG	0.344828	0.75	0	0.25	0.381881	0	0	0	noMatch	Hyp	0.008	LowerConf
GL50803_36759	hypothetical_protein	4IJN	A	0.6609	2.49	0.098	0.9111	-1.61	0.586365	0.52	0.15	5.6	3.5	45	398	Mycobacterium_smegmatis_str._MC2_155	Acetate_kinase	0.113065	0.533333	0	0.466667	0.290593	0	1	0	noMatch	Hyp	0.014	LowerConf
GL50803_38271	hypothetical_protein	1R5M	A	0.4265	2.59	0.059	0.8158	-1.61	1.10773	0.52	0.15	5.2	3.4	38	425	Saccharomyces_cerevisiae	SIR4-interacting_protein_SIF2	0.0894118	0.157895	0	0.842105	0.447626	0	0	0	noMatch	Hyp	0.03	LowerConf
GL50803_7653	Kinase_NEK-like	4IW0	A	0.8954	2.1	0.101	0.9401	-1.61	0.686003	0.52	0.15	11.7	4.5	634	658	Homo_sapiens	Serine/threonine-protein_kinase_TBK1	0.963526	0.701893	0.0283912	0.269716	0.341228	2	1	1	exactMatch	Annot	0.062	LowerConf-like
GL50803_8433	hypothetical_protein	1R5Z	A	0.8728	1.96	0.112	0.9406	-1.61	1.3348	0.52	0.15	9.9	4.6	303	323	Thermus_thermophilus	V-type_ATP_synthase_subunit_C	0.93808	0.712871	0.00990099	0.277228	0.354828	0	1	0	noMatch	Hyp	0.172	LowerConf
GL50803_104186	hypothetical_protein	2CSE	1	0.8782	1.93	0.134	0.8998	-1.62	0.486909	0.52	0.15	13.7	4	1347	1267	Mammalian_orthoreovirus_1_Lang	Minor_core_protein_lambda_3	1.06314	0.238307	0.0296956	0.731997	0.360665	0	1	0	noMatch	Hyp	0.518	HiConf-like
GL50803_117067	hypothetical_protein	1ECM	B	0.6701	1.66	0.044	0.8696	-1.62	1.45144	0.52	0.15	5.6	3.6	46	109	Escherichia_coli	ENDO-OXABICYCLIC_TRANSITION_STATE_ANALOGUE	0.422018	0.695652	0.0652174	0.23913	0.325604	0	0	0	noMatch	Hyp	0	LowerConf
GL50803_117068	Hypothetical_protein	1ECM	B	0.6701	1.66	0.044	0.8696	-1.62	1.45144	0.52	0.15	5.6	3.6	46	109	Escherichia_coli	ENDO-OXABICYCLIC_TRANSITION_STATE_ANALOGUE	0.422018	0.695652	0.0652174	0.23913	0.325604	0	0	0	noMatch	Hyp	0	LowerConf
GL50803_120022	hypothetical_protein	3ZIF	N	0.7637	1.45	0.124	0.8333	-1.62	1.33423	0.52	0.15	7.9	4.4	126	125	Bovine_adenovirus_3	PIX	1.008	0.380952	0	0.619048	0.312259	0	1	0	noMatch	Hyp	0.064	LowerConf
GL50803_17168	hypothetical_protein	3GAV	A	0.7699	4.68	0.082	0.8804	-1.62	0.328487	0.52	0.15	13.7	4	1354	1213	Homo_sapiens	Complement_factor_H	1.11624	0.0457903	0.0258493	0.92836	0.515405	0	1	0	noMatch	Hyp	0.112	LowerConf
GL50803_27310	Stress-induced-phosphoprotein_1	3FP3	A	0.76	2.2	0.14	0.8007	-1.62	0.3706	0.52	0.15	11.5	4.5	587	537	Saccharomyces_cerevisiae	TPR_repeat-containing_protein_YHR117W	1.09311	0.918228	0	0.0817717	0.508181	2	3	1	exactMatch	Annot	0.806	HiConf
GL50803_35638	hypothetical_protein	1U61	A	0.6702	1.47	0.1	0.9091	-1.62	0.83678	0.52	0.15	5.6	3.5	44	138	Bacillus_cereus	hypothetical_protein	0.318841	0.636364	0	0.363636	0.319262	0	1	0	noMatch	Hyp	0.006	LowerConf
GL50803_8705	Embryo-related_protein	3B0P	A	0.7235	1.4	0.215	0.7463	-1.62	0.458938	0.52	0.15	10.6	4.6	406	350	Thermus_thermophilus	tRNA-dihydrouridine_synthase	1.16	0.58867	0.00985222	0.401478	0.295365	1	1	1	exactMatch	Annot	0.952	HiConf
GL50803_104031	Glycogen_synthase_putative	3NAZ	A	0.7716	1.12	0.352	0.7809	-1.63	0.126712	0.52	0.15	12.2	4.4	753	725	Saccharomyces_cerevisiae	Glycogen_[starch]_synthase_isoform_2	1.03862	0.59761	0.0305445	0.371846	0.285488	1	1	1	exactMatch	Annot	0.964	HiConf
GL50803_13783	hypothetical_protein	3W3T	A	0.8761	2.6	0.108	0.9574	-1.63	0.885496	0.52	0.15	10.6	4.6	399	1078	Saccharomyces_cerevisiae_S288c	Importin_subunit_beta-3	0.37013	0.854637	0.0075188	0.137845	0.45614	0	1	0	noMatch	Hyp	0.08	LowerConf
GL50803_13836	hypothetical_protein	3ZK4	A	0.7709	2.55	0.165	0.8287	-1.63	0.515038	0.52	0.15	11.5	4.5	578	571	Lupinus_luteus	DIPHOSPHONUCLEOTIDE_PHOSPHATASE_1	1.01226	0.371972	0.0709343	0.557093	0.245372	1	3	1	exactMatch	Hyp	0.844	HiConf
GL50803_16635	hypothetical_protein	2CSE	1	0.8682	1.93	0.136	0.8899	-1.63	0.649079	0.52	0.15	13.7	4	1317	1267	Mammalian_orthoreovirus_1_Lang	Minor_core_protein_lambda_3	1.03946	0.312832	0.0174639	0.669704	0.326603	0	1	0	noMatch	Hyp	0.558	HiConf-like
GL50803_23004	hypothetical_protein	4MH6	A	0.804	2.39	0.084	0.9509	-1.63	1.25674	0.52	0.15	8.5	4.5	163	177	Vibrio_parahaemolyticus_RIMD_2210633	Putative_type_III_secretion_protein_YscO	0.920904	0.846626	0	0.153374	0.451091	0	1	0	noMatch	Hyp	0.04	LowerConf
GL50803_23424	hypothetical_protein	2LWJ	A	0.7464	2.21	0.144	0.8957	-1.63	0.83123	0.52	0.15	7.7	4.3	115	167	Myxococcus_xanthus_DK_1622	Transcriptional_regulator,_CarD_family	0.688623	0.93913	0	0.0608696	0.525518	0	1	0	noMatch	Hyp	0.12	LowerConf
GL50803_28385	hypothetical_protein	4NMN	A	0.7789	1.56	0.043	1	-1.63	0.935188	0.52	0.15	5.7	3.6	47	434	Aquifex_aeolicus_VF5	Replicative_DNA_helicase	0.108295	0.659574	0	0.340426	0.329844	0	0	0	noMatch	Hyp	0.002	LowerConf
GL50803_37037	hypothetical_protein	2RNO	A	0.6342	2.76	0.143	0.9114	-1.63	1.21361	0.52	0.15	6.8	4.1	79	110	Oryza_sativa_Japonica_Group	Putative_DNA-binding_protein	0.718182	0.822785	0	0.177215	0.43304	0	1	0	noMatch	Hyp	0.038	LowerConf
GL50803_7791	hypothetical_protein	2CSE	1	0.8817	1.62	0.132	0.896	-1.63	0.482187	0.52	0.15	13.7	4	1346	1267	Mammalian_orthoreovirus_1_Lang	Minor_core_protein_lambda_3	1.06235	0.173848	0.0497771	0.776374	0.388668	0	1	0	noMatch	Hyp	0.45	LowerConf
GL50803_9162	Nuclear_LIM_interactor-interacting_factor_1	3SHQ	A	0.7732	2.51	0.17	0.8576	-1.63	0.599233	0.52	0.15	9.9	4.6	302	320	Drosophila_melanogaster	UBLCP1	0.94375	0.357616	0.00662252	0.635762	0.315272	1	2	1	exactMatch	Annot	0.632	HiConf
GL50803_96050	hypothetical_protein	3TLP	A	0.6921	2.33	0.056	0.973	-1.63	1.22282	0.52	0.15	6.7	4	74	150	Homo_sapiens	Protein_polybromo-1	0.493333	0.783784	0	0.216216	0.404804	0	1	0	noMatch	Hyp	0.008	LowerConf
GL50803_10802	hypothetical_protein	2CSE	1	0.9112	2.37	0.129	0.9458	-1.64	0.494206	0.51	0.15	13.4	4.1	1181	1267	Mammalian_orthoreovirus_1_Lang	Minor_core_protein_lambda_3	0.932123	0.220999	0.0211685	0.757832	0.380963	0	1	0	noMatch	Hyp	0.192	LowerConf
GL50803_117441	Hypothetical_protein	1YO8	A	0.9008	2.17	0.119	0.9858	-1.64	1.0886	0.51	0.15	9.8	4.6	281	634	Homo_sapiens	thrombospondin-2	0.443218	0.0106762	0.00355872	0.985765	0.565034	0	4	0	noMatch	Hyp	0.044	LowerConf
GL50803_14117	hypothetical_protein	4C0O	A	0.9426	2.07	0.063	0.9861	-1.64	0.511805	0.52	0.15	12.1	4.4	722	923	Homo_sapiens	TRANSPORTIN-3	0.782232	0.851801	0	0.148199	0.455079	1	1	0	noMatch	Hyp	0.032	LowerConf
GL50803_24781	hypothetical_protein	2AML	A	0.7436	1.35	0.1	0.9756	-1.64	0.265	0.51	0.15	5.5	3.5	41	373	Listeria_monocytogenes_serotype_4b_str._F2365	SIS_domain_protein	0.10992	0.829268	0	0.170732	0.437894	0	1	0	noMatch	Hyp	0.024	LowerConf
GL50803_26775	hypothetical_protein	2E5V	A	0.6044	2.47	0.075	0.9	-1.64	1.26021	0.51	0.15	5.4	3.4	40	472	Sulfolobus_tokodaii	L-aspartate_oxidase	0.0847458	0.475	0.05	0.475	0.245374	0	0	0	noMatch	Hyp	0.004	LowerConf
GL50803_26915	hypothetical_protein	2PBX	A	0.8492	1.98	0.132	0.951	-1.64	1.5211	0.51	0.15	8.2	4.5	143	203	Vibrio_cholerae_2740-80	Hemagglutinin/protease_regulatory_protein	0.704433	0.678322	0.020979	0.300699	0.329884	0	1	0	noMatch	Hyp	0.09	LowerConf
GL50803_112073	Reverse_transcriptase/endonuclease_putative	3DU6	A	0.7607	2.92	0.112	0.92	-1.65	1.47154	0.51	0.15	8.7	4.5	175	596	Tribolium_castaneum	Telomerase_reverse_transcriptase	0.293624	0.634286	0.0171429	0.348571	0.308853	1	0	0	noMatch	Annot	0.112	LowerConf
GL50803_120021	hypothetical_protein	3ZIF	N	0.7473	1.6	0.133	0.8333	-1.65	1.19317	0.51	0.15	7.9	4.4	126	125	Bovine_adenovirus_3	PIX	1.008	0.380952	0	0.619048	0.312259	0	1	0	noMatch	Hyp	0.088	LowerConf
GL50803_14560	hypothetical_protein	3EA5	B	0.9329	1.53	0.129	1	-1.65	1.42304	0.51	0.15	9.1	4.6	210	861	Saccharomyces_cerevisiae	Importin_subunit_beta-1	0.243902	0.866667	0.0047619	0.128571	0.46601	0	2	0	noMatch	Hyp	0.022	LowerConf
GL50803_3067	hypothetical_protein	3O6X	A	0.5143	1.75	0.056	0.7297	-1.65	1.09966	0.51	0.15	5.3	3.4	37	729	Bacteroides_fragilis_NCTC_9343	Glutamine_synthetase	0.0507545	0.351351	0.0540541	0.594595	0.27072	0	0	0	noMatch	Hyp	0.118	LowerConf
GL50803_3539	hypothetical_protein	4JSP	B	0.9224	2.14	0.087	0.9883	-1.65	1.25142	0.51	0.15	10.8	4.6	429	1174	Homo_sapiens	Serine/threonine-protein_kinase_mTOR	0.365417	0.51049	0	0.48951	0.288866	1	0	0	noMatch	Hyp	0.026	LowerConf
GL50803_5929	hypothetical_protein	3K64	A	0.6996	2.9	0.106	0.904	-1.65	0.942223	0.51	0.15	7.9	4.4	125	412	Caenorhabditis_elegans	Fem-3_mRNA-binding_factor_2	0.303398	0.504	0	0.496	0.288703	0	0	0	noMatch	Hyp	0.022	LowerConf
GL50803_7552	hypothetical_protein	2KR0	A	0.8773	2.31	0.116	0.9521	-1.65	1.54505	0.51	0.15	10.2	4.6	334	411	Homo_sapiens	Proteasomal_ubiquitin_receptor_ADRM1	0.812652	0.416168	0	0.583832	0.300601	0	2	0	noMatch	Hyp	0.114	LowerConf
GL50803_9250	hypothetical_protein	4IGG	A	0.7258	2.11	0	0.9744	-1.65	0.574651	0.51	0.15	5.4	3.4	39	832	Homo_sapiens	Catenin_alpha-1	0.046875	0.512821	0	0.487179	0.28896	0	1	0	noMatch	Hyp	0.004	LowerConf
GL50803_112605	hypothetical_protein	2D4V	A	0.558	3.13	0.08	0.9412	-1.66	0.954455	0.51	0.15	5.9	3.7	51	429	Acidithiobacillus_thiooxidans	isocitrate_dehydrogenase	0.118881	0.352941	0.0196078	0.627451	0.304396	0	0	0	noMatch	Hyp	0.012	LowerConf
GL50803_16328	DRAP_deaminase	4B2N	A	0.9092	2.22	0.055	0.9613	-1.66	0.717367	0.51	0.15	11.6	4.5	568	662	Xanthomonas_sp._35y	70_KDA_PROTEIN	0.858006	0.478873	0.0123239	0.508803	0.278405	1	0	0	noMatch	Annot	0.028	LowerConf
GL50803_16460	Kinase_NEK	3W3T	A	0.7546	3.44	0.097	0.8146	-1.66	0.331928	0.51	0.15	13.5	4	1203	1078	Saccharomyces_cerevisiae	Importin_subunit_beta-3	1.11596	0.491272	0.0174564	0.491272	0.273557	3	1	0	noMatch	Annot	0.18	LowerConf
GL50803_17386	Ubiquitin-protein_ligase_E3A	4JSP	B	0.8335	2.53	0.095	0.8705	-1.66	0.484421	0.51	0.15	13.4	4.1	1158	1174	Homo_sapiens	Serine/threonine-protein_kinase_mTOR	0.986371	0.418826	0.0250432	0.556131	0.275673	2	0	0	noMatch	Annot	0.122	LowerConf
GL50803_28022	hypothetical_protein	3R72	A	0.7347	2.5	0.107	0.9173	-1.66	0.979053	0.51	0.15	8.1	4.4	133	122	Apis_mellifera	Odorant_binding_protein_ASP5	1.09016	0.62406	0	0.37594	0.314204	0	1	0	noMatch	Hyp	0.046	LowerConf
GL50803_29051	hypothetical_protein	4KVM	A	0.6796	2.58	0.048	0.9538	-1.66	1.08942	0.51	0.15	6.5	3.9	65	734	Schizosaccharomyces_pombe_972h-	N-terminal_acetyltransferase_A_complex_subunit_nat1	0.0885559	0.676923	0	0.323077	0.338578	0	1	0	noMatch	Hyp	0.004	LowerConf
GL50803_35969	hypothetical_protein	1DE5	A	0.4427	3.12	0.088	0.8718	-1.66	1.19099	0.51	0.15	5.4	3.4	39	426	Escherichia_coli	L-RHAMNOSE_ISOMERASE	0.0915493	0.153846	0	0.846154	0.450728	0	1	0	noMatch	Hyp	0.026	LowerConf
GL50803_4587	hypothetical_protein	4C0O	A	0.9234	2.33	0.068	0.9693	-1.66	0.310998	0.51	0.15	12.6	4.3	847	923	Homo_sapiens	TRANSPORTIN-3	0.91766	0.397875	0	0.602125	0.306207	1	1	0	noMatch	Hyp	0.03	LowerConf
GL50803_99326	hypothetical_protein	3ZEY	K	0.6018	1.96	0.088	0.8919	-1.66	1.44324	0.51	0.15	5.3	3.4	37	149	Trypanosoma_brucei_brucei_TREU927	40S_RIBOSOMAL_PROTEIN_S16,_PUTATIVE	0.248322	0.486486	0	0.513514	0.288991	0	0	0	noMatch	Hyp	0.016	LowerConf
GL50803_103983	hypothetical_protein	1YO8	A	0.763	2.28	0.11	0.814	-1.67	0.462056	0.51	0.15	11.4	4.5	516	634	Homo_sapiens	thrombospondin-2	0.81388	0.29845	0.00193798	0.699612	0.350143	0	4	0	noMatch	Hyp	0.294	LowerConf
GL50803_118960	hypothetical_protein	3AQP	A	0.7398	1.84	0.096	0.9605	-1.67	1.47551	0.51	0.15	6.8	4.1	76	741	Thermus_thermophilus_HB8	Probable_SecDF_protein-export_membrane_protein	0.102564	0.802632	0	0.197368	0.418233	0	2	0	noMatch	Hyp	0.032	LowerConf
GL50803_15164	ATP-binding_protein	1YRA	B	0.695	1	0.226	0.7073	-1.67	0.716112	0.51	0.15	10.5	4.6	369	262	Pyrococcus_abyssi	ATP(GTP)binding_protein	1.4084	0.566396	0.0135501	0.420054	0.286444	1	0	0	noMatch	Annot	0.292	LowerConf
GL50803_15270	Ubiquitin_protein_putative	4KVJ	A	0.94	1.6	0.081	0.9719	-1.67	0.759984	0.51	0.15	11.3	4.5	498	621	Oryza_sativa	Fatty_acid_alpha-oxidase	0.801932	0.383534	0.0120482	0.604418	0.299358	1	1	0	noMatch	Annot	0.046	LowerConf
GL50803_17429	Tubulin_small_gamma_tubulin_complex_gcp2	3GJX	A	0.7613	4.88	0.073	0.8944	-1.67	0.304434	0.51	0.15	13	4.2	985	1073	Mus_musculus	Exportin-1	0.917987	0.478173	0.0071066	0.514721	0.283111	1	3	0	noMatch	Annot	0.04	LowerConf
GL50803_17506	hypothetical_protein	4K17	A	0.7881	3.69	0.118	0.9016	-1.67	0.474451	0.51	0.15	11.8	4.5	610	669	Mus_musculus	Leucine-rich_repeat-containing_protein_16A	0.911809	0.755738	0	0.244262	0.385662	0	1	0	noMatch	Hyp	0.212	LowerConf
GL50803_2419	hypothetical_protein	2Q9Q	B	0.6617	3.18	0.12	0.7972	-1.67	0.616623	0.51	0.15	9.2	4.6	217	223	Homo_sapiens	GINS_complex_subunit_4	0.973094	0.686636	0	0.313364	0.343753	0	2	0	noMatch	Hyp	0.31	LowerConf
GL50803_2973	hypothetical_protein	3KUZ	A	0.5564	3.57	0.083	0.7917	-1.67	1.14624	0.51	0.15	7.9	4.4	120	126	Homo_sapiens	Plexin-C1	0.952381	0.508333	0.0833333	0.408333	0.222205	1	1	0	noMatch	Hyp	0.128	LowerConf
GL50803_3098	hypothetical_protein	3W3T	A	0.9014	2.1	0.106	0.9658	-1.67	1.37836	0.51	0.15	10.6	4.6	380	1078	Saccharomyces_cerevisiae_S288c	Importin_subunit_beta-3	0.352505	0.836842	0.00263158	0.160526	0.44314	1	1	0	noMatch	Hyp	0.028	LowerConf
GL50803_5631	TFIIH_basal_transcription_factor_complex_helicase_subunit	4JSP	B	0.8574	2.39	0.084	0.8914	-1.67	0.281027	0.51	0.15	13.2	4.1	1059	1174	Homo_sapiens	Serine/threonine-protein_kinase_mTOR	0.902044	0.569405	0.0302172	0.400378	0.275775	2	0	0	noMatch	Annot	0.072	LowerConf
GL50803_6517	hypothetical_protein	1LIS	A	0.6027	2.42	0.065	0.9787	-1.67	0.519284	0.51	0.15	5.8	3.6	47	136	Haliotis_rufescens	LYSIN	0.345588	0.510638	0.0212766	0.468085	0.271085	0	1	0	noMatch	Hyp	0.008	LowerConf
GL50803_9115	Glucose-6-phosphate_isomerase	2WU8	A	0.8082	1.38	0.261	0.8271	-1.67	0.245732	0.51	0.15	11.7	4.5	584	549	Mycobacterium_tuberculosis	GLUCOSE-6-PHOSPHATE_ISOMERASE	1.06375	0.511986	0.00342466	0.484589	0.286038	1	1	1	exactMatch	Annot	0.918	HiConf
GL50803_105823	hypothetical_protein	4FGV	A	0.6872	2.66	0.068	0.9359	-1.68	1.35538	0.51	0.15	6.9	4.1	78	1086	Chaetomium_thermophilum_var._thermophilum_DSM_1495	Chromosome_region_maintenance_1_(CRM1)_or_Exportin_1_(Xpo1)	0.0718232	0.512821	0	0.487179	0.28896	0	0	0	noMatch	Hyp	0.01	LowerConf
GL50803_115734	hypothetical_protein	3RHW	A	0.551	2.76	0.043	0.92	-1.68	1.07151	0.51	0.15	5.9	3.7	50	347	Caenorhabditis_elegans	Avermectin-sensitive_glutamate-gated_chloride_channel_GluCl_alpha	0.144092	0.46	0	0.54	0.291433	0	0	0	noMatch	Hyp	0	LowerConf
GL50803_11895	hypothetical_protein	2GSX	A	0.6069	6.33	0.062	0.7752	-1.68	0.338313	0.51	0.15	13	4.2	974	951	Homo_sapiens	Complement_receptor_type_2	1.02419	0.203285	0.00924025	0.787474	0.405088	1	1	0	noMatch	Hyp	0.076	LowerConf
GL50803_14486	hypothetical_protein	2CX5	A	0.6297	2.01	0.197	0.6916	-1.68	0.63389	0.51	0.15	9.4	4.6	227	158	Thermus_thermophilus	A_PUTATIVE_TRANS-EDITING_ENZYME	1.43671	0.621145	0.0396476	0.339207	0.290793	1	1	1	exactMatch	Hyp	0.598	HiConf
GL50803_16443	Protein_phosphatase_2A_B'_regulatory_subunit_Wdb1	3EA5	B	0.8755	2.49	0.104	0.9269	-1.68	0.101311	0.51	0.15	12.6	4.3	821	861	Saccharomyces_cerevisiae	Importin_subunit_beta-1	0.953542	0.464068	0	0.535932	0.290903	1	2	0	noMatch	Annot	0.204	LowerConf
GL50803_33037	Zinc_finger_domain_protein	1B3U	A	0.8906	3.02	0.083	0.9855	-1.68	0.922692	0.51	0.15	11.5	4.5	550	588	Homo_sapiens	PROTEIN_(PROTEIN_PHOSPHATASE_PP2A)	0.935374	0.854545	0	0.145455	0.457204	0	2	0	noMatch	Annot	0.052	LowerConf
GL50803_92625	hypothetical_protein	2DDZ	E	0.6111	3.56	0.082	0.9359	-1.68	1.03861	0.51	0.15	6.9	4.1	78	190	Pyrococcus_horikoshii_OT3	190aa_long_hypothetical_protein	0.410526	0.628205	0.025641	0.346154	0.301487	0	0	0	noMatch	Hyp	0.006	LowerConf
GL50803_9414	hypothetical_protein	2P9X	A	0.6127	1.77	0.031	0.8889	-1.68	1.195	0.51	0.15	5.3	3.4	36	99	Pyrococcus_horikoshii_OT3	Hypothetical_protein_PH0832	0.363636	0	0	1	0.57735	0	1	0	noMatch	Hyp	0.012	LowerConf
GL50803_10116	hypothetical_protein	4K7B	A	0.6131	2.76	0.065	0.9574	-1.69	0.760616	0.51	0.15	5.8	3.7	47	124	Chaetoceros_gracilis	Extrinsic_protein_in_photosystem_II	0.379032	0.425532	0	0.574468	0.298126	0	0	0	noMatch	Hyp	0	LowerConf
GL50803_108294	hypothetical_protein	2O61	A	0.6514	2.26	0.063	0.9412	-1.69	1.64506	0.51	0.15	6	3.7	51	540	Homo_sapiens	Transcription_factor_p65/Interferon_regulatory_factor_7/Interferon_regulatory_factor_3_fusion_protein	0.0944444	0.529412	0	0.470588	0.29017	0	0	0	noMatch	Hyp	0.022	LowerConf
GL50803_115159	hypothetical_protein	3FGW	A	0.7585	1.45	0.25	0.7764	-1.69	0.357626	0.51	0.15	12	4.4	644	559	Mus_musculus	Putative_phospholipase_B-like_2	1.15206	0.543478	0.0341615	0.42236	0.266074	1	1	1	exactMatch	Hyp	0.976	HiConf
GL50803_13981	Kinase_NEK	3W3T	A	0.8433	2.62	0.079	0.8855	-1.69	0.277099	0.51	0.15	13.4	4.1	1109	1078	Saccharomyces_cerevisiae	Importin_subunit_beta-3	1.02876	0.592426	0.0360685	0.371506	0.280136	2	1	0	noMatch	Annot	0.1	LowerConf
GL50803_14277	N-acetyltransferase-like_protein	4C0O	A	0.773	3.11	0.088	0.8332	-1.69	0.168167	0.51	0.15	13.2	4.1	1025	923	Homo_sapiens	TRANSPORTIN-3	1.11051	0.542439	0.0341463	0.423415	0.26585	4	1	0	noMatch	Annot	0.24	LowerConf
GL50803_14835	Kinase_NEK	3W3T	A	0.8568	3.07	0.083	0.9133	-1.69	0.35378	0.51	0.15	13.2	4.1	1049	1078	Saccharomyces_cerevisiae	Importin_subunit_beta-3	0.973098	0.660629	0.0314585	0.307912	0.315355	2	1	0	noMatch	Annot	0.074	LowerConf
GL50803_14961	Vacuolar_ATP_synthase_subunit_H	1HO8	A	0.7832	1.63	0.147	0.8113	-1.69	0.395525	0.51	0.15	11.5	4.5	530	480	Saccharomyces_cerevisiae	VACUOLAR_ATP_SYNTHASE_SUBUNIT_H	1.10417	0.890566	0	0.109434	0.48567	2	2	2	exactMatch	Annot	0.642	HiConf
GL50803_17337	Ribosomal_protein_P1B	4BEH	A	0.554	1.81	0.204	0.6271	-1.69	0.55862	0.51	0.15	7.8	4.4	118	114	Homo_sapiens	60S_ACIDIC_RIBOSOMAL_PROTEIN_P1	1.03509	0.635593	0	0.364407	0.318934	1	1	1	exactMatch	Annot	0.862	HiConf
GL50803_23888	FixW_protein_putative	1JFU	B	0.7039	2.49	0.153	0.8057	-1.69	0.551601	0.51	0.15	9.2	4.6	211	186	Bradyrhizobium_japonicum	THIOL:DISULFIDE_INTERCHANGE_PROTEIN_TLPA	1.13441	0.578199	0.056872	0.364929	0.262096	1	0	0	noMatch	Annot	0.434	LowerConf
GL50803_91934	hypothetical_protein	2CSE	W	0.8601	2.3	0.121	0.8876	-1.69	0.504833	0.51	0.15	13.8	3.9	1272	1275	Mammalian_orthoreovirus_1_Lang	major_core_protein_lambda_1	0.997647	0.116352	0.0290881	0.85456	0.453499	0	0	0	noMatch	Hyp	0.18	LowerConf
GL50803_95880	hypothetical_protein	2B51	A	0.5953	3.66	0.113	0.7122	-1.69	0.645154	0.51	0.15	10.8	4.6	403	468	Trypanosoma_brucei	RNA_editing_complex_protein_MP57	0.861111	0.617866	0.00744417	0.37469	0.307305	0	0	0	noMatch	Hyp	0.112	LowerConf
GL50803_96580	hypothetical_protein	4E6H	A	0.9465	1.9	0.087	0.9906	-1.69	0.632316	0.51	0.15	11.5	4.5	531	679	Kluyveromyces_lactis_NRRL_Y-1140	mRNA_3'-end-processing_protein_RNA14	0.782032	0.93597	0	0.0640301	0.52288	0	1	0	noMatch	Hyp	0.012	LowerConf
GL50803_105343	hypothetical_protein	2IVF	A	0.5999	2.43	0	0.9362	-1.7	1.20261	0.51	0.15	5.9	3.7	47	976	Aromatoleum_aromaticum_EbN1	ETHYLBENZENE_DEHYDROGENASE_ALPHA-SUBUNIT	0.0481557	0.361702	0	0.638298	0.320093	0	2	0	noMatch	Hyp	0	LowerConf
GL50803_114793	hypothetical_protein	2GSX	A	0.2262	9.28	0.02	0.3588	-1.7	0.274255	0.51	0.15	13.2	4.1	1009	951	Homo_sapiens	Complement_receptor_type_2	1.06099	0.236868	0.0148662	0.748266	0.376095	1	1	0	noMatch	Hyp	0.086	LowerConf
GL50803_123810	hypothetical_protein	3APZ	A	0.73	1.88	0.069	0.9831	-1.7	0.969474	0.51	0.15	6.4	3.9	59	348	Arabidopsis_thaliana	Geranyl_diphosphate_synthase	0.16954	0.728814	0	0.271186	0.36836	0	1	0	noMatch	Hyp	0.006	LowerConf
GL50803_13875	Phosphatase	4JSP	B	0.8966	2.29	0.094	0.9298	-1.7	0.427991	0.51	0.15	13.2	4.1	1025	1174	Homo_sapiens	Serine/threonine-protein_kinase_mTOR	0.873083	0.333659	0.0214634	0.644878	0.311707	1	0	0	noMatch	Annot	0.042	LowerConf
GL50803_14408	hypothetical_protein	2J55	H	0.9191	1.29	0.056	0.945	-1.7	0.571335	0.51	0.15	10.8	4.6	400	386	Paracoccus_denitrificans	METHYLAMINE_DEHYDROGENASE_HEAVY_CHAIN	1.03627	0.01	0	0.99	0.568712	0	1	0	noMatch	Hyp	0.08	LowerConf
GL50803_2000	hypothetical_protein	3SPA	A	0.6358	2.99	0.03	0.9429	-1.7	1.39743	0.51	0.15	6.7	4	70	1134	Homo_sapiens	DNA-directed_RNA_polymerase,_mitochondrial	0.0617284	0.685714	0	0.314286	0.343254	0	2	0	noMatch	Hyp	0.008	LowerConf
GL50803_31520	hypothetical_protein	3MSY	A	0.5566	2.62	0.083	0.973	-1.7	0.779779	0.51	0.15	5.4	3.4	37	379	marine_actinobacterium_PHSC20C1	Mandelate_racemase/muconate_lactonizing_enzyme	0.0976253	0.27027	0.0810811	0.648649	0.288991	0	0	0	noMatch	Hyp	0	LowerConf
GL50803_31797	hypothetical_protein	3KAV	C	0.7969	1.98	0.191	0.9592	-1.7	1.47905	0.51	0.15	7.5	4.3	98	140	Pseudomonas_aeruginosa	uncharacterized_protein_PA2107	0.7	0.755102	0	0.244898	0.385241	0	0	0	noMatch	Hyp	0.244	LowerConf
GL50803_3915	hypothetical_protein	3CG3	A	0.6391	2.18	0.114	0.9722	-1.7	0.842463	0.51	0.15	5.3	3.4	36	320	Pyrococcus_horikoshii	UPF0100_protein_PH0151	0.1125	0.333333	0	0.666667	0.333333	0	1	0	noMatch	Hyp	0.01	LowerConf
GL50803_6735	hypothetical_protein	1U6G	C	0.8828	3.18	0.098	0.9569	-1.7	0.232155	0.51	0.15	13.1	4.2	974	1230	Homo_sapiens	TIP120_protein	0.79187	0.542094	0.00205339	0.455852	0.290119	2	1	0	noMatch	Hyp	0.022	LowerConf
GL50803_12055	Elongation_factor_2	4V6W	z	0.6699	2.07	0.208	0.6886	-1.7	0.081388	0.51	0.15	13.6	4	1198	NA	Drosophila_melanogaster|Drosophila_melanogaster|Drosophila_melanogaster	Elongation_factor_2|18S_ribosomal_RNA|28S_ribosomal_RNA|2S_ribosomal_RNA|40S_ribosomal_protein_S10a|40S_ribosomal_protein_S11|40S_ribosomal_protein_S12|40S_ribosomal_protein_S13|40S_ribosomal_protein_S14|40S_ribosomal_protein_S15,_isoform_A|40S_ribosomal_protein_S15Aa|40S_ribosomal_protein_S16|40S_ribosomal_protein_S17|40S_ribosomal_protein_S18|40S_ribosomal_protein_S19a|40S_ribosomal_protein_S2|…	NA	0.290484	0.0659432	0.643573	0.291189	1	0	0	noMatch	Annot	NA
GL50803_103659	Zinc_finger_domain_protein	4KBL	A	0.8139	2.1	0.079	0.8706	-1.71	0.946721	0.51	0.15	10.8	4.6	394	559	Homo_sapiens	E3_ubiquitin-protein_ligase_ARIH1	0.70483	0.494924	0.00253807	0.502538	0.286502	1	1	0	noMatch	Annot	0.076	LowerConf
GL50803_11867	Coiled-coil_protein	1SJJ	A	0.845	3.36	0.086	0.9874	-1.71	0.810491	0.51	0.15	10.8	4.6	398	863	Gallus_gallus	actinin	0.461182	0.982412	0	0.0175879	0.562187	1	3	0	noMatch	Annot	0.06	LowerConf
GL50803_134441	hypothetical_protein	2D68	B	0.5424	1.31	0.208	0.5802	-1.71	0.966822	0.51	0.15	8.1	4.4	131	82	Homo_sapiens	FOP	1.59756	0.725191	0	0.274809	0.366121	1	0	0	noMatch	Hyp	0.65	HiConf-like
GL50803_134442	hypothetical_protein	2D68	B	0.5424	1.31	0.208	0.5802	-1.71	0.966822	0.51	0.15	8.1	4.4	131	82	Homo_sapiens	FOP	1.59756	0.725191	0	0.274809	0.366121	1	0	0	noMatch	Hyp	0.65	HiConf-like
GL50803_17231	Kinase_NEK	4C0O	A	0.7855	2.98	0.082	0.84	-1.71	0.454471	0.51	0.15	13.2	4.1	1006	923	Homo_sapiens	TRANSPORTIN-3	1.08992	0.631213	0.0258449	0.342942	0.302798	2	1	0	noMatch	Annot	0.162	LowerConf
GL50803_17291	Orc4	2V1U	A	0.7635	2.16	0.133	0.8143	-1.71	0.801184	0.51	0.15	11.2	4.6	463	387	Aeropyrum_pernix	CELL_DIVISION_CONTROL_PROTEIN_6_HOMOLOG	1.19638	0.738661	0.0107991	0.25054	0.370927	1	2	1	exactMatch	Annot	0.366	LowerConf-like
GL50803_29130	hypothetical_protein	2UUT	A	0.6454	2.99	0.068	0.9773	-1.71	0.514704	0.51	0.15	5.7	3.6	44	508	Sapporo_virus	RNA-DIRECTED_RNA_POLYMERASE	0.0866142	0.590909	0	0.409091	0.302651	0	0	0	noMatch	Hyp	0.004	LowerConf
GL50803_33685	hypothetical_protein	3W3T	A	0.8827	2.54	0.09	0.9247	-1.71	0.558197	0.51	0.15	13.3	4.1	1075	1078	Saccharomyces_cerevisiae_S288c	Importin_subunit_beta-3	0.997217	0.322791	0.0111628	0.666047	0.327569	0	1	0	noMatch	Hyp	0.068	LowerConf
GL50803_34163	hypothetical_protein	1O0S	A	0.5584	2.67	0.027	0.973	-1.71	0.602561	0.51	0.15	5.4	3.4	37	605	Ascaris_suum	NAD-dependent_malic_enzyme	0.061157	0.378378	0	0.621622	0.313249	0	2	0	noMatch	Hyp	0.006	LowerConf
GL50803_9926	hypothetical_protein	3RMG	A	0.7465	1.73	0.054	1	-1.71	0.941568	0.51	0.15	5.4	3.4	37	334	Bacteroides_thetaiotaomicron	Octaprenyl-diphosphate_synthase	0.110778	0.405405	0	0.594595	0.303779	0	0	0	noMatch	Hyp	0	LowerConf
GL50803_10756	Membrane_protein	4N7W	A	0.8201	2.05	0.061	0.8909	-1.72	0.783668	0.51	0.15	10.4	4.6	330	307	Yersinia_frederiksenii	Transporter,_sodium/bile_acid_symporter_family	1.07492	0.875758	0	0.124242	0.473843	1	1	0	noMatch	Annot	0.144	LowerConf
GL50803_116712	hypothetical_protein	1HE1	A	0.7569	2.14	0.217	0.8836	-1.72	0.934944	0.51	0.15	8.4	4.5	146	135	Pseudomonas_aeruginosa	EXOENZYME_S	1.08148	0.719178	0	0.280822	0.362453	0	1	0	noMatch	Hyp	0.478	LowerConf
GL50803_116713	hypothetical_protein	1HE1	A	0.7569	2.14	0.217	0.8836	-1.72	0.934944	0.51	0.15	8.4	4.5	146	135	Pseudomonas_aeruginosa	EXOENZYME_S	1.08148	0.719178	0	0.280822	0.362453	0	1	0	noMatch	Hyp	0.478	LowerConf
GL50803_116971	hypothetical_protein	3ZTA	A	0.7537	2.1	0.076	0.9851	-1.72	1.04216	0.51	0.15	6.7	4	67	146	Moorella_thermoacetica	ANTI-SIGMA-FACTOR_ANTAGONIST_(STAS)_DOMAIN_PROTEIN	0.458904	0.656716	0	0.343284	0.328471	0	0	0	noMatch	Hyp	0.012	LowerConf
GL50803_116972	hypothetical_protein	3ZTA	A	0.7537	2.1	0.076	0.9851	-1.72	1.04216	0.51	0.15	6.7	4	67	146	Moorella_thermoacetica	ANTI-SIGMA-FACTOR_ANTAGONIST_(STAS)_DOMAIN_PROTEIN	0.458904	0.656716	0	0.343284	0.328471	0	0	0	noMatch	Hyp	0.012	LowerConf
GL50803_13882	hypothetical_protein	4C0O	A	0.9054	2.54	0.109	0.9693	-1.72	0.622749	0.51	0.15	12.3	4.3	717	923	Homo_sapiens	TRANSPORTIN-3	0.776815	0.585774	0.0083682	0.405858	0.295456	0	1	0	noMatch	Hyp	0.036	LowerConf
GL50803_16999	hypothetical_protein	2CSE	1	0.8851	1.84	0.132	0.905	-1.72	0.669077	0.51	0.15	13.8	3.9	1242	1267	Mammalian_orthoreovirus_1_Lang	Minor_core_protein_lambda_3	0.980268	0.206924	0.0177134	0.775362	0.394325	0	1	0	noMatch	Hyp	0.294	LowerConf
GL50803_21423	Beta_adaptin	3W3T	A	0.748	4.6	0.09	0.856	-1.72	0.255766	0.51	0.15	13.5	4	1132	1078	Saccharomyces_cerevisiae	Importin_subunit_beta-3	1.05009	0.407244	0.0185512	0.574205	0.285105	1	1	0	noMatch	Annot	0.09	LowerConf
GL50803_2261	Ser/Thr_protein_phosphatase_2A_72/130_kDa_reg_sub_B	1B3U	A	0.7815	3.37	0.08	0.8809	-1.72	0.500504	0.51	0.15	12	4.4	638	588	Homo_sapiens	PROTEIN_(PROTEIN_PHOSPHATASE_PP2A)	1.08503	0.576803	0	0.423197	0.298717	0	2	0	noMatch	Annot	0.038	LowerConf
GL50803_3114	hypothetical_protein	3NXC	A	0.8561	2.14	0.135	0.9811	-1.72	1.58087	0.51	0.15	8.6	4.5	159	212	Escherichia_coli_K-12	HTH-type_protein_slmA	0.75	0.786164	0	0.213836	0.406476	0	1	0	noMatch	Hyp	0.094	LowerConf
GL50803_31743	hypothetical_protein	4G3A	A	0.8533	2.23	0.118	0.9653	-1.72	1.55657	0.51	0.15	9.2	4.6	202	237	Drosophila_melanogaster	CLIP-associating_protein	0.852321	0.90099	0	0.0990099	0.494091	0	1	0	noMatch	Hyp	0.072	LowerConf
GL50803_3409	Coiled-coil_protein	4C0O	A	0.9251	2.59	0.064	0.9744	-1.72	0.344987	0.51	0.15	12.9	4.2	900	923	Homo_sapiens	TRANSPORTIN-3	0.975081	0.97	0	0.03	0.551574	0	1	0	noMatch	Annot	0.024	LowerConf
GL50803_37488	hypothetical_protein	2CSE	1	0.8157	1.84	0.117	0.8318	-1.72	0.690808	0.51	0.15	14.2	3.8	1474	1267	Mammalian_orthoreovirus_1_Lang	Minor_core_protein_lambda_3	1.16338	0.123474	0.031886	0.84464	0.445167	0	1	0	noMatch	Hyp	0.364	LowerConf
GL50803_4235	Nuclear_LIM_interactor-interacting_factor_1	3SHQ	A	0.7512	1.65	0.142	0.7882	-1.72	0.671011	0.51	0.15	10.4	4.6	340	320	Drosophila_melanogaster	UBLCP1	1.0625	0.326471	0.0147059	0.658824	0.322114	1	2	1	exactMatch	Annot	0.584	HiConf
GL50803_6714	hypothetical_protein	3CNL	A	0.5955	2.46	0.065	0.9787	-1.72	0.822372	0.51	0.15	5.9	3.7	47	262	Thermotoga_maritima	Putative_uncharacterized_protein	0.179389	0.425532	0	0.574468	0.298126	0	1	0	noMatch	Hyp	0	LowerConf
GL50803_9489	V-SNARE	3KYQ	A	0.736	1.19	0.176	0.7647	-1.72	0.597147	0.51	0.15	9.6	4.6	238	199	Rattus_norvegicus	Synaptobrevin_homolog_YKT6	1.19598	0.760504	0.00840336	0.231092	0.386334	2	2	2	exactMatch	Annot	0.73	HiConf
GL50803_97733	hypothetical_protein	1A7M	A	0.6899	1.8	0.02	0.9184	-1.72	1.19594	0.51	0.15	6	3.7	49	180	Mus_musculus	LEUKEMIA_INHIBITORY_FACTOR	0.272222	0.612245	0	0.387755	0.309729	0	1	0	noMatch	Hyp	0.012	LowerConf
GL50803_10014	hypothetical_protein	2YNS	A	0.935	1.89	0.094	0.9875	-1.73	1.27013	0.51	0.15	10.9	4.6	400	490	Oryza_sativa_Japonica_Group	IMPORTIN_SUBUNIT_ALPHA-1A	0.816327	0.895	0.005	0.1	0.488731	0	2	0	noMatch	Hyp	0.02	LowerConf
GL50803_103785	hypothetical_protein	4K5Y	A	0.8359	2.49	0.084	0.9556	-1.73	1.42397	0.51	0.15	9.7	4.6	248	441	Homo_sapiens	Corticotropin-releasing_factor_receptor_1,_T4-Lysozyme_chimeric_construct	0.562358	0.762097	0	0.237903	0.389908	0	2	0	noMatch	Hyp	0.05	LowerConf
GL50803_106941	hypothetical_protein	2JV3	A	0.6225	2.21	0.041	0.9796	-1.73	0.847099	0.51	0.15	6	3.7	49	110	Mus_musculus	ETS1_proto-oncogene	0.445455	0.387755	0	0.612245	0.309729	0	1	0	noMatch	Hyp	0.004	LowerConf
GL50803_11052	Zinc_finger_domain_protein	3T6P	A	0.8193	1.84	0.132	0.8741	-1.73	1.39338	0.5	0.15	10	4.6	278	345	Homo_sapiens	Baculoviral_IAP_repeat-containing_protein_2	0.805797	0.446043	0.0179856	0.535971	0.276776	1	3	1	exactMatch	Annot	0.226	LowerConf-like
GL50803_11149	hypothetical_protein	4DLO	A	0.915	1.9	0.1	0.9723	-1.73	1.637	0.5	0.15	10.1	4.6	289	382	Homo_sapiens	Brain-specific_angiogenesis_inhibitor_3	0.756545	0.477509	0	0.522491	0.28955	0	3	0	noMatch	Hyp	0.066	LowerConf
GL50803_15094	hypothetical_protein	2PK9	D	0.775	2.75	0.116	0.8967	-1.73	1.33001	0.5	0.15	9	4.6	184	293	Saccharomyces_cerevisiae	PHO85_cyclin_PHO80	0.627986	0.858696	0	0.141304	0.46043	0	0	0	noMatch	Hyp	0.094	LowerConf
GL50803_16293	hypothetical_protein	1BP1	A	0.8314	1.19	0.15	0.8482	-1.73	0.446838	0.51	0.15	11.5	4.5	527	456	Homo_sapiens	BACTERICIDAL/PERMEABILITY-INCREASING_PROTEIN	1.1557	0.447818	0.00759013	0.544592	0.286222	0	2	0	noMatch	Hyp	0.27	LowerConf
GL50803_16912	hypothetical_protein	1Z2N	X	0.733	3.08	0.134	0.85	-1.73	0.692607	0.51	0.15	10.5	4.6	340	324	Entamoeba_histolytica_HM-1IMSS	inositol_1,3,4-trisphosphate_5/6-kinase	1.04938	0.832353	0.00882353	0.158824	0.438623	0	1	0	noMatch	Hyp	0.152	LowerConf
GL50803_17320	Coiled-coil_protein	3W3T	A	0.9057	3.48	0.087	0.9857	-1.73	0.240117	0.51	0.15	13.1	4.1	976	1078	Saccharomyces_cerevisiae	Importin_subunit_beta-3	0.90538	0.921107	0	0.0788934	0.510553	0	1	0	noMatch	Annot	0.026	LowerConf
GL50803_19115	hypothetical_protein	2QJ0	A	0.6975	2.83	0.063	0.95	-1.73	1.20518	0.5	0.15	7.6	4.3	100	982	Saccharomyces_cerevisiae	Ubiquitin_conjugation_factor_E4	0.101833	0.8	0	0.2	0.416333	0	2	0	noMatch	Hyp	0.01	LowerConf
GL50803_21525	hypothetical_protein	3LQ7	C	0.7792	2.5	0.078	0.9914	-1.73	0.830918	0.5	0.15	7.9	4.4	116	240	Agrobacterium_fabrum_str._C58	Glutathione_S-transferase	0.483333	0.758621	0	0.241379	0.38758	0	0	0	noMatch	Hyp	0.022	LowerConf
GL50803_2554	hypothetical_protein	2BG9	A	0.7086	2.19	0.068	0.9833	-1.73	1.07768	0.5	0.15	6.5	3.9	60	370	Torpedo_marmorata	ACETYLCHOLINE_RECEPTOR_PROTEIN,_ALPHA_CHAIN	0.162162	0.85	0	0.15	0.453689	0	0	0	noMatch	Hyp	0.006	LowerConf
GL50803_25590	hypothetical_protein	4DLP	A	0.683	2.03	0.024	0.9762	-1.73	1.1691	0.5	0.15	5.7	3.6	42	536	Brucella_abortus_2308	Aminoacyl-tRNA_synthetase,_class_I:Aminoacyl-tRNA_synthetase,_class_Ia:Methionyl-tRNA_synthetase,_class_Ia	0.0783582	0.595238	0	0.404762	0.30398	0	0	0	noMatch	Hyp	0.004	LowerConf
GL50803_2842	Hypothetical_protein	4K7B	A	0.7629	2.59	0.17	0.9709	-1.73	1.13941	0.51	0.15	7.6	4.3	103	124	Chaetoceros_gracilis	Extrinsic_protein_in_photosystem_II	0.830645	0.660194	0	0.339806	0.330145	0	0	0	noMatch	Hyp	0.276	LowerConf
GL50803_32043	hypothetical_protein	4I62	A	0.5839	2.08	0.065	0.8571	-1.73	1.47669	0.5	0.15	5.3	3.4	35	269	Streptococcus_pneumoniae_str._Canada_MDR_19A	Amino_acid_ABC_transporter,_periplasmic_amino_acid-binding_protein,_putative	0.130112	0.257143	0.114286	0.628571	0.265474	0	0	0	noMatch	Hyp	0.032	LowerConf
GL50803_36882	Hypothetical_protein	1TAZ	A	0.772	1.44	0.02	0.902	-1.73	0.8791	0.51	0.15	6.1	3.8	51	365	Homo_sapiens	Calcium/calmodulin-dependent_3',5'-cyclic_nucleotide_phosphodiesterase_1B	0.139726	0.666667	0	0.333333	0.333333	0	0	0	noMatch	Hyp	0.004	LowerConf
GL50803_5804	hypothetical_protein	2VL7	A	0.693	3.18	0.157	0.9245	-1.73	0.860442	0.51	0.15	7.7	4.3	106	540	Sulfolobus_tokodaii	XPD	0.196296	0.613208	0	0.386792	0.310079	0	2	0	noMatch	Hyp	0.188	LowerConf
GL50803_115981	hypothetical_protein	4IBP	A	0.6439	2.74	0.075	0.9155	-1.74	1.25948	0.5	0.15	6.8	4.1	71	214	Pseudomonas_fluorescens_PF5	Glutathione_S-transferase-like_protein_YibF	0.331776	0.676056	0	0.323944	0.338126	0	2	0	noMatch	Hyp	0.002	LowerConf
GL50803_115982	hypothetical_protein	4IBP	A	0.6439	2.74	0.075	0.9155	-1.74	1.25948	0.5	0.15	6.8	4.1	71	214	Pseudomonas_fluorescens_PF5	Glutathione_S-transferase-like_protein_YibF	0.331776	0.676056	0	0.323944	0.338126	0	2	0	noMatch	Hyp	0.002	LowerConf
GL50803_118961	hypothetical_protein	3AQP	A	0.7414	1.88	0.096	0.9605	-1.74	1.42389	0.5	0.15	7	4.1	76	741	Thermus_thermophilus_HB8	Probable_SecDF_protein-export_membrane_protein	0.102564	0.802632	0	0.197368	0.418233	0	0	0	noMatch	Hyp	0.002	LowerConf
GL50803_123278	hypothetical_protein	3LR0	A	0.4164	3.22	0.061	0.9167	-1.74	0.957129	0.5	0.15	5.4	3.4	36	143	Burkholderia_pseudomallei	Sensor_protein	0.251748	0	0	1	0.57735	0	1	0	noMatch	Hyp	0.01	LowerConf
[truncated: 3,314 more rows]
