# Supplementary material for: Annotation of the Giardia proteome through structure-based homology and machine learning
Source: Gigascience. 2018 Dec 6;8(1):giy150. doi: 10.1093/gigascience/giy150 (PMC6312909; doi:10.1093/gigascience/giy150)
Supplement: Supplemental Files [file giy150_supplemental_files.zip › STable_3.xlsx]

## Sheet: key
GeneID	Gene identifier
Description	Gene function description from GiardiaDB.org (version 3.1)
code	Closest structural homologue in PDB (reference) database
chain	Closest structural homologue chain in PDB (reference) database
TM	Template modeling score - describes overall goodness of fit between query and reference structures
RMSD	Root mean squared deviation in alpha carbon atoms between query and reference
AA_%ID	Percentage amino acid identity between query and reference
Cov	Three dimensional coverage of query structure relative to reference
C_score	Convergence of simulated structures
C_sd	Error in C_score
TM_model	Expected TM score
TM_model_sd	Error in TM_model
RMSD_model	Expected RMSD
RMSD_model_sd	Error in RMSD_model
GDB_AA	Length of Giardia query peptide
PDB_AA	Length of PDB reference peptide
Species	Species encoding reference structure
Molecule	Description of PDB reference molecule
Length_ratio	Ratio of query peptide AA length to reference peptide AA length
Hprop	Proportion of peptide predicted to have helical secondary structure
Eprop	Proportion of peptide predicted to have extended beta sheet secondary structure
Cprop	Proportion of peptide predicted to have coil secondary structure
SS_sd	Standard deviation of secondary structure proportions (lower indicates greater complexity)
nPFAM_GDB	Number of unique PFAM domains assigned in Giardia query peptide
nPFAM_PDB	Number of unique PFAM domains assigned in reference peptide
n_Match	Number of unique PFAM domains matching exactly between query and reference peptides
Match_status	exactMatch: query and reference peptides are annotated with at least 1 identical PFAM code; noMatch: no matching PFAM codes
Annot_status	Binarized annotation status. Hyp: hypothetical protein; Annot: annotated protein
Exact_match_prediction		Likelihood of exactMatch between query and reference, output from random forest classifier
Confidence_category		Confidence in model (query) structure based on agreement between actual and predicted PFAM match status
			HiConf: Match_status = exactMatch and Exact_match_prediction >= 0.5;
			HiConf-like: Match_status = noMatch and Exact_match_prediction >= 0.5;
			LowerConf: Match_status = noMatch and Exact_match_prediction < 0.5;
			LowerConf-like: Match_status = exactMatch and Exact_match_prediction < 0.5

## Sheet: STable_3
GeneID	Description	code	chain	TM	RMSD	AA_%ID	Cov	C_score	C_sd	TM_model	TM_model_sd	RMSD_model	RMSD_model_sd	GDB_AA	PDB_AA	Species	Molecule	Length_ratio	Hprop	Eprop	Cprop	SS_sd	nPFAM_GDB	nPFAM_PDB	n_Match	Match_status	Annot_status	Exact_match_prediction	Confidence_category
GL50803_9503	hypothetical_protein	2VF2	A	0.8623	1.37	0.138	0.8958	0.08	1.3667	0.72	0.11	6.1	3.8	307	311	Mycobacterium_tuberculosis_H37Rv	2-HYDROXY-6-OXO-6-PHENYLHEXA-2,4-DIENOATE_HYDROLASE_BPHD	0.987138	0.589577	0.0618893	0.348534	0.264172	1	1	0	noMatch	Hyp	0.866	HiConf-like
GL50803_15604	hypothetical_protein	4B4T	W	0.515	1.52	0.255	0.5444	-4.37	0.19041	0.26	0.08	16.8	2.9	259	268	Saccharomyces_cerevisiae	26S_PROTEASOME_REGULATORY_SUBUNIT_RPN10	0.966418	0.65251	0.011583	0.335907	0.320471	0	0	0	noMatch	Hyp	0.636	HiConf-like
GL50803_117163	hypothetical_protein	1N0R	A	0.7972	1.35	0.28	0.9615	0.14	0	0.73	0.11	2.4	1.8	52	126	synthetic	4_ankyrin_repeats	0.412698	0.788462	0.0576923	0.153846	0.397074	1	2	0	noMatch	Hyp	0.74	HiConf-like
GL50803_117164	hypothetical_protein	1N0R	A	0.7972	1.35	0.28	0.9615	0.14	0	0.73	0.11	2.4	1.8	52	126	synthetic	4_ankyrin_repeats	0.412698	0.788462	0.0576923	0.153846	0.397074	1	2	0	noMatch	Hyp	0.74	HiConf-like
GL50803_13268	hypothetical_protein	3IZB	V	0.7071	2.5	0.185	0.9205	0.19	1.04052	0.74	0.11	3.3	2.3	88	108	Saccharomyces_cerevisiae	40S_ribosomal_protein_rpS25_(S25e)	0.814815	0.795455	0	0.204545	0.41307	1	0	0	noMatch	Hyp	0.642	HiConf-like
GL50803_10341	hypothetical_protein	3ZF7	J	0.5854	1.89	0.153	0.6183	-3.01	0.467461	0.37	0.13	13.7	4	338	130	Trypanosoma_brucei_brucei_TREU927	40S_RIBOSOMAL_PROTEIN_S15A,_PUTATIVE	2.6	0.680473	0	0.319527	0.340447	1	0	0	noMatch	Hyp	0.688	HiConf-like
GL50803_16044	hypothetical_protein	3J39	U	0.551	2.19	0.234	0.6199	-2.37	0.260354	0.44	0.14	10.3	4.6	171	120	Drosophila_melanogaster	40S_ribosomal_protein_S20	1.425	0.678363	0.0526316	0.269006	0.317787	1	0	0	noMatch	Hyp	0.894	HiConf-like
GL50803_34093	hypothetical_protein	3J39	k	0.7518	1.53	0.188	0.8961	-0.53	1.14596	0.65	0.13	4.5	3	77	70	Drosophila_melanogaster	60S_ribosomal_protein_L38	1.1	0.779221	0	0.220779	0.401619	1	0	0	noMatch	Hyp	0.676	HiConf-like
GL50803_17468	hypothetical_protein	1BXS	A	0.8353	1.74	0.151	0.8875	-1.23	1.25154	0.56	0.15	9.2	4.6	329	501	Ovis_aries	ALDEHYDE_DEHYDROGENASE	0.656687	0.504559	0	0.495441	0.288711	0	1	0	noMatch	Hyp	0.514	HiConf-like
GL50803_20551	hypothetical_protein	4A41	A	0.8797	0.71	0.142	0.8993	0.81	1.11424	0.82	0.08	3.2	2.2	149	161	Clostridium_perfringens	ALPHA-N-ACETYLGLUCOSAMINIDASE_FAMILY_PROTEIN	0.925466	0.255034	0.100671	0.644295	0.280143	0	1	0	noMatch	Hyp	0.786	HiConf-like
GL50803_112519	hypothetical_protein	1N11	A	0.8792	2.27	0.163	0.9837	0.31	2.1192	0.75	0.1	4.5	3	184	437	Homo_sapiens	Ankyrin	0.421053	0.847826	0.00543478	0.146739	0.451131	0	4	0	noMatch	Hyp	0.734	HiConf-like
GL50803_113284	hypothetical_protein	1N11	A	0.7628	3.07	0.177	0.9008	-1.26	0.667341	0.56	0.15	8.6	4.5	252	437	Homo_sapiens	Ankyrin	0.576659	0.884921	0.00396825	0.111111	0.480683	1	4	0	noMatch	Hyp	0.51	HiConf-like
GL50803_14863	hypothetical_protein	1N11	A	0.5492	2.9	0.153	0.5953	-2.87	0.05004	0.39	0.13	15.1	3.5	640	437	Homo_sapiens	Ankyrin	1.46453	0.773438	0	0.226562	0.39762	0	4	0	noMatch	Hyp	0.73	HiConf-like
GL50803_12238	hypothetical_protein	3SO8	A	0.8817	1.18	0.234	1	0.59	0	0.79	0.09	2	1.6	64	162	Homo_sapiens	Ankyrin_repeat_family_A_protein_2	0.395062	0.859375	0	0.140625	0.46096	1	0	0	noMatch	Hyp	0.76	HiConf-like
GL50803_27583	hypothetical_protein	4BSZ	B	0.8212	1.36	0.162	0.9577	0.07	1.42331	0.72	0.11	3.2	2.2	71	202	Saccharomyces_cerevisiae_W303	ANKYRIN_REPEAT-CONTAINING_PROTEIN_YAR1	0.351485	0.816901	0.0422535	0.140845	0.421674	0	1	0	noMatch	Hyp	0.616	HiConf-like
GL50803_112630	hypothetical_protein	1BP1	A	0.8792	1.11	0.127	0.8946	-0.25	0.607138	0.68	0.12	7.9	4.4	503	456	Homo_sapiens	BACTERICIDAL/PERMEABILITY-INCREASING_PROTEIN	1.10307	0.512922	0.0536779	0.4334	0.245431	0	2	0	noMatch	Hyp	0.622	HiConf-like
GL50803_112938	hypothetical_protein	1BP1	A	0.8667	1.33	0.134	0.8887	-0.33	0.439299	0.67	0.13	8.1	4.4	503	456	Homo_sapiens	BACTERICIDAL/PERMEABILITY-INCREASING_PROTEIN	1.10307	0.399602	0.00596421	0.594433	0.299779	0	2	0	noMatch	Hyp	0.74	HiConf-like
GL50803_112914	Hypothetical_protein	1BP1	A	0.793	2.97	0.137	0.8867	-0.4	0.916965	0.66	0.13	8.2	4.5	503	456	Homo_sapiens	BACTERICIDAL/PERMEABILITY-INCREASING_PROTEIN	1.10307	0.417495	0.00596421	0.576541	0.294452	0	2	0	noMatch	Hyp	0.728	HiConf-like
GL50803_111973	hypothetical_protein	1BP1	A	0.8698	1.22	0.148	0.8887	-0.45	0.715793	0.66	0.13	8.3	4.5	503	456	Homo_sapiens	BACTERICIDAL/PERMEABILITY-INCREASING_PROTEIN	1.10307	0.425447	0.00795229	0.5666	0.290492	0	2	0	noMatch	Hyp	0.804	HiConf-like
GL50803_102575	hypothetical_protein	1BP1	A	0.8605	1.19	0.147	0.8787	-0.58	0.560771	0.64	0.13	8.6	4.5	503	456	Homo_sapiens	BACTERICIDAL/PERMEABILITY-INCREASING_PROTEIN	1.10307	0.421471	0.00397614	0.574553	0.295323	0	2	0	noMatch	Hyp	0.81	HiConf-like
GL50803_113165	hypothetical_protein	1BP1	A	0.769	3.28	0.128	0.8767	-0.75	0.569161	0.62	0.14	9	4.6	503	456	Homo_sapiens	BACTERICIDAL/PERMEABILITY-INCREASING_PROTEIN	1.10307	0.465209	0.00994036	0.524851	0.28165	0	2	0	noMatch	Hyp	0.582	HiConf-like
GL50803_10552	hypothetical_protein	2BVT	A	0.7237	1.79	0.114	0.7519	-3.14	0.285895	0.36	0.12	15.3	3.4	536	475	Cellulomonas_fimi	BETA-1,4-MANNANASE	1.12842	0.382463	0.00373134	0.613806	0.30799	1	1	0	noMatch	Hyp	0.578	HiConf-like
GL50803_16577	hypothetical_protein	4LZ6	A	0.676	1.73	0.11	0.7002	-2.51	0.188722	0.42	0.14	14.1	3.8	637	446	Bacillus_halodurans_C-125	BH2163_protein	1.42825	0.802198	0	0.197802	0.41792	0	1	0	noMatch	Hyp	0.622	HiConf-like
GL50803_23655	hypothetical_protein	4LZ6	A	0.5828	1.58	0.161	0.5979	-2.89	0.095205	0.39	0.13	15.6	3.3	746	446	Bacillus_halodurans_C-125	BH2163_protein	1.67265	0.699732	0.00268097	0.297587	0.349898	0	1	0	noMatch	Hyp	0.804	HiConf-like
GL50803_7513	hypothetical_protein	1XSC	A	0.7244	2.87	0.144	0.9262	-0.25	0.605706	0.68	0.12	5.3	3.4	149	153	Homo_sapiens	Bis(5'-nucleosyl)-tetraphosphatase	0.973856	0.637584	0.127517	0.234899	0.268903	0	1	0	noMatch	Hyp	0.614	HiConf-like
GL50803_14797	hypothetical_protein	3OX5	A	0.8395	1.21	0.177	0.8855	0.15	1.20516	0.73	0.11	4.7	3.1	166	153	Homo_sapiens	Calcium-binding_protein_1	1.08497	0.680723	0	0.319277	0.340579	0	1	0	noMatch	Hyp	0.774	HiConf-like
GL50803_14589	hypothetical_protein	1A29	A	0.8307	1.64	0.206	0.9216	-0.92	1.17323	0.6	0.14	6.7	4	153	148	Bos_taurus	CALMODULIN	1.03378	0.830065	0	0.169935	0.438493	0	1	0	noMatch	Hyp	0.652	HiConf-like
GL50803_113788	hypothetical_protein	2IZY	E	0.8033	0.7	0.375	0.8571	0.2	0.568985	0.74	0.11	2.5	1.9	56	54	Mus_musculus	CAMP-DEPENDENT_PROTEIN_KINASE_REGULATORY_SUBUNIT_II	1.03704	0.625	0	0.375	0.314576	1	0	0	noMatch	Hyp	0.826	HiConf-like
GL50803_22394	hypothetical_protein	3DDP	D	0.6818	1.68	0.202	0.7181	-1.55	0.448214	0.53	0.15	10	4.6	337	268	Bos_taurus	Cyclin-A2	1.25746	0.709199	0.00593472	0.284866	0.354128	2	0	0	noMatch	Hyp	0.89	HiConf-like
GL50803_15089	hypothetical_protein	4HXT	A	0.8357	2.09	0.146	0.9298	-0.15	1.67149	0.69	0.12	5.9	3.7	228	252	synthetic_construct	De_Novo_Protein_OR329	0.904762	0.885965	0	0.114035	0.481977	1	1	0	noMatch	Hyp	0.788	HiConf-like
GL50803_6185	hypothetical_protein	1P60	A	0.7733	2.31	0.149	0.8826	0.02	1.15569	0.72	0.11	5.4	3.5	213	263	Homo_sapiens	Deoxycytidine_kinase	0.809886	0.694836	0.0234742	0.28169	0.338647	1	1	0	noMatch	Hyp	0.742	HiConf-like
GL50803_17530	hypothetical_protein	3ZK4	A	0.6959	2.1	0.108	0.7307	-2.91	0.116962	0.38	0.13	15.3	3.4	661	571	Lupinus_luteus	DIPHOSPHONUCLEOTIDE_PHOSPHATASE_1	1.15762	0.461422	0.0347958	0.503782	0.259407	0	3	0	noMatch	Hyp	0.57	HiConf-like
GL50803_10051	hypothetical_protein	3ZK4	A	0.7408	2.67	0.126	0.7898	-2.98	0.121425	0.38	0.13	15.4	3.4	628	571	Lupinus_luteus	DIPHOSPHONUCLEOTIDE_PHOSPHATASE_1	1.09982	0.487261	0.0382166	0.474522	0.255658	0	3	0	noMatch	Hyp	0.614	HiConf-like
GL50803_15939	hypothetical_protein	1XU4	A	0.6617	1.9	0.155	0.6991	-3.19	0.0962081	0.36	0.12	14.9	3.6	432	322	Methanococcus_voltae	DNA_repair_and_recombination_protein_radA	1.34161	0.493056	0.0208333	0.486111	0.270655	0	2	0	noMatch	Hyp	0.91	HiConf-like
GL50803_135970	hypothetical_protein	3V30	A	0.8301	1.39	0.276	0.9158	0.59	1.5124	0.79	0.09	2.7	2	95	172	Homo_sapiens	DNA-binding_protein_RFXANK	0.552326	0.863158	0.0315789	0.105263	0.460318	1	0	0	noMatch	Hyp	0.94	HiConf-like
GL50803_10589	hypothetical_protein	3V30	A	0.742	2.52	0.169	0.9651	-0.14	2.62748	0.7	0.12	3.9	2.7	86	172	Homo_sapiens	DNA-binding_protein_RFXANK	0.5	0.883721	0.0232558	0.0930233	0.477924	0	2	0	noMatch	Hyp	0.572	HiConf-like
GL50803_14310	hypothetical_protein	3AYH	A	0.8242	1.8	0.215	0.9308	-0.61	1.93025	0.64	0.13	5.7	3.6	130	136	Schizosaccharomyces_pombe_972h-	DNA-directed_RNA_polymerase_III_subunit_rpc9	0.955882	0.846154	0.00769231	0.146154	0.449479	0	1	0	noMatch	Hyp	0.766	HiConf-like
GL50803_27364	hypothetical_protein	3LZC	A	0.6871	2.62	0.159	0.7546	-3.22	0.612255	0.35	0.12	15	3.5	432	378	Pyrococcus_horikoshii	Dph2	1.14286	0.594907	0.00231481	0.402778	0.302338	0	1	0	noMatch	Hyp	0.582	HiConf-like
GL50803_20307	hypothetical_protein	1HV2	A	0.6539	1.72	0.261	0.748	-0.9	1.5574	0.6	0.14	6.2	3.8	123	99	Saccharomyces_cerevisiae	ELONGIN_C	1.24242	0.528455	0.0162602	0.455285	0.27702	0	1	0	noMatch	Hyp	0.888	HiConf-like
GL50803_113970	hypothetical_protein	2WTN	B	0.8163	1.75	0.154	0.8727	-0.04	0.852652	0.71	0.12	6.1	3.8	275	251	Butyrivibrio_proteoclasticus	EST1E	1.09562	0.549091	0.04	0.410909	0.263262	1	0	0	noMatch	Hyp	0.876	HiConf-like
GL50803_33022	hypothetical_protein	4IFD	H	0.9154	1.98	0.278	0.9733	0.72	1.43799	0.81	0.09	4.4	2.9	262	361	Saccharomyces_cerevisiae_S288c	Exosome_complex_component_RRP4	0.725762	0.442748	0.0648855	0.492366	0.233803	0	2	0	noMatch	Hyp	0.924	HiConf-like
GL50803_4081	hypothetical_protein	2FDN	A	0.8625	0.78	0.291	0.9322	1.78	1.93906	0.96	0.05	0.5	0.5	59	55	Gottschalkia_acidurici	FERREDOXIN	1.07273	0.0677966	0.0508475	0.881356	0.474677	1	1	0	noMatch	Hyp	0.734	HiConf-like
GL50803_23325	hypothetical_protein	1H98	A	0.7367	2.44	0.176	0.9028	0.37	0.416912	0.76	0.1	2.6	1.9	72	78	Thermus_aquaticus	FERREDOXIN	0.923077	0.388889	0.0555556	0.555556	0.254588	1	1	0	noMatch	Hyp	0.778	HiConf-like
GL50803_2863	hypothetical_protein	2FGO	A	0.4897	2.42	0.171	0.6179	-2.92	1.06099	0.38	0.13	10.9	4.6	123	82	Pseudomonas_aeruginosa	Ferredoxin	1.5	0.341463	0.0243902	0.634146	0.304959	0	1	0	noMatch	Hyp	0.578	HiConf-like
GL50803_134441	hypothetical_protein	2D68	B	0.5424	1.31	0.208	0.5802	-1.71	0.966822	0.51	0.15	8.1	4.4	131	82	Homo_sapiens	FOP	1.59756	0.725191	0	0.274809	0.366121	1	0	0	noMatch	Hyp	0.65	HiConf-like
GL50803_134442	hypothetical_protein	2D68	B	0.5424	1.31	0.208	0.5802	-1.71	0.966822	0.51	0.15	8.1	4.4	131	82	Homo_sapiens	FOP	1.59756	0.725191	0	0.274809	0.366121	1	0	0	noMatch	Hyp	0.65	HiConf-like
GL50803_9294	hypothetical_protein	1C9B	A	0.5799	1.91	0.155	0.6235	-3.68	0.253503	0.31	0.1	15.5	3.3	332	207	Homo_sapiens	GENERAL_TRANSCRIPTION_FACTOR_IIB	1.60386	0.771084	0	0.228916	0.396005	0	1	0	noMatch	Hyp	0.61	HiConf-like
GL50803_112682	hypothetical_protein	4EVF	A	0.9118	1.67	0.381	0.9763	0.92	0	0.84	0.08	4	2.7	253	295	Giardia_intestinalis	Giardin_subunit_alpha-1	0.857627	0.833992	0	0.166008	0.441457	0	1	0	noMatch	Hyp	0.872	HiConf-like
GL50803_26749	hypothetical_protein	2E9X	C	0.8126	1.37	0.16	0.849	0.14	1.04465	0.73	0.11	5	3.2	192	219	Homo_sapiens	GINS_complex_subunit_3	0.876712	0.708333	0	0.291667	0.356	0	1	0	noMatch	Hyp	0.79	HiConf-like
GL50803_9477	hypothetical_protein	2Q9Q	B	0.8535	1.5	0.175	0.8957	0.34	1.0227	0.76	0.1	4.8	3.1	211	223	Homo_sapiens	GINS_complex_subunit_4	0.946188	0.696682	0.0473934	0.255924	0.331494	0	2	0	noMatch	Hyp	0.922	HiConf-like
GL50803_87577	hypothetical_protein	2VDC	G	0.9178	2.07	0.141	0.9868	0.92	1.63593	0.84	0.08	4.3	2.9	302	456	Azospirillum_brasilense	GLUTAMATE_SYNTHASE_[NADPH]_SMALL_CHAIN	0.662281	0.208609	0.0562914	0.735099	0.356177	0	2	0	noMatch	Hyp	0.728	HiConf-like
GL50803_11595	hypothetical_protein	1LL0	B	0.547	1.41	0.174	0.5641	-3.48	0.27313	0.33	0.11	15.9	3.2	468	339	Oryctolagus_cuniculus	GLYCOGENIN-1	1.38053	0.491453	0.00854701	0.5	0.281306	1	0	0	noMatch	Hyp	0.906	HiConf-like
GL50803_15530	hypothetical_protein	1HPC	A	0.5701	1.9	0.198	0.6268	-3.34	0.294455	0.34	0.12	13.3	4.1	209	131	Pisum_sativum	H_PROTEIN_OF_THE_GLYCINE_CLEAVAGE_SYSTEM	1.59542	0.631579	0.0334928	0.334928	0.299046	0	1	0	noMatch	Hyp	0.912	HiConf-like
GL50803_17068	hypothetical_protein	3CFV	B	0.8925	1.65	0.174	0.9284	-0.41	1.1154	0.66	0.13	7.6	4.3	377	414	Homo_sapiens	Histone-binding_protein_RBBP7	0.910628	0.374005	0.0265252	0.599469	0.288629	1	0	0	noMatch	Hyp	0.748	HiConf-like
GL50803_13838	hypothetical_protein	3H6L	A	0.5171	2.31	0.225	0.5553	-3.68	0.24418	0.31	0.1	15.9	3.2	380	278	Homo_sapiens	Histone-lysine_N-methyltransferase_SETD2	1.36691	0.592105	0	0.407895	0.303013	1	0	0	noMatch	Hyp	0.848	HiConf-like
GL50803_9913	hypothetical_protein	1Q17	C	0.6818	2.41	0.135	0.7688	-3	0.210295	0.37	0.13	14.5	3.7	452	300	Saccharomyces_cerevisiae	HST2_protein	1.50667	0.628319	0.0309735	0.340708	0.298741	0	0	0	noMatch	Hyp	0.766	HiConf-like
GL50803_14828	hypothetical_protein	1YCD	B	0.7309	1.23	0.215	0.7559	-0.89	1.2549	0.6	0.14	8.1	4.4	295	243	Saccharomyces_cerevisiae	Hypothetical_27.3_kDa_protein_in_AAP1-SMF2_intergenic_region	1.21399	0.555932	0.0101695	0.433898	0.286442	1	0	0	noMatch	Hyp	0.938	HiConf-like
GL50803_5568	hypothetical_protein	1ZSO	B	0.8999	1.55	0.199	0.9869	1.57	0.669734	0.93	0.06	1.8	1.5	153	164	Plasmodium_falciparum	hypothetical_protein	0.932927	0.254902	0.130719	0.614379	0.251188	1	0	0	noMatch	Hyp	0.916	HiConf-like
GL50803_11785	hypothetical_protein	1NFI	E	0.7686	1.56	0.208	0.8983	0.16	1.1252	0.73	0.11	2.7	2	59	213	Homo_sapiens	I-KAPPA-B-ALPHA	0.276995	0.898305	0	0.101695	0.491915	0	0	0	noMatch	Hyp	0.602	HiConf-like
GL50803_8049	hypothetical_protein	1IAL	A	0.8725	1.2	0.178	0.9281	0.01	1.45526	0.71	0.11	7.3	4.2	498	453	Mus_musculus	IMPORTIN_ALPHA	1.09934	0.590361	0	0.409639	0.302487	0	3	0	noMatch	Hyp	0.856	HiConf-like
GL50803_16623	hypothetical_protein	1NFS	B	0.9159	1.3	0.195	0.9762	1.6	0.71	0.94	0.05	1.9	1.6	168	183	Escherichia_coli	ISOPENTENYL-DIPHOSPHATE_DELTA-ISOMERASE	0.918033	0.434524	0.077381	0.488095	0.223274	1	0	0	noMatch	Hyp	0.898	HiConf-like
GL50803_10871	hypothetical_protein	2XN4	A	0.8312	1.42	0.138	0.8622	-0.49	0.527689	0.65	0.13	7.3	4.2	312	302	Homo_sapiens	KELCH-LIKE_PROTEIN_2	1.03311	0.426282	0.0833333	0.490385	0.218866	0	1	0	noMatch	Hyp	0.77	HiConf-like
GL50803_9948	hypothetical_protein	1R64	A	0.5351	1.55	0.171	0.5473	-2.97	0.0440908	0.38	0.13	16.2	3.1	846	481	Saccharomyces_cerevisiae	Kexin	1.75884	0.321513	0.00591017	0.672577	0.33349	0	2	0	noMatch	Hyp	0.774	HiConf-like
GL50803_7639	hypothetical_protein	3CEQ	B	0.9096	1.08	0.138	0.9338	0.88	0.874222	0.83	0.08	4.3	2.9	287	283	Homo_sapiens	Kinesin_light_chain_2	1.01413	0.891986	0	0.108014	0.486812	2	0	0	noMatch	Hyp	0.814	HiConf-like
GL50803_11120	hypothetical_protein	2ZWA	B	0.8295	2.42	0.119	0.9219	0.33	1.15584	0.76	0.1	5.6	3.5	320	695	Saccharomyces_cerevisiae	Leucine_carboxyl_methyltransferase_2	0.460432	0.475	0.08125	0.44375	0.218869	1	0	0	noMatch	Hyp	0.558	HiConf-like
GL50803_8789	hypothetical_protein	2ZWA	B	0.8512	2.14	0.136	0.9249	0.11	1.52362	0.73	0.11	6.2	3.8	333	695	Saccharomyces_cerevisiae	Leucine_carboxyl_methyltransferase_2	0.479137	0.372372	0.0720721	0.555556	0.244094	1	0	0	noMatch	Hyp	0.758	HiConf-like
GL50803_102263	hypothetical_protein	2ZWA	B	0.75	2.61	0.132	0.8455	-0.44	1.36667	0.66	0.13	7.4	4.2	330	695	Saccharomyces_cerevisiae	Leucine_carboxyl_methyltransferase_2	0.47482	0.421212	0.0666667	0.512121	0.235371	1	0	0	noMatch	Hyp	0.572	HiConf-like
GL50803_15377	hypothetical_protein	4A37	A	0.3679	2.77	0.13	0.3904	-2.91	0.0711618	0.38	0.13	15.7	3.3	753	388	Pseudomonas_aeruginosa	METALLO-CARBOXYPEPTIDASE	1.94072	0.488712	0.0345286	0.47676	0.258842	0	1	0	noMatch	Hyp	0.726	HiConf-like
GL50803_102921	hypothetical_protein	3WDO	A	0.6712	1.91	0.141	0.7	-3.4	0.0870862	0.34	0.11	16.5	3	620	453	Escherichia_coli	MFS_Transporter	1.36865	0.835484	0.00322581	0.16129	0.441998	0	1	0	noMatch	Hyp	0.676	HiConf-like
GL50803_29708	hypothetical_protein	4DH4	A	0.9454	0.8	0.15	0.9826	0.19	2.84467	0.74	0.11	3.9	2.6	115	114	Toxoplasma_gondii	MIF	1.00877	0.747826	0.0347826	0.217391	0.370391	0	1	0	noMatch	Hyp	0.524	HiConf-like
GL50803_112428	hypothetical_protein	2CSE	1	0.8571	1.7	0.133	0.8733	-1.4	0.480608	0.54	0.15	13.2	4.1	1397	1267	Mammalian_orthoreovirus_1_Lang	Minor_core_protein_lambda_3	1.1026	0.249821	0.0329277	0.717251	0.349722	0	1	0	noMatch	Hyp	0.662	HiConf-like
GL50803_104186	hypothetical_protein	2CSE	1	0.8782	1.93	0.134	0.8998	-1.62	0.486909	0.52	0.15	13.7	4	1347	1267	Mammalian_orthoreovirus_1_Lang	Minor_core_protein_lambda_3	1.06314	0.238307	0.0296956	0.731997	0.360665	0	1	0	noMatch	Hyp	0.518	HiConf-like
GL50803_16635	hypothetical_protein	2CSE	1	0.8682	1.93	0.136	0.8899	-1.63	0.649079	0.52	0.15	13.7	4	1317	1267	Mammalian_orthoreovirus_1_Lang	Minor_core_protein_lambda_3	1.03946	0.312832	0.0174639	0.669704	0.326603	0	1	0	noMatch	Hyp	0.558	HiConf-like
GL50803_7130	hypothetical_protein	2CSE	1	0.8761	1.63	0.137	0.8914	-1.76	0.590776	0.5	0.15	13.9	3.9	1271	1267	Mammalian_orthoreovirus_1_Lang	Minor_core_protein_lambda_3	1.00316	0.289536	0.0212431	0.689221	0.336136	0	1	0	noMatch	Hyp	0.568	HiConf-like
GL50803_22338	hypothetical_protein	3BGV	C	0.622	1.34	0.322	0.6398	-2.75	0.264923	0.4	0.13	13.6	4	422	313	Homo_sapiens	mRNA_cap_guanine-N7_methyltransferase	1.34824	0.699052	0.0165877	0.28436	0.343858	1	0	0	noMatch	Hyp	0.956	HiConf-like
GL50803_31923	hypothetical_protein	3C6R	D	0.781	2.16	0.239	1	-0.87	1.51168	0.6	0.14	5	3.2	71	81	Dengue_virus_2	Peptide_pr	0.876543	0.15493	0	0.84507	0.449897	0	1	0	noMatch	Hyp	0.54	HiConf-like
GL50803_31839	hypothetical_protein	4K0D	A	0.7263	1.83	0.213	0.8193	-2.32	1.46369	0.44	0.14	10.2	4.6	166	152	Anaeromyxobacter_dehalogenans_2CP-C	Periplasmic_sensor_hybrid_histidine_kinase	1.09211	0.668675	0.0240964	0.307229	0.323081	0	0	0	noMatch	Hyp	0.574	HiConf-like
GL50803_113023	hypothetical_protein	3CVN	A	0.8238	1.76	0.157	0.8635	0.03	1.33936	0.72	0.11	6.2	3.8	315	327	Trypanosoma_brucei	Peroxisome_targeting_signal_1_receptor	0.963303	0.95873	0	0.0412698	0.542002	2	1	0	noMatch	Hyp	0.848	HiConf-like
GL50803_8771	hypothetical_protein	4KRC	B	0.8636	2.17	0.166	0.9602	-0.4	2.34755	0.66	0.13	5.9	3.7	176	207	Saccharomyces_cerevisiae_S288c	PHO85_cyclin-10	0.850242	0.863636	0.00568182	0.130682	0.463489	0	1	0	noMatch	Hyp	0.714	HiConf-like
GL50803_93372	hypothetical_protein	3NYB	A	0.783	2.18	0.144	0.847	-1.17	1.18705	0.57	0.15	9.2	4.6	353	323	Saccharomyces_cerevisiae	Poly(A)_RNA_polymerase_protein_2	1.09288	0.654391	0.00283286	0.342776	0.325882	0	2	0	noMatch	Hyp	0.622	HiConf-like
GL50803_13995	hypothetical_protein	2OCW	A	0.7134	2.32	0.07	0.7534	-2.7	0.101311	0.4	0.14	15	3.5	738	585	Homo_sapiens	Polymeric-immunoglobulin_receptor	1.26154	0.235772	0.00135501	0.762873	0.39002	1	1	0	noMatch	Hyp	0.542	HiConf-like
GL50803_35140	hypothetical_protein	2OCW	A	0.7117	1.69	0.111	0.7303	-3.11	0.110562	0.36	0.12	16.4	3	801	585	Homo_sapiens	Polymeric-immunoglobulin_receptor	1.36923	0.308365	0.00249688	0.689139	0.344001	0	1	0	noMatch	Hyp	0.662	HiConf-like
GL50803_112870	hypothetical_protein	2ZDI	C	0.8867	1.83	0.183	0.9917	0.3	0.846229	0.75	0.1	3.7	2.6	121	151	Pyrococcus_horikoshii	Prefoldin_subunit_alpha	0.801325	0.834711	0	0.165289	0.442001	1	1	0	noMatch	Hyp	0.708	HiConf-like
GL50803_14544	hypothetical_protein	3N0U	A	0.9118	1.03	0.162	0.9381	0.4	1.11083	0.77	0.1	4.6	3	210	219	Thermotoga_maritima	Probable_N-glycosylase/DNA_lyase	0.958904	0.885714	0	0.114286	0.481777	0	0	0	noMatch	Hyp	0.85	HiConf-like
GL50803_137675	hypothetical_protein	2XM6	A	0.7582	3.04	0.096	0.8568	0.27	1.09024	0.75	0.1	6.6	4	468	467	Escherichia_coli_CFT073	PROTEIN_CORRESPONDING_TO_LOCUS_C5321_FROM_CFT073_E.COLI_STRAIN	1.00214	0.895299	0	0.104701	0.489484	0	0	0	noMatch	Hyp	0.556	HiConf-like
GL50803_27147	hypothetical_protein	3GQQ	D	0.9035	1.43	0.202	0.9702	1.18	0.808866	0.88	0.07	2.7	2	168	195	Homo_sapiens	Protein_unc-119_homolog_A	0.861538	0.5	0.0297619	0.470238	0.263321	1	0	0	noMatch	Hyp	0.968	HiConf-like
GL50803_17262	hypothetical_protein	1M8X	A	0.5958	2.41	0.157	0.6416	-3.41	0.126744	0.34	0.11	16	3.2	505	349	Homo_sapiens	Pumilio_1	1.44699	0.556436	0	0.443564	0.29414	0	1	0	noMatch	Hyp	0.926	HiConf-like
GL50803_1902	hypothetical_protein	3LPM	A	0.8003	1.4	0.173	0.8447	0.16	1.10799	0.73	0.11	5.2	3.3	219	259	Listeria_monocytogenes_serotype_4b_str._CLIP_80459	Putative_methyltransferase	0.84556	0.570776	0.0319635	0.39726	0.275036	0	1	0	noMatch	Hyp	0.888	HiConf-like
GL50803_29181	hypothetical_protein	3SD7	A	0.5481	1.34	0.169	0.5665	-3.81	0.246382	0.3	0.1	16.3	3.1	376	240	Peptoclostridium_difficile_630	Putative_phosphatase	1.56667	0.638298	0.0106383	0.351064	0.314205	0	1	0	noMatch	Hyp	0.762	HiConf-like
GL50803_29277	hypothetical_protein	1I8F	F	0.8718	1.12	0.169	0.9848	-0.16	0.005	0.69	0.12	3.5	2.4	66	81	Pyrobaculum_aerophilum	PUTATIVE_SNRNP_SM-LIKE_PROTEIN	0.814815	0.848485	0	0.151515	0.452521	1	0	0	noMatch	Hyp	0.652	HiConf-like
GL50803_14289	hypothetical_protein	2LJA	A	0.6318	1.99	0.16	0.6942	-2.84	0.36269	0.39	0.13	12	4.4	206	152	Bacteroides_vulgatus_ATCC_8482	Putative_thiol-disulfide_oxidoreductase	1.35526	0.548544	0.0728155	0.378641	0.241079	0	1	0	noMatch	Hyp	0.766	HiConf-like
GL50803_23808	hypothetical_protein	3VVN	A	0.8896	1.53	0.178	0.9317	0.5	1.87244	0.78	0.1	4.4	2.9	205	461	Pyrococcus_furiosus_DSM_3638	Putative_uncharacterized_protein	0.444685	0.858537	0	0.141463	0.460306	0	1	0	noMatch	Hyp	0.834	HiConf-like
GL50803_8454	hypothetical_protein	3IZ6	a	0.7831	1.54	0.125	0.8119	-1.33	0.880464	0.55	0.15	10.2	4.6	452	380	Triticum_aestivum	RACK1	1.18947	0.457965	0.0331858	0.50885	0.261178	0	0	0	noMatch	Hyp	0.688	HiConf-like
GL50803_11783	hypothetical_protein	2VGE	A	0.7592	1.29	0.167	0.9057	0.18	0.983919	0.74	0.11	2.4	1.8	53	229	Homo_sapiens	RELA-ASSOCIATED_INHIBITOR	0.231441	0.773585	0.0566038	0.169811	0.385448	0	0	0	noMatch	Hyp	0.504	HiConf-like
GL50803_14868	hypothetical_protein	1DFJ	I	0.82	1.77	0.177	0.858	-0.44	1.26785	0.66	0.13	8.3	4.5	507	457	Sus_scrofa	RIBONUCLEASE_INHIBITOR	1.10941	0.422091	0	0.577909	0.299004	0	1	0	noMatch	Hyp	0.956	HiConf-like
GL50803_5567	hypothetical_protein	1DFJ	I	0.5609	1.7	0.177	0.5773	-2.53	0.117745	0.42	0.14	14.7	3.6	783	457	Sus_scrofa	RIBONUCLEASE_INHIBITOR	1.71335	0.730524	0.00127714	0.268199	0.368961	0	1	0	noMatch	Hyp	0.85	HiConf-like
GL50803_112937	hypothetical_protein	4O1O	A	0.8565	1.74	0.188	0.9094	0.6	2.11292	0.79	0.09	4.9	3.2	298	717	Sus_scrofa	Ribonuclease_L	0.415621	0.808725	0	0.191275	0.422663	1	0	0	noMatch	Hyp	0.796	HiConf-like
GL50803_112008	hypothetical_protein	4O1O	A	0.8473	1.81	0.202	0.9037	0.25	0.473641	0.75	0.11	5.7	3.6	301	717	Sus_scrofa	Ribonuclease_L	0.419805	0.817276	0	0.182724	0.428949	1	0	0	noMatch	Hyp	0.768	HiConf-like
GL50803_102617	hypothetical_protein	3DEO	A	0.7802	2.08	0.25	0.9259	0.08	1.99916	0.72	0.11	3.9	2.7	108	183	Arabidopsis_thaliana	Signal_recognition_particle_43_kDa_protein	0.590164	0.898148	0.0185185	0.0833333	0.490216	0	1	0	noMatch	Hyp	0.866	HiConf-like
GL50803_113470	hypothetical_protein	3DEO	A	0.7732	2.35	0.25	0.9259	0.08	1.54106	0.72	0.11	3.9	2.7	108	183	Arabidopsis_thaliana	Signal_recognition_particle_43_kDa_protein	0.590164	0.907407	0.0185185	0.0740741	0.497938	0	1	0	noMatch	Hyp	0.862	HiConf-like
GL50803_15581	hypothetical_protein	4JSP	D	0.8572	1.38	0.158	0.8889	-0.48	1.45222	0.65	0.13	7.5	4.3	342	326	Homo_sapiens	Target_of_rapamycin_complex_subunit_LST8	1.04908	0.362573	0.0497076	0.587719	0.270195	0	0	0	noMatch	Hyp	0.868	HiConf-like
GL50803_27910	hypothetical_protein	1YT8	A	0.8199	1.41	0.172	0.896	0.45	1.07717	0.77	0.1	3.5	2.4	125	539	Pseudomonas_aeruginosa	thiosulfate_sulfurtransferase	0.231911	0.472	0.08	0.448	0.219721	0	1	0	noMatch	Hyp	0.648	HiConf-like
GL50803_13988	hypothetical_protein	1U6G	C	0.8183	4.09	0.126	0.9188	-2.02	0.102567	0.47	0.15	14	3.9	1010	1230	Homo_sapiens	TIP120_protein	0.821138	0.308911	0.0227723	0.668317	0.323465	0	1	0	noMatch	Hyp	0.506	HiConf-like
GL50803_16156	hypothetical_protein	1K3Z	D	0.8476	2.54	0.163	0.9844	-0.02	1.1567	0.71	0.12	5.3	3.4	192	282	Mus_musculus	transcription_factor_inhibitor_I-kappa-B-beta	0.680851	0.864583	0	0.135417	0.465032	0	2	0	noMatch	Hyp	0.656	HiConf-like
GL50803_13164	hypothetical_protein	1JFI	B	0.8539	1.36	0.201	0.9116	-0.64	1.51684	0.63	0.13	6	3.7	147	179	Homo_sapiens	Transcription_Regulator_NC2_beta_chain	0.821229	0.823129	0	0.176871	0.433296	0	1	0	noMatch	Hyp	0.598	HiConf-like
GL50803_16065	hypothetical_protein	3CF1	B	0.8572	2.35	0.192	0.8992	-1.21	0.498341	0.56	0.15	11.1	4.6	754	806	Mus_musculus	Transitional_endoplasmic_reticulum_ATPase	0.935484	0.492042	0.0212202	0.486737	0.270311	1	0	0	noMatch	Hyp	0.776	HiConf-like
GL50803_8208	Hypothetical_protein	2NX8	A	0.4524	1.79	0.189	0.4783	-4.02	0.388742	0.28	0.09	16.2	3.1	299	179	Streptococcus_pyogenes_serotype_M6	TRNA-specific_adenosine_deaminase	1.67039	0.638796	0.0100334	0.351171	0.314761	0	1	0	noMatch	Hyp	0.734	HiConf-like
GL50803_17393	hypothetical_protein	3VGJ	A	0.8772	1.87	0.174	0.9351	0.18	1.38143	0.74	0.11	6.1	3.7	339	373	Plasmodium_falciparum_3D7	Tyrosyl-tRNA_synthetase,_putative	0.908847	0.666667	0.00589971	0.327434	0.330423	0	1	0	noMatch	Hyp	0.832	HiConf-like
GL50803_5810	hypothetical_protein	2RE7	A	0.8112	1.92	0.161	0.9466	-0.64	1.25855	0.63	0.13	5.8	3.6	131	134	Psychrobacter_arcticus_273-4	Uncharacterized_protein	0.977612	0.70229	0	0.29771	0.352498	1	1	0	noMatch	Hyp	0.658	HiConf-like
GL50803_31918	hypothetical_protein	2B0O	F	0.7805	2.16	0.223	0.9307	0.31	1.83121	0.75	0.1	3.4	2.4	101	301	Homo_sapiens	UPLC1	0.335548	0.891089	0	0.108911	0.486091	0	0	0	noMatch	Hyp	0.802	HiConf-like
GL50803_8770	hypothetical_protein	1LQJ	C	0.8208	1.47	0.189	0.8605	0.27	1.01166	0.75	0.1	5.3	3.4	258	229	Escherichia_coli	URACIL-DNA_GLYCOSYLASE	1.12664	0.5	0.0193798	0.48062	0.272064	0	0	0	noMatch	Hyp	0.952	HiConf-like
GL50803_10868	hypothetical_protein	4DL0	J	0.8435	2.31	0.142	0.9657	-0.43	1.2896	0.66	0.13	6.3	3.8	204	233	Saccharomyces_cerevisiae_S288c	V-type_proton_ATPase_subunit_E	0.875536	0.784314	0.0196078	0.196078	0.400403	1	0	0	noMatch	Hyp	0.612	HiConf-like
GL50803_17161	hypothetical_protein	2JK4	A	0.7469	1.39	0.116	0.7746	-2.57	0.469383	0.42	0.14	12.7	4.3	355	294	Homo_sapiens	VOLTAGE-DEPENDENT_ANION-SELECTIVE_CHANNEL_PROTEIN_1	1.20748	0.653521	0.0028169	0.343662	0.325475	0	1	0	noMatch	Hyp	0.582	HiConf-like
GL50803_11131	hypothetical_protein	2YMU	A	0.8919	2.22	0.13	0.9432	-0.91	0.883977	0.6	0.14	9.6	4.6	546	577	Nostoc_punctiforme	WD-40_REPEAT_PROTEIN	0.946274	0.364469	0.00549451	0.630037	0.313433	0	1	0	noMatch	Hyp	0.54	HiConf-like
